# Supplementary material for: How Wastewater Reflects Human Metabolism—Suspect Screening of Pharmaceutical Metabolites in Wastewater Influent
Source: Environ Sci Technol. 2024 May 24;58(22):9828–39. doi: 10.1021/acs.est.4c00968 (PMC11154963; doi:10.1021/acs.est.4c00968)
Supplement: Supplementary file 2 — es4c00968_si_002.xlsx [file es4c00968_si_002.xlsx]

## Sheet: ReadMe
Supporting Information A (SI-A) to
How Wastewater Reflects Human Metabolism - Suspect Screening of Pharmaceutical Metabolites in Untreated Wastewater
Corina Meyer†,‡, Michael A. Stravs†, Juliane Hollender*,†,‡
† Eawag: Swiss Federal Institute of Aquatic Science and Technology, Ueberlandstrasse 133, 8600, Duebendorf, Switzerland
‡ Institute of Biogeochemistry and Pollutant Dynamics, Universitaetstrasse 16, ETH Zurich, 8092, Zurich, Switzerland
*Corresponding author: juliane.hollender@eawag.ch
Environmental Science & Technology, 2024
Sheets
SI-A1: Suspect list	Parent pharmaceutical compounds and their human metabolites, based on consumption amounts of pharmaceuticals in Switzerland from 2014-2016
SI-A2: Target screening	Target compound concentrations, quality control (relative recovery, absolute recovery, matrix factor, limit of quantification), reference standard information
SI-A3: Suspect candidates	Suspect candidates, including library match scores, MetFrag scores, SIRIUS/CSI:FingerID scores, RT prediction and molecular network results
SI-A4: Confidence score	Contribution of subscores to confidence score
SI-A5: Reference standards	Information about purchased reference standards for suspect confirmation
SI-A6: Internal standards	Information about internal standards used for target screening and assigned for semiquantification for negative mode compounds
SI-A7: Semiquantification	Concentration ranges of suspects in samples, including peak areas of samples
SI-A8: WWTP data	Information about wastewater treatment plants
SI-A9: Solvents, Chemicals	Information about solvents and chemicals

## Sheet: SI-A1 Suspect list
ID	Compound	Molecular Formula	Monoisotopic Mass [Da]	CAS-No.	SMILES	InChI	InChI-Key	Parent or Metabolite	Metabolite of	Source	Type of Metabolism	Prioritization	Included in Target Screening	Confirmed Suspects	log DOW (pH=2.7)	log DOW (pH=4.8)	Van der Waals Volume [pm3]
1	[4-[3-(4-Ethylphenyl)butyl]phenyl]-trimethylazanium (part of COLESTYRAMINE)	C21H30N+	296.238		CCC1=CC=C(C(CCC2=CC=C([N+](C)(C)C)C=C2)C)C=C1	InChI=1S/C21H30N/c1-6-18-9-13-20(14-10-18)17(2)7-8-19-11-15-21(16-12-19)22(3,4)5/h9-17H,6-8H2,1-5H3/q+1	HGMSJMJPXGGEBP-UHFFFAOYSA-N	Parent		IMS® Analysis, Analyse der Menge an pharmazeutischen Wirkstoffen, die in der Schweiz verkauft wurden, 2017 (Jahre 2014 - 2016)		prioritized	no	no	2.25889	2.25889	0.664915
2	1-Methoxypentamethyldisiloxane (part of SIMETICONE)	C6H18O2Si2	178.085	18156-38-2	CO[Si](C)(O[Si](C)(C)C)C	InChI=1S/C6H18O2Si2/c1-7-10(5,6)8-9(2,3)4/h1-6H3	DIBFCVPKSNXGHE-UHFFFAOYSA-N	Parent		IMS® Analysis, Analyse der Menge an pharmazeutischen Wirkstoffen, die in der Schweiz verkauft wurden, 2017 (Jahre 2014 - 2016)		prioritized	no	no	1.7616	1.7616	0.360771
3	2-(Chloromethyl)oxirane (part of SEVELAMER)	C3H5ClO	92.0029		ClCC1CO1	InChI=1S/C3H5ClO/c4-1-3-2-5-3/h3H,1-2H2	BRLQWZUYTZBJKN-UHFFFAOYSA-N	Parent		IMS® Analysis, Analyse der Menge an pharmazeutischen Wirkstoffen, die in der Schweiz verkauft wurden, 2017 (Jahre 2014 - 2016)		prioritized	no	no	0.677281	0.677281	0.135089
4	4-Hydroxybutanoic acid (sold as SODIUM OXYBATE)	C4H8O3	104.047	591-81-1	O=C(O)CCCO	InChI=1S/C4H8O3/c5-3-1-2-4(6)7/h5H,1-3H2,(H,6,7)	SJZRECIVHVDYJC-UHFFFAOYSA-N	Parent		IMS® Analysis, Analyse der Menge an pharmazeutischen Wirkstoffen, die in der Schweiz verkauft wurden, 2017 (Jahre 2014 - 2016)		prioritized	no	no	-0.522734	-1.03133	0.184355
5	ABACAVIR	C14H18N6O	286.154	136470-78-5	C1CC1NC2=C3C(=NC(=N2)N)N(C=N3)[C@@H]4C[C@@H](C=C4)CO	InChI=1S/C14H18N6O/c15-14-18-12(17-9-2-3-9)11-13(19-14)20(7-16-11)10-4-1-8(5-10)6-21/h1,4,7-10,21H,2-3,5-6H2,(H3,15,17,18,19)/t8-,10+/m1/s1	MCGSCOLBFJQGHM-SCZZXKLOSA-N	Parent		IMS® Analysis, Analyse der Menge an pharmazeutischen Wirkstoffen, die in der Schweiz verkauft wurden, 2017 (Jahre 2014 - 2016)		prioritized	no	yes	-1.11885	0.250892	0.526703
6	ABIRATERONE ACETATE	C26H33NO2	391.251	154229-18-2	CC(=O)O[C@H]1CC[C@@]2([C@H]3CC[C@]4([C@H]([C@@H]3CC=C2C1)CC=C4C5=CN=CC=C5)C)C	InChI=1S/C26H33NO2/c1-17(28)29-20-10-12-25(2)19(15-20)6-7-21-23-9-8-22(18-5-4-14-27-16-18)26(23,3)13-11-24(21)25/h4-6,8,14,16,20-21,23-24H,7,9-13,15H2,1-3H3/t20-,21-,23-,24-,25-,26+/m0/s1	UVIQSJCZCSLXRZ-UBUQANBQSA-N	Parent		IMS® Analysis, Analyse der Menge an pharmazeutischen Wirkstoffen, die in der Schweiz verkauft wurden, 2017 (Jahre 2014 - 2016)		prioritized	no	no	3.44918	4.14404	0.818948
7	ACAMPROSATE	C5H11NO4S	181.041	77337-76-9	CC(=O)NCCCS(=O)(=O)O	InChI=1S/C5H11NO4S/c1-5(7)6-3-2-4-11(8,9)10/h2-4H2,1H3,(H,6,7)(H,8,9,10)	AFCGFAGUEYAMAO-UHFFFAOYSA-N	Parent		IMS® Analysis, Analyse der Menge an pharmazeutischen Wirkstoffen, die in der Schweiz verkauft wurden, 2017 (Jahre 2014 - 2016)		prioritized	no	no	-4.08648	-4.10263	0.281387
8	ACEMETACIN	C21H18ClNO6	415.082	53164-05-9	CC1=C(C2=C(N1C(=O)C3=CC=C(C=C3)Cl)C=CC(=C2)OC)CC(=O)OCC(=O)O	InChI=1S/C21H18ClNO6/c1-12-16(10-20(26)29-11-19(24)25)17-9-15(28-2)7-8-18(17)23(12)21(27)13-3-5-14(22)6-4-13/h3-9H,10-11H2,1-2H3,(H,24,25)	FSQKKOOTNAMONP-UHFFFAOYSA-N	Parent		IMS® Analysis, Analyse der Menge an pharmazeutischen Wirkstoffen, die in der Schweiz verkauft wurden, 2017 (Jahre 2014 - 2016)		prioritized	yes	no	3.04489	1.59222	0.688767
9	ACETAZOLAMIDE	C4H6N4O3S2	221.988	59-66-5	CC(=O)NC1=NN=C(S1)S(=O)(=O)N	InChI=1S/C4H6N4O3S2/c1-2(9)6-3-7-8-4(12-3)13(5,10)11/h1H3,(H2,5,10,11)(H,6,7,9)	BZKPWHYZMXOIDC-UHFFFAOYSA-N	Parent		IMS® Analysis, Analyse der Menge an pharmazeutischen Wirkstoffen, die in der Schweiz verkauft wurden, 2017 (Jahre 2014 - 2016)		prioritized	yes	no	-1.03952	-1.04651	0.28113
10	ACETYLCYSTEINE	C5H9NO3S	163.03	616-91-1	CC(=O)N[C@@H](CS)C(=O)O	InChI=1S/C5H9NO3S/c1-3(7)6-4(2-10)5(8)9/h4,10H,2H2,1H3,(H,6,7)(H,8,9)/t4-/m0/s1	PWKSKIMOESPYIA-BYPYZUCNSA-N	Parent		IMS® Analysis, Analyse der Menge an pharmazeutischen Wirkstoffen, die in der Schweiz verkauft wurden, 2017 (Jahre 2014 - 2016)		prioritized	no	no	-0.747673	-1.74826	0.2522
11	ACETYLSALICYLIC ACID (also part of CARBSALATE CALCIUM)	C9H8O4	180.042	50-78-2	CC(=O)OC1=CC=CC=C1C(=O)O	InChI=1S/C9H8O4/c1-6(10)13-8-5-3-2-4-7(8)9(11)12/h2-5H,1H3,(H,11,12)	BSYNRYMUTXBXSQ-UHFFFAOYSA-N	Parent		IMS® Analysis, Analyse der Menge an pharmazeutischen Wirkstoffen, die in der Schweiz verkauft wurden, 2017 (Jahre 2014 - 2016)		prioritized	no	no	1.16153	-0.161537	0.301962
12	ACYCLOVIR	C8H11N5O3	225.086	59277-89-3	C1=NC2=C(N1COCCO)N=C(NC2=O)N	InChI=1S/C8H11N5O3/c9-8-11-6-5(7(15)12-8)10-3-13(6)4-16-2-1-14/h3,14H,1-2,4H2,(H3,9,11,12,15)	MKUXAQIIEYXACX-UHFFFAOYSA-N	Parent		IMS® Analysis, Analyse der Menge an pharmazeutischen Wirkstoffen, die in der Schweiz verkauft wurden, 2017 (Jahre 2014 - 2016)		prioritized	no	yes	-1.55235	-1.54976	0.36638
13	ADENOSINE	C10H13N5O4	267.097	5536-17-4	C1=NC(=C2C(=N1)N(C=N2)[C@H]3[C@@H]([C@@H]([C@H](O3)CO)O)O)N	InChI=1S/C10H13N5O4/c11-8-5-9(13-2-12-8)15(3-14-5)10-7(18)6(17)4(1-16)19-10/h2-4,6-7,10,16-18H,1H2,(H2,11,12,13)/t4-,6-,7-,10-/m1/s1	OIRDTQYFTABQOQ-KQYNXXCUSA-N	Parent		IMS® Analysis, Analyse der Menge an pharmazeutischen Wirkstoffen, die in der Schweiz verkauft wurden, 2017 (Jahre 2014 - 2016)		non-prioritized	no	no	-2.30814	-2.09321	0.436726
14	ALFUZOSIN	C19H27N5O4	389.206	81403-80-7	CN(CCCNC(=O)C1CCCO1)C2=NC3=CC(=C(C=C3C(=N2)N)OC)OC	InChI=1S/C19H27N5O4/c1-24(8-5-7-21-18(25)14-6-4-9-28-14)19-22-13-11-16(27-3)15(26-2)10-12(13)17(20)23-19/h10-11,14H,4-9H2,1-3H3,(H,21,25)(H2,20,22,23)	WNMJYKCGWZFFKR-UHFFFAOYSA-N	Parent		IMS® Analysis, Analyse der Menge an pharmazeutischen Wirkstoffen, die in der Schweiz verkauft wurden, 2017 (Jahre 2014 - 2016)		non-prioritized	yes	no	-1.12349	-0.690719	0.723277
15	ALGINIC ACID	C14H22O13	398.106	9005-34-9	COC1C(C(C(OC1C(=O)O)OC2C(C(C(OC2C(=O)O)OC)O)O)O)O	InChI=1S/C14H22O13/c1-23-7-3(15)6(18)14(27-9(7)11(19)20)25-8-4(16)5(17)13(24-2)26-10(8)12(21)22/h3-10,13-18H,1-2H3,(H,19,20)(H,21,22)	GKFPPCXIBHQRQT-UHFFFAOYSA-N	Parent		IMS® Analysis, Analyse der Menge an pharmazeutischen Wirkstoffen, die in der Schweiz verkauft wurden, 2017 (Jahre 2014 - 2016)		prioritized	no	no	-3.04	-6.04219	0.638587
16	ALISKIREN	C30H53N3O6	551.393	173334-57-1	CC(C)[C@@H](CC1=CC(=C(C=C1)OC)OCCCOC)C[C@@H]([C@H](C[C@@H](C(C)C)C(=O)NCC(C)(C)C(=O)N)O)N	InChI=1S/C30H53N3O6/c1-19(2)22(14-21-10-11-26(38-8)27(15-21)39-13-9-12-37-7)16-24(31)25(34)17-23(20(3)4)28(35)33-18-30(5,6)29(32)36/h10-11,15,19-20,22-25,34H,9,12-14,16-18,31H2,1-8H3,(H2,32,36)(H,33,35)/t22-,23-,24-,25-/m0/s1	UXOWGYHJODZGMF-QORCZRPOSA-N	Parent		IMS® Analysis, Analyse der Menge an pharmazeutischen Wirkstoffen, die in der Schweiz verkauft wurden, 2017 (Jahre 2014 - 2016)		prioritized	yes	no	-0.654326	0.0852677	1.13607
17	ALLOPURINOL	C5H4N4O	136.039	315-30-0	C1=NNC2=C1C(=O)NC=N2	InChI=1S/C5H4N4O/c10-5-3-1-8-9-4(3)6-2-7-5/h1-2H,(H2,6,7,8,9,10)	OFCNXPDARWKPPY-UHFFFAOYSA-N	Parent		IMS® Analysis, Analyse der Menge an pharmazeutischen Wirkstoffen, die in der Schweiz verkauft wurden, 2017 (Jahre 2014 - 2016)		prioritized	yes	no	-0.886543	-0.886446	0.208955
18	ALPRAZOLAM	C17H13ClN4	308.083	28981-97-7	CC1=NN=C2N1C3=C(C=C(C=C3)Cl)C(=NC2)C4=CC=CC=C4	InChI=1S/C17H13ClN4/c1-11-20-21-16-10-19-17(12-5-3-2-4-6-12)14-9-13(18)7-8-15(14)22(11)16/h2-9H,10H2,1H3	VREFGVBLTWBCJP-UHFFFAOYSA-N	Parent		IMS® Analysis, Analyse der Menge an pharmazeutischen Wirkstoffen, die in der Schweiz verkauft wurden, 2017 (Jahre 2014 - 2016)		non-prioritized	yes	no	0.719167	2.60398	0.528792
19	AMANTADINE	C10H17N	151.136	768-94-5	C1C2CC3CC1CC(C2)(C3)N	InChI=1S/C10H17N/c11-10-4-7-1-8(5-10)3-9(2-7)6-10/h7-9H,1-6,11H2	DKNWSYNQZKUICI-UHFFFAOYSA-N	Parent		IMS® Analysis, Analyse der Menge an pharmazeutischen Wirkstoffen, die in der Schweiz verkauft wurden, 2017 (Jahre 2014 - 2016)		non-prioritized	yes	no	-1.56716	-1.56615	0.344444
20	AMIODARONE	C25H29I2NO3	645.024	1951-25-3	CCCCC1=C(C2=CC=CC=C2O1)C(=O)C3=CC(=C(C(=C3)I)OCCN(CC)CC)I	InChI=1S/C25H29I2NO3/c1-4-7-11-22-23(18-10-8-9-12-21(18)31-22)24(29)17-15-19(26)25(20(27)16-17)30-14-13-28(5-2)6-3/h8-10,12,15-16H,4-7,11,13-14H2,1-3H3	IYIKLHRQXLHMJQ-UHFFFAOYSA-N	Parent		IMS® Analysis, Analyse der Menge an pharmazeutischen Wirkstoffen, die in der Schweiz verkauft wurden, 2017 (Jahre 2014 - 2016)		prioritized	yes	no	4.1346	4.20099	0.849156
21	AMISULPRIDE	C17H27N3O4S	369.172	71675-85-9	CCN1CCCC1CNC(=O)C2=CC(=C(C=C2OC)N)S(=O)(=O)CC	InChI=1S/C17H27N3O4S/c1-4-20-8-6-7-12(20)11-19-17(21)13-9-16(25(22,23)5-2)14(18)10-15(13)24-3/h9-10,12H,4-8,11,18H2,1-3H3,(H,19,21)	NTJOBXMMWNYJFB-UHFFFAOYSA-N	Parent		IMS® Analysis, Analyse der Menge an pharmazeutischen Wirkstoffen, die in der Schweiz verkauft wurden, 2017 (Jahre 2014 - 2016)		prioritized	yes	no	-3.25027	-3.14772	0.67535
22	AMITRIPTYLINE	C20H23N	277.183	50-48-6	CN(C)CCC=C1C2=CC=CC=C2CCC3=CC=CC=C31	InChI=1S/C20H23N/c1-21(2)15-7-12-20-18-10-5-3-8-16(18)13-14-17-9-4-6-11-19(17)20/h3-6,8-12H,7,13-15H2,1-2H3	KRMDCWKBEZIMAB-UHFFFAOYSA-N	Parent		IMS® Analysis, Analyse der Menge an pharmazeutischen Wirkstoffen, die in der Schweiz verkauft wurden, 2017 (Jahre 2014 - 2016)		prioritized	yes	no	1.30874	1.3778	0.593668
23	AMLODIPINE	C20H25ClN2O5	408.145	88150-42-9	CCOC(=O)C1=C(NC(=C(C1C2=CC=CC=C2Cl)C(=O)OC)C)COCCN	InChI=1S/C20H25ClN2O5/c1-4-28-20(25)18-15(11-27-10-9-22)23-12(2)16(19(24)26-3)17(18)13-7-5-6-8-14(13)21/h5-8,17,23H,4,9-11,22H2,1-3H3	HTIQEAQVCYTUBX-UHFFFAOYSA-N	Parent		IMS® Analysis, Analyse der Menge an pharmazeutischen Wirkstoffen, die in der Schweiz verkauft wurden, 2017 (Jahre 2014 - 2016)		prioritized	yes	no	-1.94058	-1.39134	0.719744
24	AMOXICILLIN	C16H19N3O5S	365.105	26787-78-0	CC1([C@@H](N2[C@H](S1)[C@@H](C2=O)NC(=O)[C@@H](C3=CC=C(C=C3)O)N)C(=O)O)C	InChI=1S/C16H19N3O5S/c1-16(2)11(15(23)24)19-13(22)10(14(19)25-16)18-12(21)9(17)7-3-5-8(20)6-4-7/h3-6,9-11,14,20H,17H2,1-2H3,(H,18,21)(H,23,24)/t9-,10-,11+,14-/m1/s1	LSQZJLSUYDQPKJ-NJBDSQKTSA-N	Parent		IMS® Analysis, Analyse der Menge an pharmazeutischen Wirkstoffen, die in der Schweiz verkauft wurden, 2017 (Jahre 2014 - 2016)		prioritized	yes	no	-2.81467	-2.31485	0.611575
25	APIXABAN	C25H25N5O4	459.191	503612-47-3	COC1=CC=C(C=C1)N2C3=C(CCN(C3=O)C4=CC=C(C=C4)N5CCCCC5=O)C(=N2)C(=O)N	InChI=1S/C25H25N5O4/c1-34-19-11-9-18(10-12-19)30-23-20(22(27-30)24(26)32)13-15-29(25(23)33)17-7-5-16(6-8-17)28-14-3-2-4-21(28)31/h5-12H,2-4,13-15H2,1H3,(H2,26,32)	QNZCBYKSOIHPEH-UHFFFAOYSA-N	Parent		IMS® Analysis, Analyse der Menge an pharmazeutischen Wirkstoffen, die in der Schweiz verkauft wurden, 2017 (Jahre 2014 - 2016)		prioritized	no	no	1.82676	1.82707	0.832277
26	APREMILAST	C22H24N2O7S	460.13	608141-41-9	CCOC1=C(C=CC(=C1)[C@@H](CS(=O)(=O)C)N2C(=O)C3=C(C2=O)C(=CC=C3)NC(=O)C)OC	InChI=1S/C22H24N2O7S/c1-5-31-19-11-14(9-10-18(19)30-3)17(12-32(4,28)29)24-21(26)15-7-6-8-16(23-13(2)25)20(15)22(24)27/h6-11,17H,5,12H2,1-4H3,(H,23,25)/t17-/m1/s1	IMOZEMNVLZVGJZ-QGZVFWFLSA-N	Parent		IMS® Analysis, Analyse der Menge an pharmazeutischen Wirkstoffen, die in der Schweiz verkauft wurden, 2017 (Jahre 2014 - 2016)		prioritized	no	no	1.31019	1.31021	0.785065
27	ATAZANAVIR	C38H52N6O7	704.39	198904-31-3	CC(C)(C)[C@@H](C(=O)N[C@@H](CC1=CC=CC=C1)[C@H](CN(CC2=CC=C(C=C2)C3=CC=CC=N3)NC(=O)[C@H](C(C)(C)C)NC(=O)OC)O)NC(=O)OC	InChI=1S/C38H52N6O7/c1-37(2,3)31(41-35(48)50-7)33(46)40-29(22-25-14-10-9-11-15-25)30(45)24-44(43-34(47)32(38(4,5)6)42-36(49)51-8)23-26-17-19-27(20-18-26)28-16-12-13-21-39-28/h9-21,29-32,45H,22-24H2,1-8H3,(H,40,46)(H,41,48)(H,42,49)(H,43,47)/t29-,30-,31+,32+/m0/s1	AXRYRYVKAWYZBR-GASGPIRDSA-N	Parent		IMS® Analysis, Analyse der Menge an pharmazeutischen Wirkstoffen, die in der Schweiz verkauft wurden, 2017 (Jahre 2014 - 2016)		prioritized	yes	no	2.46582	4.37658	1.35497
28	ATENOLOL	C14H22N2O3	266.163	29122-68-7	CC(C)NCC(COC1=CC=C(C=C1)CC(=O)N)O	InChI=1S/C14H22N2O3/c1-10(2)16-8-12(17)9-19-13-5-3-11(4-6-13)7-14(15)18/h3-6,10,12,16-17H,7-9H2,1-2H3,(H2,15,18)	METKIMKYRPQLGS-UHFFFAOYSA-N	Parent		IMS® Analysis, Analyse der Menge an pharmazeutischen Wirkstoffen, die in der Schweiz verkauft wurden, 2017 (Jahre 2014 - 2016)		prioritized	yes	no	-2.82044	-2.79189	0.522682
29	ATOMOXETINE	C17H21NO	255.162	83015-26-3	CC1=CC=CC=C1O[C@H](CCNC)C2=CC=CC=C2	InChI=1S/C17H21NO/c1-14-8-6-7-11-16(14)19-17(12-13-18-2)15-9-4-3-5-10-15/h3-11,17-18H,12-13H2,1-2H3/t17-/m1/s1	VHGCDTVCOLNTBX-QGZVFWFLSA-N	Parent		IMS® Analysis, Analyse der Menge an pharmazeutischen Wirkstoffen, die in der Schweiz verkauft wurden, 2017 (Jahre 2014 - 2016)		non-prioritized	yes	no	0.566921	0.585269	0.532164
30	ATORVASTATIN	C33H35FN2O5	558.253	134523-00-5	CC(C)C1=C(C(=C(N1CC[C@H](C[C@H](CC(=O)O)O)O)C2=CC=C(C=C2)F)C3=CC=CC=C3)C(=O)NC4=CC=CC=C4	InChI=1S/C33H35FN2O5/c1-21(2)31-30(33(41)35-25-11-7-4-8-12-25)29(22-9-5-3-6-10-22)32(23-13-15-24(34)16-14-23)36(31)18-17-26(37)19-27(38)20-28(39)40/h3-16,21,26-27,37-38H,17-20H2,1-2H3,(H,35,41)(H,39,40)/t26-,27-/m1/s1	XUKUURHRXDUEBC-KAYWLYCHSA-N	Parent		IMS® Analysis, Analyse der Menge an pharmazeutischen Wirkstoffen, die in der Schweiz verkauft wurden, 2017 (Jahre 2014 - 2016)		prioritized	yes	no	5.37664	4.77655	1.05052
31	ATOVAQUONE	C22H19ClO3	366.102	94015-53-9	C1CC(CCC1C2=CC=C(C=C2)Cl)C3=C(C4=CC=CC=C4C(=O)C3=O)O	InChI=1S/C22H19ClO3/c23-16-11-9-14(10-12-16)13-5-7-15(8-6-13)19-20(24)17-3-1-2-4-18(17)21(25)22(19)26/h1-4,9-13,15,24H,5-8H2	BSJMWHQBCZFXBR-UHFFFAOYSA-N	Parent		IMS® Analysis, Analyse der Menge an pharmazeutischen Wirkstoffen, die in der Schweiz verkauft wurden, 2017 (Jahre 2014 - 2016)		prioritized	no	no	5.47427	5.41945	0.656856
32	ATROPINE	C17H23NO3	289.168	51-55-8	CN1[C@@H]2CC[C@H]1CC(C2)OC(=O)C(CO)C3=CC=CC=C3	InChI=1S/C17H23NO3/c1-18-13-7-8-14(18)10-15(9-13)21-17(20)16(11-19)12-5-3-2-4-6-12/h2-6,13-16,19H,7-11H2,1H3/t13-,14+,15?,16?	RKUNBYITZUJHSG-PJPHBNEVSA-N	Parent		IMS® Analysis, Analyse der Menge an pharmazeutischen Wirkstoffen, die in der Schweiz verkauft wurden, 2017 (Jahre 2014 - 2016)		non-prioritized	yes	no	-1.9297	-1.87687	0.57606
33	AZATHIOPRINE	C9H7N7O2S	277.038	446-86-6	CN1C=NC(=C1SC2=NC=NC3=C2NC=N3)[N+](=O)[O-]	InChI=1S/C9H7N7O2S/c1-15-4-14-7(16(17)18)9(15)19-8-5-6(11-2-10-5)12-3-13-8/h2-4H,1H3,(H,10,11,12,13)	LMEKQMALGUDUQG-UHFFFAOYSA-N	Parent		IMS® Analysis, Analyse der Menge an pharmazeutischen Wirkstoffen, die in der Schweiz verkauft wurden, 2017 (Jahre 2014 - 2016)		prioritized	no	no	1.03147	1.17173	0.398923
34	AZILSARTAN MEDOXOMIL	C30H24N4O8	568.159	863031-21-4	CCOC1=NC2=CC=CC(=C2N1CC3=CC=C(C=C3)C4=CC=CC=C4C5=NOC(=O)N5)C(=O)OCC6=C(OC(=O)O6)C	InChI=1S/C30H24N4O8/c1-3-38-28-31-23-10-6-9-22(27(35)39-16-24-17(2)40-30(37)41-24)25(23)34(28)15-18-11-13-19(14-12-18)20-7-4-5-8-21(20)26-32-29(36)42-33-26/h4-14H,3,15-16H2,1-2H3,(H,32,33,36)	QJFSABGVXDWMIW-UHFFFAOYSA-N	Parent		IMS® Analysis, Analyse der Menge an pharmazeutischen Wirkstoffen, die in der Schweiz verkauft wurden, 2017 (Jahre 2014 - 2016)		prioritized	no	no	6.01026	6.02903	0.971179
35	AZITHROMYCIN	C38H72N2O12	748.509	83905-01-5	CC[C@@H]1[C@@]([C@@H]([C@H](N(C[C@@H](C[C@@]([C@@H]([C@H]([C@@H]([C@H](C(=O)O1)C)O[C@H]2C[C@@]([C@H]([C@@H](O2)C)O)(C)OC)C)O[C@H]3[C@@H]([C@H](C[C@H](O3)C)N(C)C)O)(C)O)C)C)C)O)(C)O	InChI=1S/C38H72N2O12/c1-15-27-38(10,46)31(42)24(6)40(13)19-20(2)17-36(8,45)33(52-35-29(41)26(39(11)12)16-21(3)48-35)22(4)30(23(5)34(44)50-27)51-28-18-37(9,47-14)32(43)25(7)49-28/h20-33,35,41-43,45-46H,15-19H2,1-14H3/t20-,21-,22+,23-,24-,25+,26+,27-,28+,29-,30+,31-,32+,33-,35+,36-,37-,38-/m1/s1	MQTOSJVFKKJCRP-BICOPXKESA-N	Parent		IMS® Analysis, Analyse der Menge an pharmazeutischen Wirkstoffen, die in der Schweiz verkauft wurden, 2017 (Jahre 2014 - 2016)		prioritized	yes	no	-4.55743	-4.49082	1.51089
36	BENSERAZIDE	C10H15N3O5	257.101	322-35-0	C1=CC(=C(C(=C1CNNC(=O)C(CO)N)O)O)O	InChI=1S/C10H15N3O5/c11-6(4-14)10(18)13-12-3-5-1-2-7(15)9(17)8(5)16/h1-2,6,12,14-17H,3-4,11H2,(H,13,18)	BNQDCRGUHNALGH-UHFFFAOYSA-N	Parent		IMS® Analysis, Analyse der Menge an pharmazeutischen Wirkstoffen, die in der Schweiz verkauft wurden, 2017 (Jahre 2014 - 2016)		prioritized	no	no	-4.7481	-4.16099	0.434715
37	BETAHISTINE	C8H12N2	136.1	5638-76-6	CNCCC1=CC=CC=N1	InChI=1S/C8H12N2/c1-9-7-5-8-4-2-3-6-10-8/h2-4,6,9H,5,7H2,1H3	UUQMNUMQCIQDMZ-UHFFFAOYSA-N	Parent		IMS® Analysis, Analyse der Menge an pharmazeutischen Wirkstoffen, die in der Schweiz verkauft wurden, 2017 (Jahre 2014 - 2016)		prioritized	no	no	-3.64855	-2.65214	0.282692
38	BETAMETHASONE	C22H29FO5	392.2	378-44-9	C[C@H]1C[C@H]2[C@@H]3CCC4=CC(=O)C=C[C@@]4([C@]3([C@H](C[C@@]2([C@]1(C(=O)CO)O)C)O)F)C	InChI=1S/C22H29FO5/c1-12-8-16-15-5-4-13-9-14(25)6-7-19(13,2)21(15,23)17(26)10-20(16,3)22(12,28)18(27)11-24/h6-7,9,12,15-17,24,26,28H,4-5,8,10-11H2,1-3H3/t12-,15-,16-,17-,19-,20-,21-,22-/m0/s1	UREBDLICKHMUKA-DVTGEIKXSA-N	Parent		IMS® Analysis, Analyse der Menge an pharmazeutischen Wirkstoffen, die in der Schweiz verkauft wurden, 2017 (Jahre 2014 - 2016)		non-prioritized	yes	no	1.68157	1.68157	0.749515
39	BEZAFIBRATE	C19H20ClNO4	361.108	41859-67-0	CC(C)(C(=O)O)OC1=CC=C(C=C1)CCNC(=O)C2=CC=C(C=C2)Cl	InChI=1S/C19H20ClNO4/c1-19(2,18(23)24)25-16-9-3-13(4-10-16)11-12-21-17(22)14-5-7-15(20)8-6-14/h3-10H,11-12H2,1-2H3,(H,21,22)(H,23,24)	IIBYAHWJQTYFKB-UHFFFAOYSA-N	Parent		IMS® Analysis, Analyse der Menge an pharmazeutischen Wirkstoffen, die in der Schweiz verkauft wurden, 2017 (Jahre 2014 - 2016)		prioritized	yes	no	3.95459	2.9725	0.632664
40	BICALUTAMIDE	C18H14F4N2O4S	430.061	90357-06-5	CC(CS(=O)(=O)C1=CC=C(C=C1)F)(C(=O)NC2=CC(=C(C=C2)C#N)C(F)(F)F)O	InChI=1S/C18H14F4N2O4S/c1-17(26,10-29(27,28)14-6-3-12(19)4-7-14)16(25)24-13-5-2-11(9-23)15(8-13)18(20,21)22/h2-8,26H,10H2,1H3,(H,24,25)	LKJPYSCBVHEWIU-UHFFFAOYSA-N	Parent		IMS® Analysis, Analyse der Menge an pharmazeutischen Wirkstoffen, die in der Schweiz verkauft wurden, 2017 (Jahre 2014 - 2016)		non-prioritized	yes	no	2.7093	2.7093	0.639457
41	BILASTINE	C28H37N3O3	463.283	202189-78-4	CCOCCN1C2=CC=CC=C2N=C1C3CCN(CC3)CCC4=CC=C(C=C4)C(C)(C)C(=O)O	InChI=1S/C28H37N3O3/c1-4-34-20-19-31-25-8-6-5-7-24(25)29-26(31)22-14-17-30(18-15-22)16-13-21-9-11-23(12-10-21)28(2,3)27(32)33/h5-12,22H,4,13-20H2,1-3H3,(H,32,33)	ACCMWZWAEFYUGZ-UHFFFAOYSA-N	Parent		IMS® Analysis, Analyse der Menge an pharmazeutischen Wirkstoffen, die in der Schweiz verkauft wurden, 2017 (Jahre 2014 - 2016)		prioritized	no	no	0.327258	1.78618	0.934968
42	BISACODYL	C22H19NO4	361.131	603-50-9	CC(=O)OC1=CC=C(C=C1)C(C2=CC=C(C=C2)OC(=O)C)C3=CC=CC=N3	InChI=1S/C22H19NO4/c1-15(24)26-19-10-6-17(7-11-19)22(21-5-3-4-14-23-21)18-8-12-20(13-9-18)27-16(2)25/h3-14,22H,1-2H3	KHOITXIGCFIULA-UHFFFAOYSA-N	Parent		IMS® Analysis, Analyse der Menge an pharmazeutischen Wirkstoffen, die in der Schweiz verkauft wurden, 2017 (Jahre 2014 - 2016)		prioritized	yes	no	2.48108	3.53956	0.664715
43	BISOPROLOL	C18H31NO4	325.225	66722-44-9	CC(C)NCC(COC1=CC=C(C=C1)COCCOC(C)C)O	InChI=1S/C18H31NO4/c1-14(2)19-11-17(20)13-23-18-7-5-16(6-8-18)12-21-9-10-22-15(3)4/h5-8,14-15,17,19-20H,9-13H2,1-4H3	VHYCDWMUTMEGQY-UHFFFAOYSA-N	Parent		IMS® Analysis, Analyse der Menge an pharmazeutischen Wirkstoffen, die in der Schweiz verkauft wurden, 2017 (Jahre 2014 - 2016)		prioritized	yes	no	-1.04541	-1.02048	0.669256
44	BROMAZEPAM	C14H10BrN3O	315.001	1812-30-2	C1C(=O)NC2=C(C=C(C=C2)Br)C(=N1)C3=CC=CC=N3	InChI=1S/C14H10BrN3O/c15-9-4-5-11-10(7-9)14(17-8-13(19)18-11)12-3-1-2-6-16-12/h1-7H,8H2,(H,18,19)	VMIYHDSEFNYJSL-UHFFFAOYSA-N	Parent		IMS® Analysis, Analyse der Menge an pharmazeutischen Wirkstoffen, die in der Schweiz verkauft wurden, 2017 (Jahre 2014 - 2016)		non-prioritized	yes	no	2.28057	2.54194	0.448523
45	BUPIVACAINE	C18H28N2O	288.22	2180-92-9	CCCCN1CCCCC1C(=O)NC2=C(C=CC=C2C)C	InChI=1S/C18H28N2O/c1-4-5-12-20-13-7-6-11-16(20)18(21)19-17-14(2)9-8-10-15(17)3/h8-10,16H,4-7,11-13H2,1-3H3,(H,19,21)	LEBVLXFERQHONN-UHFFFAOYSA-N	Parent		IMS® Analysis, Analyse der Menge an pharmazeutischen Wirkstoffen, die in der Schweiz verkauft wurden, 2017 (Jahre 2014 - 2016)		non-prioritized	yes	no	1.02123	1.50178	0.619009
46	BUPROPION	C13H18ClNO	239.108	34911-55-2	CC(C(=O)C1=CC(=CC=C1)Cl)NC(C)(C)C	InChI=1S/C13H18ClNO/c1-9(15-13(2,3)4)12(16)10-6-5-7-11(14)8-10/h5-9,15H,1-4H3	SNPPWIUOZRMYNY-UHFFFAOYSA-N	Parent		IMS® Analysis, Analyse der Menge an pharmazeutischen Wirkstoffen, die in der Schweiz verkauft wurden, 2017 (Jahre 2014 - 2016)		prioritized	yes	no	0.0263957	0.246708	0.45058
47	CANAGLIFLOZIN	C24H25FO5S	444.141	842133-18-0	CC1=C(C=C(C=C1)[C@H]2[C@@H]([C@H]([C@@H]([C@H](O2)CO)O)O)O)CC3=CC=C(S3)C4=CC=C(C=C4)F	InChI=1S/C24H25FO5S/c1-13-2-3-15(24-23(29)22(28)21(27)19(12-26)30-24)10-16(13)11-18-8-9-20(31-18)14-4-6-17(25)7-5-14/h2-10,19,21-24,26-29H,11-12H2,1H3/t19-,21-,22+,23-,24+/m1/s1	XTNGUQKDFGDXSJ-ZXGKGEBGSA-N	Parent		IMS® Analysis, Analyse der Menge an pharmazeutischen Wirkstoffen, die in der Schweiz verkauft wurden, 2017 (Jahre 2014 - 2016)		prioritized	no	no	3.52066	3.52066	0.78615
48	CANDESARTAN CILEXETIL	C33H34N6O6	610.254	145040-37-5	CCOC1=NC2=CC=CC(=C2N1CC3=CC=C(C=C3)C4=CC=CC=C4C5=NNN=N5)C(=O)OC(C)OC(=O)OC6CCCCC6	InChI=1S/C33H34N6O6/c1-3-42-32-34-28-15-9-14-27(31(40)43-21(2)44-33(41)45-24-10-5-4-6-11-24)29(28)39(32)20-22-16-18-23(19-17-22)25-12-7-8-13-26(25)30-35-37-38-36-30/h7-9,12-19,21,24H,3-6,10-11,20H2,1-2H3,(H,35,36,37,38)	GHOSNRCGJFBJIB-UHFFFAOYSA-N	Parent		IMS® Analysis, Analyse der Menge an pharmazeutischen Wirkstoffen, die in der Schweiz verkauft wurden, 2017 (Jahre 2014 - 2016)		prioritized	no	no	8.14204	8.12922	1.10708
49	CAPECITABINE	C15H22FN3O6	359.149	154361-50-9	CCCCCOC(=O)NC1=NC(=O)N(C=C1F)[C@H]2[C@@H]([C@@H]([C@H](O2)C)O)O	InChI=1S/C15H22FN3O6/c1-3-4-5-6-24-15(23)18-12-9(16)7-19(14(22)17-12)13-11(21)10(20)8(2)25-13/h7-8,10-11,13,20-21H,3-6H2,1-2H3,(H,17,18,22,23)/t8-,10-,11-,13-/m1/s1	GAGWJHPBXLXJQN-UORFTKCHSA-N	Parent		IMS® Analysis, Analyse der Menge an pharmazeutischen Wirkstoffen, die in der Schweiz verkauft wurden, 2017 (Jahre 2014 - 2016)		prioritized	yes	no	0.767781	0.767977	0.616297
50	CARBAMAZEPINE	C15H12N2O	236.095	298-46-4	C1=CC=C2C(=C1)C=CC3=CC=CC=C3N2C(=O)N	InChI=1S/C15H12N2O/c16-15(18)17-13-7-3-1-5-11(13)9-10-12-6-2-4-8-14(12)17/h1-10H,(H2,16,18)	FFGPTBGBLSHEPO-UHFFFAOYSA-N	Parent		IMS® Analysis, Analyse der Menge an pharmazeutischen Wirkstoffen, die in der Schweiz verkauft wurden, 2017 (Jahre 2014 - 2016)		prioritized	yes	no	2.76603	2.76603	0.441459
51	CARBIDOPA	C10H14N2O4	226.095	28860-95-9	C[C@](CC1=CC(=C(C=C1)O)O)(C(=O)O)NN	InChI=1S/C10H14N2O4/c1-10(12-11,9(15)16)5-6-2-3-7(13)8(14)4-6/h2-4,12-14H,5,11H2,1H3,(H,15,16)/t10-/m0/s1	TZFNLOMSOLWIDK-JTQLQIEISA-N	Parent		IMS® Analysis, Analyse der Menge an pharmazeutischen Wirkstoffen, die in der Schweiz verkauft wurden, 2017 (Jahre 2014 - 2016)		prioritized	no	no	-2.07832	-1.66295	0.397168
52	CARBOCISTEINE	C5H9NO4S	179.025	638-23-3	C([C@@H](C(=O)O)N)SCC(=O)O	InChI=1S/C5H9NO4S/c6-3(5(9)10)1-11-2-4(7)8/h3H,1-2,6H2,(H,7,8)(H,9,10)/t3-/m0/s1	GBFLZEXEOZUWRN-VKHMYHEASA-N	Parent		IMS® Analysis, Analyse der Menge an pharmazeutischen Wirkstoffen, die in der Schweiz verkauft wurden, 2017 (Jahre 2014 - 2016)		prioritized	no	no	-3.30172	-4.05685	0.26691
53	CARVEDILOL	C24H26N2O4	406.189	72956-09-3	COC1=CC=CC=C1OCCNCC(COC2=CC=CC3=C2C4=CC=CC=C4N3)O	InChI=1S/C24H26N2O4/c1-28-21-10-4-5-11-22(21)29-14-13-25-15-17(27)16-30-23-12-6-9-20-24(23)18-7-2-3-8-19(18)26-20/h2-12,17,25-27H,13-16H2,1H3	OGHNVEJMJSYVRP-UHFFFAOYSA-N	Parent		IMS® Analysis, Analyse der Menge an pharmazeutischen Wirkstoffen, die in der Schweiz verkauft wurden, 2017 (Jahre 2014 - 2016)		prioritized	no	no	0.189665	0.659048	0.772141
54	CEFACLOR	C15H14ClN3O4S	367.039	53994-73-3	C1C(=C(N2[C@H](S1)[C@@H](C2=O)NC(=O)[C@@H](C3=CC=CC=C3)N)C(=O)O)Cl	InChI=1S/C15H14ClN3O4S/c16-8-6-24-14-10(13(21)19(14)11(8)15(22)23)18-12(20)9(17)7-4-2-1-3-5-7/h1-5,9-10,14H,6,17H2,(H,18,20)(H,22,23)/t9-,10-,14-/m1/s1	QYIYFLOTGYLRGG-GPCCPHFNSA-N	Parent		IMS® Analysis, Analyse der Menge an pharmazeutischen Wirkstoffen, die in der Schweiz verkauft wurden, 2017 (Jahre 2014 - 2016)		prioritized	yes	no	-2.51295	-2.30716	0.562543
55	CEFAZOLIN	C14H14N8O4S3	454.03	25953-19-9	CC1=NN=C(S1)SCC2=C(N3[C@@H]([C@@H](C3=O)NC(=O)CN4C=NN=N4)SC2)C(=O)O	InChI=1S/C14H14N8O4S3/c1-6-17-18-14(29-6)28-4-7-3-27-12-9(11(24)22(12)10(7)13(25)26)16-8(23)2-21-5-15-19-20-21/h5,9,12H,2-4H2,1H3,(H,16,23)(H,25,26)/t9-,12-/m1/s1	MLYYVTUWGNIJIB-BXKDBHETSA-N	Parent		IMS® Analysis, Analyse der Menge an pharmazeutischen Wirkstoffen, die in der Schweiz verkauft wurden, 2017 (Jahre 2014 - 2016)		prioritized	no	no	-2.12448	-3.77593	0.646365
56	CEFEPIME	C19H24N6O5S2	480.125	88040-23-7	C[N+]1(CCCC1)CC2=C(N3[C@@H]([C@@H](C3=O)NC(=O)/C(=N\OC)/C4=CSC(=N4)N)SC2)C(=O)[O-]	InChI=1S/C19H24N6O5S2/c1-25(5-3-4-6-25)7-10-8-31-17-13(16(27)24(17)14(10)18(28)29)22-15(26)12(23-30-2)11-9-32-19(20)21-11/h9,13,17H,3-8H2,1-2H3,(H3-,20,21,22,26,28,29)/b23-12-/t13-,17-/m1/s1	HVFLCNVBZFFHBT-ZKDACBOMSA-N	Parent		IMS® Analysis, Analyse der Menge an pharmazeutischen Wirkstoffen, die in der Schweiz verkauft wurden, 2017 (Jahre 2014 - 2016)		prioritized	yes	no	-4.50877	-3.47118	0.780729
57	CEFIXIME	C16H15N5O7S2	453.041	79350-37-1	C=CC1=C(N2[C@@H]([C@@H](C2=O)NC(=O)/C(=N\OCC(=O)O)/C3=CSC(=N3)N)SC1)C(=O)O	InChI=1S/C16H15N5O7S2/c1-2-6-4-29-14-10(13(25)21(14)11(6)15(26)27)19-12(24)9(20-28-3-8(22)23)7-5-30-16(17)18-7/h2,5,10,14H,1,3-4H2,(H2,17,18)(H,19,24)(H,22,23)(H,26,27)/b20-9-/t10-,14-/m1/s1	OKBVVJOGVLARMR-QSWIMTSFSA-N	Parent		IMS® Analysis, Analyse der Menge an pharmazeutischen Wirkstoffen, die in der Schweiz verkauft wurden, 2017 (Jahre 2014 - 2016)		non-prioritized	yes	no	-1.41534	-3.66683	0.667668
58	CEFPODOXIME PROXETIL	C21H27N5O9S2	557.125	87239-81-4	CC(C)OC(=O)OC(C)OC(=O)C1=C(CS[C@H]2N1C(=O)[C@H]2NC(=O)/C(=N\OC)/C3=CSC(=N3)N)COC	InChI=1S/C21H27N5O9S2/c1-9(2)33-21(30)35-10(3)34-19(29)15-11(6-31-4)7-36-18-14(17(28)26(15)18)24-16(27)13(25-32-5)12-8-37-20(22)23-12/h8-10,14,18H,6-7H2,1-5H3,(H2,22,23)(H,24,27)/b25-13-/t10?,14-,18-/m1/s1	LTINZAODLRIQIX-FBXRGJNPSA-N	Parent		IMS® Analysis, Analyse der Menge an pharmazeutischen Wirkstoffen, die in der Schweiz verkauft wurden, 2017 (Jahre 2014 - 2016)		prioritized	no	no	0.667717	1.322	0.886845
59	CEFTAZIDIME	C22H22N6O7S2	546.099	72558-82-8	CC(C)(C(=O)O)O/N=C(/C1=CSC(=N1)N)\C(=O)N[C@H]2[C@@H]3N(C2=O)C(=C(CS3)C[N+]4=CC=CC=C4)C(=O)[O-]	InChI=1S/C22H22N6O7S2/c1-22(2,20(33)34)35-26-13(12-10-37-21(23)24-12)16(29)25-14-17(30)28-15(19(31)32)11(9-36-18(14)28)8-27-6-4-3-5-7-27/h3-7,10,14,18H,8-9H2,1-2H3,(H4-,23,24,25,29,31,32,33,34)/b26-13-/t14-,18-/m1/s1	ORFOPKXBNMVMKC-DWVKKRMSSA-N	Parent		IMS® Analysis, Analyse der Menge an pharmazeutischen Wirkstoffen, die in der Schweiz verkauft wurden, 2017 (Jahre 2014 - 2016)		non-prioritized	no	no	-4.42257	-4.89132	0.857411
60	CEFTRIAXONE	C18H18N8O7S3	554.046	73384-59-5	CN1C(=NC(=O)C(=O)N1)SCC2=C(N3[C@@H]([C@@H](C3=O)NC(=O)/C(=N\OC)/C4=CSC(=N4)N)SC2)C(=O)O	InChI=1S/C18H18N8O7S3/c1-25-18(22-12(28)13(29)23-25)36-4-6-3-34-15-9(14(30)26(15)10(6)16(31)32)21-11(27)8(24-33-2)7-5-35-17(19)20-7/h5,9,15H,3-4H2,1-2H3,(H2,19,20)(H,21,27)(H,23,29)(H,31,32)/b24-8-/t9-,15-/m1/s1	VAAUVRVFOQPIGI-SPQHTLEESA-N	Parent		IMS® Analysis, Analyse der Menge an pharmazeutischen Wirkstoffen, die in der Schweiz verkauft wurden, 2017 (Jahre 2014 - 2016)		prioritized	no	no	-2.13162	-3.80966	0.801767
61	CEFUROXIME	C16H16N4O8S	424.069	55268-75-2	CO/N=C(/C1=CC=CO1)\C(=O)N[C@H]2[C@@H]3N(C2=O)C(=C(CS3)COC(=O)N)C(=O)O	InChI=1S/C16H16N4O8S/c1-26-19-9(8-3-2-4-27-8)12(21)18-10-13(22)20-11(15(23)24)7(5-28-16(17)25)6-29-14(10)20/h2-4,10,14H,5-6H2,1H3,(H2,17,25)(H,18,21)(H,23,24)/b19-9-/t10-,14-/m1/s1	JFPVXVDWJQMJEE-IZRZKJBUSA-N	Parent		IMS® Analysis, Analyse der Menge an pharmazeutischen Wirkstoffen, die in der Schweiz verkauft wurden, 2017 (Jahre 2014 - 2016)		prioritized	no	no	-1.33941	-3.04032	0.649589
62	CEFUROXIME AXETIL	C20H22N4O10S	510.106	64544-07-6	CC(OC(=O)C)OC(=O)C1=C(CS[C@H]2N1C(=O)[C@H]2NC(=O)/C(=N\OC)/C3=CC=CO3)COC(=O)N	InChI=1S/C20H22N4O10S/c1-9(25)33-10(2)34-19(28)15-11(7-32-20(21)29)8-35-18-14(17(27)24(15)18)22-16(26)13(23-30-3)12-5-4-6-31-12/h4-6,10,14,18H,7-8H2,1-3H3,(H2,21,29)(H,22,26)/b23-13-/t10?,14-,18-/m1/s1	KEJCWVGMRLCZQQ-YJBYXUATSA-N	Parent		IMS® Analysis, Analyse der Menge an pharmazeutischen Wirkstoffen, die in der Schweiz verkauft wurden, 2017 (Jahre 2014 - 2016)		prioritized	no	no	-0.475661	-0.433436	0.804757
63	CELECOXIB	C17H14F3N3O2S	381.076	169590-42-5	CC1=CC=C(C=C1)C2=CC(=NN2C3=CC=C(C=C3)S(=O)(=O)N)C(F)(F)F	InChI=1S/C17H14F3N3O2S/c1-11-2-4-12(5-3-11)15-10-16(17(18,19)20)22-23(15)13-6-8-14(9-7-13)26(21,24)25/h2-10H,1H3,(H2,21,24,25)	RZEKVGVHFLEQIL-UHFFFAOYSA-N	Parent		IMS® Analysis, Analyse der Menge an pharmazeutischen Wirkstoffen, die in der Schweiz verkauft wurden, 2017 (Jahre 2014 - 2016)		prioritized	no	no	4.00911	4.00944	0.59175
64	CELIPROLOL	C20H33N3O4	379.247	56980-93-9	CCN(CC)C(=O)NC1=CC(=C(C=C1)OCC(CNC(C)(C)C)O)C(=O)C	InChI=1S/C20H33N3O4/c1-7-23(8-2)19(26)22-15-9-10-18(17(11-15)14(3)24)27-13-16(25)12-21-20(4,5)6/h9-11,16,21,25H,7-8,12-13H2,1-6H3,(H,22,26)	JOATXPAWOHTVSZ-UHFFFAOYSA-N	Parent		IMS® Analysis, Analyse der Menge an pharmazeutischen Wirkstoffen, die in der Schweiz verkauft wurden, 2017 (Jahre 2014 - 2016)		non-prioritized	yes	no	-1.74428	-1.7234	0.756089
65	CETIRIZINE	C21H25ClN2O3	388.155	83881-51-0	C1CN(CCN1CCOCC(=O)O)C(C2=CC=CC=C2)C3=CC=C(C=C3)Cl	InChI=1S/C21H25ClN2O3/c22-19-8-6-18(7-9-19)21(17-4-2-1-3-5-17)24-12-10-23(11-13-24)14-15-27-16-20(25)26/h1-9,21H,10-16H2,(H,25,26)	ZKLPARSLTMPFCP-UHFFFAOYSA-N	Parent		IMS® Analysis, Analyse der Menge an pharmazeutischen Wirkstoffen, die in der Schweiz verkauft wurden, 2017 (Jahre 2014 - 2016)		prioritized	yes	no	-0.263569	0.828209	0.710903
66	CHLORAL HYDRATE	C2H3Cl3O2	163.92	302-17-0	C(C(Cl)(Cl)Cl)(O)O	InChI=1S/C2H3Cl3O2/c3-2(4,5)1(6)7/h1,6-7H	RNFNDJAIBTYOQL-UHFFFAOYSA-N	Parent		IMS® Analysis, Analyse der Menge an pharmazeutischen Wirkstoffen, die in der Schweiz verkauft wurden, 2017 (Jahre 2014 - 2016)		prioritized	no	no	0.692355	0.692351	0.159642
67	CHLORDIAZEPOXIDE	C16H14ClN3O	299.083	58-25-3	CN=C1CN(C(=C2C=C(C=CC2=N1)Cl)C3=CC=CC=C3)O	InChI=1S/C16H14ClN3O/c1-18-15-10-20(21)16(11-5-3-2-4-6-11)13-9-12(17)7-8-14(13)19-15/h2-9,21H,10H2,1H3	BUCORZSTKDOEKQ-UHFFFAOYSA-N	Parent		IMS® Analysis, Analyse der Menge an pharmazeutischen Wirkstoffen, die in der Schweiz verkauft wurden, 2017 (Jahre 2014 - 2016)		non-prioritized	yes	no	-1.21411	0.559065	0.514563
68	CHLORHEXIDINE	C22H30Cl2N10	504.203	55-56-1	C1=CC(=CC=C1N/C(=N/C(=NCCCCCCN=C(/N=C(/NC2=CC=C(C=C2)Cl)\N)N)N)/N)Cl	InChI=1S/C22H30Cl2N10/c23-15-5-9-17(10-6-15)31-21(27)33-19(25)29-13-3-1-2-4-14-30-20(26)34-22(28)32-18-11-7-16(24)8-12-18/h5-12H,1-4,13-14H2,(H5,25,27,29,31,33)(H5,26,28,30,32,34)	GHXZTYHSJHQHIJ-UHFFFAOYSA-N	Parent		IMS® Analysis, Analyse der Menge an pharmazeutischen Wirkstoffen, die in der Schweiz verkauft wurden, 2017 (Jahre 2014 - 2016)		non-prioritized	no	no	-1.20022	-1.1995	0.87078
69	CHLOROQUINE	C18H26ClN3	319.182	54-05-7	CCN(CC)CCCC(C)NC1=C2C=CC(=CC2=NC=C1)Cl	InChI=1S/C18H26ClN3/c1-4-22(5-2)12-6-7-14(3)21-17-10-11-20-18-13-15(19)8-9-16(17)18/h8-11,13-14H,4-7,12H2,1-3H3,(H,20,21)	WHTVZRBIWZFKQO-UHFFFAOYSA-N	Parent		IMS® Analysis, Analyse der Menge an pharmazeutischen Wirkstoffen, die in der Schweiz verkauft wurden, 2017 (Jahre 2014 - 2016)		non-prioritized	no	no	-0.909047	-0.882559	0.62787
70	CHLORPROTHIXENE	C18H18ClNS	315.085	113-59-7	CN(C)CC/C=C\1/C2=CC=CC=C2SC3=C1C=C(C=C3)Cl	InChI=1S/C18H18ClNS/c1-20(2)11-5-7-14-15-6-3-4-8-17(15)21-18-10-9-13(19)12-16(14)18/h3-4,6-10,12H,5,11H2,1-2H3/b14-7-	WSPOMRSOLSGNFJ-AUWJEWJLSA-N	Parent		IMS® Analysis, Analyse der Menge an pharmazeutischen Wirkstoffen, die in der Schweiz verkauft wurden, 2017 (Jahre 2014 - 2016)		prioritized	no	no	1.56517	1.63423	0.563196
71	CHLORTHALIDONE	C14H11ClN2O4S	338.013	77-36-1	C1=CC=C2C(=C1)C(=O)NC2(C3=CC(=C(C=C3)Cl)S(=O)(=O)N)O	InChI=1S/C14H11ClN2O4S/c15-11-6-5-8(7-12(11)22(16,20)21)14(19)10-4-2-1-3-9(10)13(18)17-14/h1-7,19H,(H,17,18)(H2,16,20,21)	JIVPVXMEBJLZRO-UHFFFAOYSA-N	Parent		IMS® Analysis, Analyse der Menge an pharmazeutischen Wirkstoffen, die in der Schweiz verkauft wurden, 2017 (Jahre 2014 - 2016)		prioritized	yes	no	1.60266	1.60341	0.50465
72	CICLOSPORIN	C62H111N11O12	1201.84	59865-13-3	CC[C@H]1C(=O)N(CC(=O)N([C@H](C(=O)N[C@H](C(=O)N([C@H](C(=O)N[C@H](C(=O)N[C@@H](C(=O)N([C@H](C(=O)N([C@H](C(=O)N([C@H](C(=O)N([C@H](C(=O)N1)[C@@H]([C@H](C)C/C=C/C)O)C)C(C)C)C)CC(C)C)C)CC(C)C)C)C)C)CC(C)C)C)C(C)C)CC(C)C)C)C	InChI=1S/C62H111N11O12/c1-25-27-28-40(15)52(75)51-56(79)65-43(26-2)58(81)67(18)33-48(74)68(19)44(29-34(3)4)55(78)66-49(38(11)12)61(84)69(20)45(30-35(5)6)54(77)63-41(16)53(76)64-42(17)57(80)70(21)46(31-36(7)8)59(82)71(22)47(32-37(9)10)60(83)72(23)50(39(13)14)62(85)73(51)24/h25,27,34-47,49-52,75H,26,28-33H2,1-24H3,(H,63,77)(H,64,76)(H,65,79)(H,66,78)/b27-25+/t40-,41+,42-,43+,44+,45+,46+,47+,49+,50+…	PMATZTZNYRCHOR-CGLBZJNRSA-N	Parent		IMS® Analysis, Analyse der Menge an pharmazeutischen Wirkstoffen, die in der Schweiz verkauft wurden, 2017 (Jahre 2014 - 2016)		prioritized	no	no	-6.30655	2.99414	2.42748
73	CILASTATIN	C16H26N2O5S	358.156	82009-34-5	CC1(C[C@@H]1C(=O)N/C(=C\CCCCSC[C@@H](C(=O)O)N)/C(=O)O)C	InChI=1S/C16H26N2O5S/c1-16(2)8-10(16)13(19)18-12(15(22)23)6-4-3-5-7-24-9-11(17)14(20)21/h6,10-11H,3-5,7-9,17H2,1-2H3,(H,18,19)(H,20,21)(H,22,23)/b12-6-/t10-,11+/m1/s1	DHSUYTOATWAVLW-WFVMDLQDSA-N	Parent		IMS® Analysis, Analyse der Menge an pharmazeutischen Wirkstoffen, die in der Schweiz verkauft wurden, 2017 (Jahre 2014 - 2016)		non-prioritized	yes	no	-1.56194	-1.71999	0.646644
74	CINNARIZINE	C26H28N2	368.225	16699-20-0	C1CN(CCN1C/C=C/C2=CC=CC=C2)C(C3=CC=CC=C3)C4=CC=CC=C4	InChI=1S/C26H28N2/c1-4-11-23(12-5-1)13-10-18-27-19-21-28(22-20-27)26(24-14-6-2-7-15-24)25-16-8-3-9-17-25/h1-17,26H,18-22H2/b13-10+	DERZBLKQOCDDDZ-JLHYYAGUSA-N	Parent		IMS® Analysis, Analyse der Menge an pharmazeutischen Wirkstoffen, die in der Schweiz verkauft wurden, 2017 (Jahre 2014 - 2016)		prioritized	no	no	2.07439	2.92286	0.768935
75	CIPROFLOXACIN	C17H18FN3O3	331.133	85721-33-1	C1CC1N2C=C(C(=O)C3=CC(=C(C=C32)N4CCNCC4)F)C(=O)O	InChI=1S/C17H18FN3O3/c18-13-7-11-14(8-15(13)20-5-3-19-4-6-20)21(10-1-2-10)9-12(16(11)22)17(23)24/h7-10,19H,1-6H2,(H,23,24)	MYSWGUAQZAJSOK-UHFFFAOYSA-N	Parent		IMS® Analysis, Analyse der Menge an pharmazeutischen Wirkstoffen, die in der Schweiz verkauft wurden, 2017 (Jahre 2014 - 2016)		prioritized	yes	no	-1.6871	-1.50323	0.584372
76	CITALOPRAM	C20H21FN2O	324.164	59729-33-8	CN(C)CCCC1(C2=C(CO1)C=C(C=C2)C#N)C3=CC=C(C=C3)F	InChI=1S/C20H21FN2O/c1-23(2)11-3-10-20(17-5-7-18(21)8-6-17)19-9-4-15(13-22)12-16(19)14-24-20/h4-9,12H,3,10-11,14H2,1-2H3	WSEQXVZVJXJVFP-UHFFFAOYSA-N	Parent		IMS® Analysis, Analyse der Menge an pharmazeutischen Wirkstoffen, die in der Schweiz verkauft wurden, 2017 (Jahre 2014 - 2016)		prioritized	yes	no	0.262939	0.266478	0.622806
77	CLARITHROMYCIN	C38H69NO13	747.477	81103-11-9	CC[C@@H]1[C@@]([C@@H]([C@H](C(=O)[C@@H](C[C@@]([C@@H]([C@H]([C@@H]([C@H](C(=O)O1)C)O[C@H]2C[C@@]([C@H]([C@@H](O2)C)O)(C)OC)C)O[C@H]3[C@@H]([C@H](C[C@H](O3)C)N(C)C)O)(C)OC)C)C)O)(C)O	InChI=1S/C38H69NO13/c1-15-26-38(10,45)31(42)21(4)28(40)19(2)17-37(9,47-14)33(52-35-29(41)25(39(11)12)16-20(3)48-35)22(5)30(23(6)34(44)50-26)51-27-18-36(8,46-13)32(43)24(7)49-27/h19-27,29-33,35,41-43,45H,15-18H2,1-14H3/t19-,20-,21+,22+,23-,24+,25+,26-,27+,29-,30+,31-,32+,33-,35+,36-,37-,38-/m1/s1	AGOYDEPGAOXOCK-KCBOHYOISA-N	Parent		IMS® Analysis, Analyse der Menge an pharmazeutischen Wirkstoffen, die in der Schweiz verkauft wurden, 2017 (Jahre 2014 - 2016)		prioritized	yes	no	-0.261194	-0.183244	1.48829
78	CLAVULANIC ACID	C8H9NO5	199.048	58001-44-8	C1[C@@H]2N(C1=O)[C@H](/C(=C/CO)/O2)C(=O)O	InChI=1S/C8H9NO5/c10-2-1-4-7(8(12)13)9-5(11)3-6(9)14-4/h1,6-7,10H,2-3H2,(H,12,13)/b4-1-/t6-,7-/m1/s1	HZZVJAQRINQKSD-PBFISZAISA-N	Parent		IMS® Analysis, Analyse der Menge an pharmazeutischen Wirkstoffen, die in der Schweiz verkauft wurden, 2017 (Jahre 2014 - 2016)		prioritized	no	no	-1.80315	-3.49694	0.31893
79	CLINDAMYCIN	C18H33ClN2O5S	424.18	18323-44-9	CCC[C@@H]1C[C@H](N(C1)C)C(=O)N[C@@H]([C@@H]2[C@@H]([C@@H]([C@H]([C@H](O2)SC)O)O)O)[C@H](C)Cl	InChI=1S/C18H33ClN2O5S/c1-5-6-10-7-11(21(3)8-10)17(25)20-12(9(2)19)16-14(23)13(22)15(24)18(26-16)27-4/h9-16,18,22-24H,5-8H2,1-4H3,(H,20,25)/t9-,10+,11-,12+,13-,14+,15+,16+,18+/m0/s1	KDLRVYVGXIQJDK-AWPVFWJPSA-N	Parent		IMS® Analysis, Analyse der Menge an pharmazeutischen Wirkstoffen, die in der Schweiz verkauft wurden, 2017 (Jahre 2014 - 2016)		prioritized	yes	no	-2.50257	-1.64426	0.76092
80	CLOBAZAM	C16H13ClN2O2	300.067	22316-47-8	CN1C(=O)CC(=O)N(C2=C1C=CC(=C2)Cl)C3=CC=CC=C3	InChI=1S/C16H13ClN2O2/c1-18-13-8-7-11(17)9-14(13)19(16(21)10-15(18)20)12-5-3-2-4-6-12/h2-9H,10H2,1H3	CXOXHMZGEKVPMT-UHFFFAOYSA-N	Parent		IMS® Analysis, Analyse der Menge an pharmazeutischen Wirkstoffen, die in der Schweiz verkauft wurden, 2017 (Jahre 2014 - 2016)		non-prioritized	yes	no	2.55405	2.51466	0.506436
81	CLOMETHIAZOLE	C6H8ClNS	161.007	533-45-9	CC1=C(SC=N1)CCCl	InChI=1S/C6H8ClNS/c1-5-6(2-3-7)9-4-8-5/h4H,2-3H2,1H3	PCLITLDOTJTVDJ-UHFFFAOYSA-N	Parent		IMS® Analysis, Analyse der Menge an pharmazeutischen Wirkstoffen, die in der Schweiz verkauft wurden, 2017 (Jahre 2014 - 2016)		prioritized	yes	no	1.44148	1.76453	0.24386
82	CLOMIPRAMINE	C19H23ClN2	314.155	303-49-1	CN(C)CCCN1C2=CC=CC=C2CCC3=C1C=C(C=C3)Cl	InChI=1S/C19H23ClN2/c1-21(2)12-5-13-22-18-7-4-3-6-15(18)8-9-16-10-11-17(20)14-19(16)22/h3-4,6-7,10-11,14H,5,8-9,12-13H2,1-2H3	GDLIGKIOYRNHDA-UHFFFAOYSA-N	Parent		IMS® Analysis, Analyse der Menge an pharmazeutischen Wirkstoffen, die in der Schweiz verkauft wurden, 2017 (Jahre 2014 - 2016)		prioritized	yes	no	1.1734	1.43108	0.611137
83	CLONAZEPAM	C15H10ClN3O3	315.041	1622-61-3	C1C(=O)NC2=C(C=C(C=C2)[N+](=O)[O-])C(=N1)C3=CC=CC=C3Cl	InChI=1S/C15H10ClN3O3/c16-12-4-2-1-3-10(12)15-11-7-9(19(21)22)5-6-13(11)18-14(20)8-17-15/h1-7H,8H2,(H,18,20)	DGBIGWXXNGSACT-UHFFFAOYSA-N	Parent		IMS® Analysis, Analyse der Menge an pharmazeutischen Wirkstoffen, die in der Schweiz verkauft wurden, 2017 (Jahre 2014 - 2016)		non-prioritized	yes	no	3.09005	3.15148	0.494451
84	CLOPIDOGREL	C16H16ClNO2S	321.059	113665-84-2	COC(=O)[C@H](C1=CC=CC=C1Cl)N2CCC3=C(C2)C=CS3	InChI=1S/C16H16ClNO2S/c1-20-16(19)15(12-4-2-3-5-13(12)17)18-8-6-14-11(10-18)7-9-21-14/h2-5,7,9,15H,6,8,10H2,1H3/t15-/m0/s1	GKTWGGQPFAXNFI-HNNXBMFYSA-N	Parent		IMS® Analysis, Analyse der Menge an pharmazeutischen Wirkstoffen, die in der Schweiz verkauft wurden, 2017 (Jahre 2014 - 2016)		prioritized	yes	no	1.23774	3.17891	0.536981
85	CLORAZEPIC ACID	C16H11N2O3Cl	314.046	23887-31-2	C1=CC=C(C=C1)C2=NC(C(=O)NC3=C2C=C(C=C3)Cl)C(=O)O	InChI=1S/C16H11ClN2O3/c17-10-6-7-12-11(8-10)13(9-4-2-1-3-5-9)19-14(16(21)22)15(20)18-12/h1-8,14H,(H,18,20)(H,21,22)	XDDJGVMJFWAHJX-UHFFFAOYSA-N	Parent		IMS® Analysis, Analyse der Menge an pharmazeutischen Wirkstoffen, die in der Schweiz verkauft wurden, 2017 (Jahre 2014 - 2016)		non-prioritized	yes	no	3.00134	1.33061	0.50667
86	CLOZAPINE	C18H19ClN4	326.13	5786-21-0	CN1CCN(CC1)C2=NC3=C(C=CC(=C3)Cl)NC4=CC=CC=C42	InChI=1S/C18H19ClN4/c1-22-8-10-23(11-9-22)18-14-4-2-3-5-15(14)20-16-7-6-13(19)12-17(16)21-18/h2-7,12,20H,8-11H2,1H3	QZUDBNBUXVUHMW-UHFFFAOYSA-N	Parent		IMS® Analysis, Analyse der Menge an pharmazeutischen Wirkstoffen, die in der Schweiz verkauft wurden, 2017 (Jahre 2014 - 2016)		prioritized	yes	no	-1.24885	0.21921	0.592801
87	COBICISTAT	C40H53N7O5S2	775.355	1004316-88-4	CC(C)C1=NC(=CS1)CN(C)C(=O)N[C@@H](CCN2CCOCC2)C(=O)N[C@H](CC[C@H](CC3=CC=CC=C3)NC(=O)OCC4=CN=CS4)CC5=CC=CC=C5	InChI=1S/C40H53N7O5S2/c1-29(2)38-43-34(27-53-38)25-46(3)39(49)45-36(16-17-47-18-20-51-21-19-47)37(48)42-32(22-30-10-6-4-7-11-30)14-15-33(23-31-12-8-5-9-13-31)44-40(50)52-26-35-24-41-28-54-35/h4-13,24,27-29,32-33,36H,14-23,25-26H2,1-3H3,(H,42,48)(H,44,50)(H,45,49)/t32-,33-,36+/m1/s1	ZCIGNRJZKPOIKD-CQXVEOKZSA-N	Parent		IMS® Analysis, Analyse der Menge an pharmazeutischen Wirkstoffen, die in der Schweiz verkauft wurden, 2017 (Jahre 2014 - 2016)		prioritized	no	no	1.0697	3.37985	1.43841
88	CODEINE	C18H21NO3	299.152	76-57-3	CN1CC[C@]23[C@@H]4[C@H]1CC5=C2C(=C(C=C5)OC)O[C@H]3[C@H](C=C4)O	InChI=1S/C18H21NO3/c1-19-8-7-18-11-4-5-13(20)17(18)22-16-14(21-2)6-3-10(15(16)18)9-12(11)19/h3-6,11-13,17,20H,7-9H2,1-2H3/t11-,12+,13-,17-,18-/m0/s1	OROGSEYTTFOCAN-DNJOTXNNSA-N	Parent		IMS® Analysis, Analyse der Menge an pharmazeutischen Wirkstoffen, die in der Schweiz verkauft wurden, 2017 (Jahre 2014 - 2016)		prioritized	yes	no	-2.15756	-2.05941	0.582164
89	CYCLOPHOSPHAMIDE	C7H15Cl2N2O2P	260.025	50-18-0	C1CNP(=O)(OC1)N(CCCl)CCCl	InChI=1S/C7H15Cl2N2O2P/c8-2-5-11(6-3-9)14(12)10-4-1-7-13-14/h1-7H2,(H,10,12)	CMSMOCZEIVJLDB-UHFFFAOYSA-N	Parent		IMS® Analysis, Analyse der Menge an pharmazeutischen Wirkstoffen, die in der Schweiz verkauft wurden, 2017 (Jahre 2014 - 2016)		non-prioritized	yes	no	0.0965477	0.0965477	0.382575
90	CYTARABINE	C9H13N3O5	243.086	147-94-4	C1=CN(C(=O)N=C1N)[C@H]2[C@H]([C@@H]([C@H](O2)CO)O)O	InChI=1S/C9H13N3O5/c10-5-1-2-12(9(16)11-5)8-7(15)6(14)4(3-13)17-8/h1-2,4,6-8,13-15H,3H2,(H2,10,11,16)/t4-,6-,7+,8-/m1/s1	UHDGCWIWMRVCDJ-CCXZUQQUSA-N	Parent		IMS® Analysis, Analyse der Menge an pharmazeutischen Wirkstoffen, die in der Schweiz verkauft wurden, 2017 (Jahre 2014 - 2016)		non-prioritized	no	no	-3.70821	-2.82345	0.399659
91	DABIGATRAN ETEXILATE	C34H41N7O5	627.317	211915-06-9	CCCCCCOC(=O)NC(=N)C1=CC=C(C=C1)NCC2=NC3=C(N2C)C=CC(=C3)C(=O)N(CCC(=O)OCC)C4=CC=CC=N4	InChI=1S/C34H41N7O5/c1-4-6-7-10-21-46-34(44)39-32(35)24-12-15-26(16-13-24)37-23-30-38-27-22-25(14-17-28(27)40(30)3)33(43)41(20-18-31(42)45-5-2)29-11-8-9-19-36-29/h8-9,11-17,19,22,37H,4-7,10,18,20-21,23H2,1-3H3,(H2,35,39,44)	KSGXQBZTULBEEQ-UHFFFAOYSA-N	Parent		IMS® Analysis, Analyse der Menge an pharmazeutischen Wirkstoffen, die in der Schweiz verkauft wurden, 2017 (Jahre 2014 - 2016)		prioritized	no	no	3.18505	4.93533	1.17921
92	DARUNAVIR	C27H37N3O7S	547.235	206361-99-1	CC(C)CN(C[C@H]([C@H](CC1=CC=CC=C1)NC(=O)O[C@H]2CO[C@@H]3[C@H]2CCO3)O)S(=O)(=O)C4=CC=C(C=C4)N	InChI=1S/C27H37N3O7S/c1-18(2)15-30(38(33,34)21-10-8-20(28)9-11-21)16-24(31)23(14-19-6-4-3-5-7-19)29-27(32)37-25-17-36-26-22(25)12-13-35-26/h3-11,18,22-26,31H,12-17,28H2,1-2H3,(H,29,32)/t22-,23-,24+,25-,26+/m0/s1	CJBJHOAVZSMMDJ-HEXNFIEUSA-N	Parent		IMS® Analysis, Analyse der Menge an pharmazeutischen Wirkstoffen, die in der Schweiz verkauft wurden, 2017 (Jahre 2014 - 2016)		prioritized	yes	no	2.6461	2.81516	0.997658
93	DEFERASIROX	C21H15N3O4	373.106	201530-41-8	C1=CC=C(C(=C1)C2=NN(C(=N2)C3=CC=CC=C3O)C4=CC=C(C=C4)C(=O)O)O	InChI=1S/C21H15N3O4/c25-17-7-3-1-5-15(17)19-22-20(16-6-2-4-8-18(16)26)24(23-19)14-11-9-13(10-12-14)21(27)28/h1-12,25-26H,(H,27,28)	BOFQWVMAQOTZIW-UHFFFAOYSA-N	Parent		IMS® Analysis, Analyse der Menge an pharmazeutischen Wirkstoffen, die in der Schweiz verkauft wurden, 2017 (Jahre 2014 - 2016)		non-prioritized	yes	no	4.73727	4.27306	0.64638
94	DEXAMETHASONE	C22H29FO5	392.2	50-02-2	C[C@@H]1C[C@H]2[C@@H]3CCC4=CC(=O)C=C[C@@]4([C@]3([C@H](C[C@@]2([C@]1(C(=O)CO)O)C)O)F)C	InChI=1S/C22H29FO5/c1-12-8-16-15-5-4-13-9-14(25)6-7-19(13,2)21(15,23)17(26)10-20(16,3)22(12,28)18(27)11-24/h6-7,9,12,15-17,24,26,28H,4-5,8,10-11H2,1-3H3/t12-,15+,16+,17+,19+,20+,21+,22+/m1/s1	UREBDLICKHMUKA-CXSFZGCWSA-N	Parent		IMS® Analysis, Analyse der Menge an pharmazeutischen Wirkstoffen, die in der Schweiz verkauft wurden, 2017 (Jahre 2014 - 2016)		non-prioritized	yes	no	1.68157	1.68157	0.749515
95	DEXIBUPROFEN	C13H18O2	206.131	51146-56-6	C[C@@H](C1=CC=C(C=C1)CC(C)C)C(=O)O	InChI=1S/C13H18O2/c1-9(2)8-11-4-6-12(7-5-11)10(3)13(14)15/h4-7,9-10H,8H2,1-3H3,(H,14,15)/t10-/m0/s1	HEFNNWSXXWATRW-JTQLQIEISA-N	Parent		IMS® Analysis, Analyse der Menge an pharmazeutischen Wirkstoffen, die in der Schweiz verkauft wurden, 2017 (Jahre 2014 - 2016)		prioritized	no	no	3.84051	3.56784	0.427242
96	Dexketoprofen (part of DEXKETOPROFEN TROMETAMOL)	C16H14O3	254.094	22161-81-5	C[C@@H](C1=CC(=CC=C1)C(=O)C2=CC=CC=C2)C(=O)O	InChI=1S/C16H14O3/c1-11(16(18)19)13-8-5-9-14(10-13)15(17)12-6-3-2-4-7-12/h2-11H,1H3,(H,18,19)/t11-/m0/s1	DKYWVDODHFEZIM-NSHDSACASA-N	Parent		IMS® Analysis, Analyse der Menge an pharmazeutischen Wirkstoffen, die in der Schweiz verkauft wurden, 2017 (Jahre 2014 - 2016)		non-prioritized	yes	no	3.59196	2.7477	0.474738
97	DEXLANSOPRAZOLE	C16H14F3N3O2S	369.076	138530-94-6	CC1=C(C=CN=C1C[S@@](=O)C2=NC3=CC=CC=C3N2)OCC(F)(F)F	InChI=1S/C16H14F3N3O2S/c1-10-13(20-7-6-14(10)24-9-16(17,18)19)8-25(23)15-21-11-4-2-3-5-12(11)22-15/h2-7H,8-9H2,1H3,(H,21,22)/t25-/m1/s1	MJIHNNLFOKEZEW-RUZDIDTESA-N	Parent		IMS® Analysis, Analyse der Menge an pharmazeutischen Wirkstoffen, die in der Schweiz verkauft wurden, 2017 (Jahre 2014 - 2016)		prioritized	no	no	1.8512	2.94623	0.57117
98	DEXTROMETHORPHAN	C18H25NO	271.194	125-71-3	CN1CC[C@@]23CCCC[C@@H]2[C@@H]1CC4=C3C=C(C=C4)OC	InChI=1S/C18H25NO/c1-19-10-9-18-8-4-3-5-15(18)17(19)11-13-6-7-14(20-2)12-16(13)18/h6-7,12,15,17H,3-5,8-11H2,1-2H3/t15-,17+,18+/m1/s1	MKXZASYAUGDDCJ-NJAFHUGGSA-N	Parent		IMS® Analysis, Analyse der Menge an pharmazeutischen Wirkstoffen, die in der Schweiz verkauft wurden, 2017 (Jahre 2014 - 2016)		prioritized	yes	no	-0.0075207	0.00458814	0.581696
99	Diatrizoic acid (sold as SODIUM AMIDOTRIZOATE)	C11H9I3N2O4	613.77	117-96-4	CC(=O)NC1=C(C(=C(C(=C1I)C(=O)O)I)NC(=O)C)I	InChI=1S/C11H9I3N2O4/c1-3(17)15-9-6(12)5(11(19)20)7(13)10(8(9)14)16-4(2)18/h1-2H3,(H,15,17)(H,16,18)(H,19,20)	YVPYQUNUQOZFHG-UHFFFAOYSA-N	Parent		IMS® Analysis, Analyse der Menge an pharmazeutischen Wirkstoffen, die in der Schweiz verkauft wurden, 2017 (Jahre 2014 - 2016)		prioritized	no	no	2.24941	0.311559	0.479102
100	DIAZEPAM	C16H13ClN2O	284.072	439-14-5	CN1C(=O)CN=C(C2=C1C=CC(=C2)Cl)C3=CC=CC=C3	InChI=1S/C16H13ClN2O/c1-19-14-8-7-12(17)9-13(14)16(18-10-15(19)20)11-5-3-2-4-6-11/h2-9H,10H2,1H3	AAOVKJBEBIDNHE-UHFFFAOYSA-N	Parent		IMS® Analysis, Analyse der Menge an pharmazeutischen Wirkstoffen, die in der Schweiz verkauft wurden, 2017 (Jahre 2014 - 2016)		non-prioritized	yes	no	2.65064	3.07038	0.491726
101	DICLOFENAC	C14H11Cl2NO2	295.017	15307-86-5	C1=CC=C(C(=C1)CC(=O)O)NC2=C(C=CC=C2Cl)Cl	InChI=1S/C14H11Cl2NO2/c15-10-5-3-6-11(16)14(10)17-12-7-2-1-4-9(12)8-13(18)19/h1-7,17H,8H2,(H,18,19)	DCOPUUMXTXDBNB-UHFFFAOYSA-N	Parent		IMS® Analysis, Analyse der Menge an pharmazeutischen Wirkstoffen, die in der Schweiz verkauft wurden, 2017 (Jahre 2014 - 2016)		prioritized	yes	no	4.23801	3.40178	0.457651
102	DIDANOSINE	C10H12N4O3	236.091	69655-05-6	C1C[C@@H](O[C@@H]1CO)N2C=NC3=C2N=CNC3=O	InChI=1S/C10H12N4O3/c15-3-6-1-2-7(17-6)14-5-13-8-9(14)11-4-12-10(8)16/h4-7,15H,1-3H2,(H,11,12,16)/t6-,7+/m0/s1	BXZVVICBKDXVGW-NKWVEPMBSA-N	Parent		IMS® Analysis, Analyse der Menge an pharmazeutischen Wirkstoffen, die in der Schweiz verkauft wurden, 2017 (Jahre 2014 - 2016)		non-prioritized	yes	no	-0.902806	-0.898879	0.399179
103	DIENOGEST	C20H25NO2	311.189	65928-58-7	C[C@]12CCC3=C4CCC(=O)C=C4CC[C@H]3[C@@H]1CC[C@]2(CC#N)O	InChI=1S/C20H25NO2/c1-19-8-6-16-15-5-3-14(22)12-13(15)2-4-17(16)18(19)7-9-20(19,23)10-11-21/h12,17-18,23H,2-10H2,1H3/t17-,18+,19+,20-/m1/s1	AZFLJNIPTRTECV-FUMNGEBKSA-N	Parent		IMS® Analysis, Analyse der Menge an pharmazeutischen Wirkstoffen, die in der Schweiz verkauft wurden, 2017 (Jahre 2014 - 2016)		non-prioritized	yes	no	2.31285	2.31285	0.637565
104	DIHYDROCODEINE	C18H23NO3	301.168	125-28-0	CN1CC[C@]23[C@@H]4[C@H]1CC5=C2C(=C(C=C5)OC)O[C@H]3[C@H](CC4)O	InChI=1S/C18H23NO3/c1-19-8-7-18-11-4-5-13(20)17(18)22-16-14(21-2)6-3-10(15(16)18)9-12(11)19/h3,6,11-13,17,20H,4-5,7-9H2,1-2H3/t11-,12+,13-,17-,18-/m0/s1	RBOXVHNMENFORY-DNJOTXNNSA-N	Parent		IMS® Analysis, Analyse der Menge an pharmazeutischen Wirkstoffen, die in der Schweiz verkauft wurden, 2017 (Jahre 2014 - 2016)		prioritized	yes	no	-1.95179	-1.87824	0.59664
105	DILTIAZEM	C22H26N2O4S	414.161	42399-41-7	CC(=O)O[C@@H]1[C@@H](SC2=CC=CC=C2N(C1=O)CCN(C)C)C3=CC=C(C=C3)OC	InChI=1S/C22H26N2O4S/c1-15(25)28-20-21(16-9-11-17(27-4)12-10-16)29-19-8-6-5-7-18(19)24(22(20)26)14-13-23(2)3/h5-12,20-21H,13-14H2,1-4H3/t20-,21+/m1/s1	HSUGRBWQSSZJOP-RTWAWAEBSA-N	Parent		IMS® Analysis, Analyse der Menge an pharmazeutischen Wirkstoffen, die in der Schweiz verkauft wurden, 2017 (Jahre 2014 - 2016)		prioritized	yes	no	-0.769555	-0.405682	0.755411
106	DIMETHYL FUMARATE	C6H8O4	144.042	624-49-7	COC(=O)/C=C/C(=O)OC	InChI=1S/C6H8O4/c1-9-5(7)3-4-6(8)10-2/h3-4H,1-2H3/b4-3+	LDCRTTXIJACKKU-ONEGZZNKSA-N	Parent		IMS® Analysis, Analyse der Menge an pharmazeutischen Wirkstoffen, die in der Schweiz verkauft wurden, 2017 (Jahre 2014 - 2016)		prioritized	no	no	0.71754	0.71754	0.240224
107	DIOSMIN	C28H32O15	608.174	520-27-4	C[C@H]1[C@@H]([C@H]([C@H]([C@@H](O1)OC[C@@H]2[C@H]([C@@H]([C@H]([C@@H](O2)OC3=CC(=C4C(=C3)OC(=CC4=O)C5=CC(=C(C=C5)OC)O)O)O)O)O)O)O)O	InChI=1S/C28H32O15/c1-10-21(32)23(34)25(36)27(40-10)39-9-19-22(33)24(35)26(37)28(43-19)41-12-6-14(30)20-15(31)8-17(42-18(20)7-12)11-3-4-16(38-2)13(29)5-11/h3-8,10,19,21-30,32-37H,9H2,1-2H3/t10-,19+,21-,22+,23+,24-,25+,26+,27+,28+/m0/s1	GZSOSUNBTXMUFQ-YFAPSIMESA-N	Parent		IMS® Analysis, Analyse der Menge an pharmazeutischen Wirkstoffen, die in der Schweiz verkauft wurden, 2017 (Jahre 2014 - 2016)		prioritized	no	no	-0.443124	-0.461212	1.0285
108	DIPHENHYDRAMINE	C17H21NO	255.162	58-73-1	CN(C)CCOC(C1=CC=CC=C1)C2=CC=CC=C2	InChI=1S/C17H21NO/c1-18(2)13-14-19-17(15-9-5-3-6-10-15)16-11-7-4-8-12-16/h3-12,17H,13-14H2,1-2H3	ZZVUWRFHKOJYTH-UHFFFAOYSA-N	Parent		IMS® Analysis, Analyse der Menge an pharmazeutischen Wirkstoffen, die in der Schweiz verkauft wurden, 2017 (Jahre 2014 - 2016)		prioritized	yes	no	0.15145	0.254908	0.532164
109	DIPYRIDAMOLE	C24H40N8O4	504.317	58-32-2	C1CCN(CC1)C2=NC(=NC3=C2N=C(N=C3N4CCCCC4)N(CCO)CCO)N(CCO)CCO	InChI=1S/C24H40N8O4/c33-15-11-31(12-16-34)23-26-20-19(21(27-23)29-7-3-1-4-8-29)25-24(32(13-17-35)14-18-36)28-22(20)30-9-5-2-6-10-30/h33-36H,1-18H2	IZEKFCXSFNUWAM-UHFFFAOYSA-N	Parent		IMS® Analysis, Analyse der Menge an pharmazeutischen Wirkstoffen, die in der Schweiz verkauft wurden, 2017 (Jahre 2014 - 2016)		prioritized	no	no	-1.60411	-0.0200388	0.967067
110	DISULFIRAM	C10H20N2S4	296.051	97-77-8	CCN(CC)C(=S)SSC(=S)N(CC)CC	InChI=1S/C10H20N2S4/c1-5-11(6-2)9(13)15-16-10(14)12(7-3)8-4/h5-8H2,1-4H3	AUZONCFQVSMFAP-UHFFFAOYSA-N	Parent		IMS® Analysis, Analyse der Menge an pharmazeutischen Wirkstoffen, die in der Schweiz verkauft wurden, 2017 (Jahre 2014 - 2016)		prioritized	no	no	4.15976	4.15976	0.479473
111	Dobesilic acid (sold as CALCIUM DOBESILATE	C6H6O5S	189.994	88-46-0	C1=CC(=C(C=C1O)S(=O)(=O)O)O	InChI=1S/C6H6O5S/c7-4-1-2-5(8)6(3-4)12(9,10)11/h1-3,7-8H,(H,9,10,11)	IKQCSJBQLWJEPU-UHFFFAOYSA-N	Parent		IMS® Analysis, Analyse der Menge an pharmazeutischen Wirkstoffen, die in der Schweiz verkauft wurden, 2017 (Jahre 2014 - 2016)		prioritized	no	no	-1.17903	-1.17938	0.264887
112	DOLUTEGRAVIR	C20H19F2N3O5	419.129	1051375-16-6	C[C@@H]1CCO[C@@H]2N1C(=O)C3=C(C(=O)C(=CN3C2)C(=O)NCC4=C(C=C(C=C4)F)F)O	InChI=1S/C20H19F2N3O5/c1-10-4-5-30-15-9-24-8-13(17(26)18(27)16(24)20(29)25(10)15)19(28)23-7-11-2-3-12(21)6-14(11)22/h2-3,6,8,10,15,27H,4-5,7,9H2,1H3,(H,23,28)/t10-,15+/m1/s1	RHWKPHLQXYSBKR-BMIGLBTASA-N	Parent		IMS® Analysis, Analyse der Menge an pharmazeutischen Wirkstoffen, die in der Schweiz verkauft wurden, 2017 (Jahre 2014 - 2016)		prioritized	yes	no	1.10056	1.09871	0.696075
113	DOMPERIDONE	C22H24ClN5O2	425.162	57808-66-9	C1CN(CCC1N2C3=C(C=C(C=C3)Cl)NC2=O)CCCN4C5=CC=CC=C5NC4=O	InChI=1S/C22H24ClN5O2/c23-15-6-7-20-18(14-15)25-22(30)28(20)16-8-12-26(13-9-16)10-3-11-27-19-5-2-1-4-17(19)24-21(27)29/h1-2,4-7,14,16H,3,8-13H2,(H,24,29)(H,25,30)	FGXWKSZFVQUSTL-UHFFFAOYSA-N	Parent		IMS® Analysis, Analyse der Menge an pharmazeutischen Wirkstoffen, die in der Schweiz verkauft wurden, 2017 (Jahre 2014 - 2016)		prioritized	no	no	-0.594875	-0.143069	0.756329
114	DOXAZOSIN	C23H25N5O5	451.186	74191-85-8	COC1=C(C=C2C(=C1)C(=NC(=N2)N3CCN(CC3)C(=O)C4COC5=CC=CC=C5O4)N)OC	InChI=1S/C23H25N5O5/c1-30-18-11-14-15(12-19(18)31-2)25-23(26-21(14)24)28-9-7-27(8-10-28)22(29)20-13-32-16-5-3-4-6-17(16)33-20/h3-6,11-12,20H,7-10,13H2,1-2H3,(H2,24,25,26)	RUZYUOTYCVRMRZ-UHFFFAOYSA-N	Parent		IMS® Analysis, Analyse der Menge an pharmazeutischen Wirkstoffen, die in der Schweiz verkauft wurden, 2017 (Jahre 2014 - 2016)		non-prioritized	yes	no	-0.339252	0.256286	0.805829
115	DOXORUBICIN	C27H29NO11	543.174	23214-92-8	C[C@H]1[C@H]([C@H](C[C@@H](O1)O[C@H]2C[C@@](CC3=C2C(=C4C(=C3O)C(=O)C5=C(C4=O)C(=CC=C5)OC)O)(C(=O)CO)O)N)O	InChI=1S/C27H29NO11/c1-10-22(31)13(28)6-17(38-10)39-15-8-27(36,16(30)9-29)7-12-19(15)26(35)21-20(24(12)33)23(32)11-4-3-5-14(37-2)18(11)25(21)34/h3-5,10,13,15,17,22,29,31,33,35-36H,6-9,28H2,1-2H3/t10-,13-,15-,17-,22+,27-/m0/s1	AOJJSUZBOXZQNB-TZSSRYMLSA-N	Parent		IMS® Analysis, Analyse der Menge an pharmazeutischen Wirkstoffen, die in der Schweiz verkauft wurden, 2017 (Jahre 2014 - 2016)		non-prioritized	no	no	-1.52885	-1.51673	0.942967
116	DOXYCYCLINE	C22H24N2O8	444.153	564-25-0	C[C@@H]1[C@H]2[C@@H]([C@H]3[C@@H](C(=O)C(=C([C@]3(C(=O)C2=C(C4=C1C=CC=C4O)O)O)O)C(=O)N)N(C)C)O	InChI=1S/C22H24N2O8/c1-7-8-5-4-6-9(25)11(8)16(26)12-10(7)17(27)14-15(24(2)3)18(28)13(21(23)31)20(30)22(14,32)19(12)29/h4-7,10,14-15,17,25-27,30,32H,1-3H3,(H2,23,31)/t7-,10+,14+,15-,17-,22-/m0/s1	SGKRLCUYIXIAHR-AKNGSSGZSA-N	Parent		IMS® Analysis, Analyse der Menge an pharmazeutischen Wirkstoffen, die in der Schweiz verkauft wurden, 2017 (Jahre 2014 - 2016)		prioritized	no	no	-4.04213	-3.67975	0.775346
117	DOXYLAMINE	C17H22N2O	270.173	469-21-6	CC(C1=CC=CC=C1)(C2=CC=CC=N2)OCCN(C)C	InChI=1S/C17H22N2O/c1-17(20-14-13-19(2)3,15-9-5-4-6-10-15)16-11-7-8-12-18-16/h4-12H,13-14H2,1-3H3	HCFDWZZGGLSKEP-UHFFFAOYSA-N	Parent		IMS® Analysis, Analyse der Menge an pharmazeutischen Wirkstoffen, die in der Schweiz verkauft wurden, 2017 (Jahre 2014 - 2016)		non-prioritized	yes	no	-1.13057	-0.445994	0.555
118	DRONEDARONE	C31H44N2O5S	556.297	141626-36-0	CCCCC1=C(C2=C(O1)C=CC(=C2)NS(=O)(=O)C)C(=O)C3=CC=C(C=C3)OCCCN(CCCC)CCCC	InChI=1S/C31H44N2O5S/c1-5-8-12-29-30(27-23-25(32-39(4,35)36)15-18-28(27)38-29)31(34)24-13-16-26(17-14-24)37-22-11-21-33(19-9-6-2)20-10-7-3/h13-18,23,32H,5-12,19-22H2,1-4H3	ZQTNQVWKHCQYLQ-UHFFFAOYSA-N	Parent		IMS® Analysis, Analyse der Menge an pharmazeutischen Wirkstoffen, die in der Schweiz verkauft wurden, 2017 (Jahre 2014 - 2016)		prioritized	no	no	2.64369	2.6765	1.08562
119	DULOXETINE	C18H19NOS	297.119	116539-59-4	CNCC[C@@H](C1=CC=CS1)OC2=CC=CC3=CC=CC=C32	InChI=1S/C18H19NOS/c1-19-12-11-17(18-10-5-13-21-18)20-16-9-4-7-14-6-2-3-8-15(14)16/h2-10,13,17,19H,11-12H2,1H3/t17-/m0/s1	ZEUITGRIYCTCEM-KRWDZBQOSA-N	Parent		IMS® Analysis, Analyse der Menge an pharmazeutischen Wirkstoffen, die in der Schweiz verkauft wurden, 2017 (Jahre 2014 - 2016)		prioritized	yes	no	0.955897	0.978899	0.562696
120	EDOXABAN	C24H30ClN7O4S	547.177	480449-70-5	CN1CCC2=C(C1)SC(=N2)C(=O)N[C@@H]3C[C@H](CC[C@@H]3NC(=O)C(=O)NC4=NC=C(C=C4)Cl)C(=O)N(C)C	InChI=1S/C24H30ClN7O4S/c1-31(2)24(36)13-4-6-15(27-20(33)21(34)30-19-7-5-14(25)11-26-19)17(10-13)28-22(35)23-29-16-8-9-32(3)12-18(16)37-23/h5,7,11,13,15,17H,4,6,8-10,12H2,1-3H3,(H,27,33)(H,28,35)(H,26,30,34)/t13-,15-,17+/m0/s1	HGVDHZBSSITLCT-JLJPHGGASA-N	Parent		IMS® Analysis, Analyse der Menge an pharmazeutischen Wirkstoffen, die in der Schweiz verkauft wurden, 2017 (Jahre 2014 - 2016)		prioritized	no	no	-2.99181	-0.641208	0.925964
121	EFAVIRENZ	C14H9ClF3NO2	315.027	154598-52-4	C1CC1C#C[C@]2(C3=C(C=CC(=C3)Cl)NC(=O)O2)C(F)(F)F	InChI=1S/C14H9ClF3NO2/c15-9-3-4-11-10(7-9)13(14(16,17)18,21-12(20)19-11)6-5-8-1-2-8/h3-4,7-8H,1-2H2,(H,19,20)/t13-/m0/s1	XPOQHMRABVBWPR-ZDUSSCGKSA-N	Parent		IMS® Analysis, Analyse der Menge an pharmazeutischen Wirkstoffen, die in der Schweiz verkauft wurden, 2017 (Jahre 2014 - 2016)		prioritized	yes	no	4.4565	4.45653	0.460643
122	ELVITEGRAVIR	C23H23ClFNO5	447.125	697761-98-1	CC(C)[C@@H](CO)N1C=C(C(=O)C2=C1C=C(C(=C2)CC3=C(C(=CC=C3)Cl)F)OC)C(=O)O	InChI=1S/C23H23ClFNO5/c1-12(2)19(11-27)26-10-16(23(29)30)22(28)15-8-14(20(31-3)9-18(15)26)7-13-5-4-6-17(24)21(13)25/h4-6,8-10,12,19,27H,7,11H2,1-3H3,(H,29,30)/t19-/m1/s1	JUZYLCPPVHEVSV-LJQANCHMSA-N	Parent		IMS® Analysis, Analyse der Menge an pharmazeutischen Wirkstoffen, die in der Schweiz verkauft wurden, 2017 (Jahre 2014 - 2016)		prioritized	no	no	4.66759	4.65613	0.764713
123	EMPAGLIFLOZIN	C23H27ClO7	450.145	864070-44-0	C1COC[C@H]1OC2=CC=C(C=C2)CC3=C(C=CC(=C3)[C@H]4[C@@H]([C@H]([C@@H]([C@H](O4)CO)O)O)O)Cl	InChI=1S/C23H27ClO7/c24-18-6-3-14(23-22(28)21(27)20(26)19(11-25)31-23)10-15(18)9-13-1-4-16(5-2-13)30-17-7-8-29-12-17/h1-6,10,17,19-23,25-28H,7-9,11-12H2/t17-,19+,20+,21-,22+,23-/m0/s1	OBWASQILIWPZMG-QZMOQZSNSA-N	Parent		IMS® Analysis, Analyse der Menge an pharmazeutischen Wirkstoffen, die in der Schweiz verkauft wurden, 2017 (Jahre 2014 - 2016)		prioritized	no	no	1.65532	1.65532	0.794182
124	EMTRICITABINE	C8H10FN3O3S	247.043	143491-57-0	C1[C@H](O[C@H](S1)CO)N2C=C(C(=NC2=O)N)F	InChI=1S/C8H10FN3O3S/c9-4-1-12(8(14)11-7(4)10)5-3-16-6(2-13)15-5/h1,5-6,13H,2-3H2,(H2,10,11,14)/t5-,6+/m0/s1	XQSPYNMVSIKCOC-NTSWFWBYSA-N	Parent		IMS® Analysis, Analyse der Menge an pharmazeutischen Wirkstoffen, die in der Schweiz verkauft wurden, 2017 (Jahre 2014 - 2016)		prioritized	yes	no	-0.907323	-0.895759	0.36568
125	ENALAPRIL	C20H28N2O5	376.2	75847-73-3	CCOC(=O)[C@H](CCC1=CC=CC=C1)N[C@@H](C)C(=O)N2CCC[C@H]2C(=O)O	InChI=1S/C20H28N2O5/c1-3-27-20(26)16(12-11-15-8-5-4-6-9-15)21-14(2)18(23)22-13-7-10-17(22)19(24)25/h4-6,8-9,14,16-17,21H,3,7,10-13H2,1-2H3,(H,24,25)/t14-,16-,17-/m0/s1	GBXSMTUPTTWBMN-XIRDDKMYSA-N	Parent		IMS® Analysis, Analyse der Menge an pharmazeutischen Wirkstoffen, die in der Schweiz verkauft wurden, 2017 (Jahre 2014 - 2016)		prioritized	no	no	-0.223608	0.209977	0.719009
126	Enoxaparin (sold as ENOXAPARIN SODIUM)	C57H86N4O53S3	1770.33		CC(N[C@@H]1[C@@H](O)C(O[C@H]2[C@H](O)[C@@H](O)[C@H](O[C@@H]3[C@H](NC(C)=O)[C@@H](O)C(O[C@H]4[C@H](O)[C@@H](O)[C@H](O[C@@H]5[C@H](NC(C)=O)[C@@H](O)C(O[C@H]6[C@H](O)[C@@H](O)[C@H](O[C@@H]7[C@H](NC(C)=O)[C@@H](O)C(O[C@H]8C(OS(=O)(O)=O)[C@@H](O)C=C(C(O)=O)O8)[C@@H](COS(=O)(O)=O)O7)C(C(O)=O)O6)[C@@H](CO)O5)C(C(O)=O)O4)[C@@H](COS(=O)(O)=O)O3)C(C(O)=O)O2)[C@@H](CO)O[C@@H]1OC)=O	InChI=1S/C57H86N4O53S3/c1-11(64)58-21-25(69)36(17(7-62)100-50(21)96-5)104-54-32(76)29(73)41(44(111-54)48(83)84)109-52-23(60-13(3)66)27(71)38(19(102-52)9-97-115(87,88)89)106-56-34(78)31(75)40(43(113-56)47(81)82)108-51-22(59-12(2)65)26(70)37(18(8-63)101-51)105-55-33(77)30(74)42(45(112-55)49(85)86)110-53-24(61-14(4)67)28(72)39(20(103-53)10-98-116(90,91)92)107-57-35(114-117(93,94)95)15(68)6-16(99-57)…	ZBUXIKIFPRLCTO-OJTOBVDFSA-N	Parent		IMS® Analysis, Analyse der Menge an pharmazeutischen Wirkstoffen, die in der Schweiz verkauft wurden, 2017 (Jahre 2014 - 2016)		prioritized	no	no	-21.0383	-23.9831	2.71084
127	ENTACAPONE	C14H15N3O5	305.101	130929-57-6	CCN(CC)C(=O)/C(=C/C1=CC(=C(C(=C1)O)O)[N+](=O)[O-])/C#N	InChI=1S/C14H15N3O5/c1-3-16(4-2)14(20)10(8-15)5-9-6-11(17(21)22)13(19)12(18)7-9/h5-7,18-19H,3-4H2,1-2H3/b10-5+	JRURYQJSLYLRLN-BJMVGYQFSA-N	Parent		IMS® Analysis, Analyse der Menge an pharmazeutischen Wirkstoffen, die in der Schweiz verkauft wurden, 2017 (Jahre 2014 - 2016)		prioritized	no	no	1.62116	1.61303	0.517034
128	ENZALUTAMIDE	C21H16F4N4O2S	464.093	915087-33-1	CC1(C(=O)N(C(=S)N1C2=CC(=C(C=C2)C(=O)NC)F)C3=CC(=C(C=C3)C#N)C(F)(F)F)C	InChI=1S/C21H16F4N4O2S/c1-20(2)18(31)28(12-5-4-11(10-26)15(8-12)21(23,24)25)19(32)29(20)13-6-7-14(16(22)9-13)17(30)27-3/h4-9H,1-3H3,(H,27,30)	WXCXUHSOUPDCQV-UHFFFAOYSA-N	Parent		IMS® Analysis, Analyse der Menge an pharmazeutischen Wirkstoffen, die in der Schweiz verkauft wurden, 2017 (Jahre 2014 - 2016)		prioritized	no	no	4.15473	4.15541	0.717448
129	EPHEDRINE	C10H15NO	165.115	299-42-3	C[C@@H]([C@@H](C1=CC=CC=C1)O)NC	InChI=1S/C10H15NO/c1-8(11-2)10(12)9-6-4-3-5-7-9/h3-8,10-12H,1-2H3/t8-,10-/m0/s1	KWGRBVOPPLSCSI-WPRPVWTQSA-N	Parent		IMS® Analysis, Analyse der Menge an pharmazeutischen Wirkstoffen, die in der Schweiz verkauft wurden, 2017 (Jahre 2014 - 2016)		non-prioritized	yes	no	-1.92407	-1.91015	0.344677
130	Epichlorohydrine (part of COLESTIPOL)	C3H5ClO	92.0029	106-89-8	C1C(O1)CCl	InChI=1S/C3H5ClO/c4-1-3-2-5-3/h3H,1-2H2	BRLQWZUYTZBJKN-UHFFFAOYSA-N	Parent		IMS® Analysis, Analyse der Menge an pharmazeutischen Wirkstoffen, die in der Schweiz verkauft wurden, 2017 (Jahre 2014 - 2016)		prioritized	no	no	0.677281	0.677281	0.135089
131	EPINEPHRINE	C9H13NO3	183.09	51-43-4	CNC[C@@H](C1=CC(=C(C=C1)O)O)O	InChI=1S/C9H13NO3/c1-10-5-9(13)6-2-3-7(11)8(12)4-6/h2-4,9-13H,5H2,1H3/t9-/m0/s1	UCTWMZQNUQWSLP-VIFPVBQESA-N	Parent		IMS® Analysis, Analyse der Menge an pharmazeutischen Wirkstoffen, die in der Schweiz verkauft wurden, 2017 (Jahre 2014 - 2016)		non-prioritized	yes	no	-2.94772	-2.92624	0.339042
132	EPROSARTAN	C23H24N2O4S	424.146	133040-01-4	CCCCC1=NC=C(N1CC2=CC=C(C=C2)C(=O)O)/C=C(\CC3=CC=CS3)/C(=O)O	InChI=1S/C23H24N2O4S/c1-2-3-6-21-24-14-19(12-18(23(28)29)13-20-5-4-11-30-20)25(21)15-16-7-9-17(10-8-16)22(26)27/h4-5,7-12,14H,2-3,6,13,15H2,1H3,(H,26,27)(H,28,29)/b18-12+	OROAFUQRIXKEMV-LDADJPATSA-N	Parent		IMS® Analysis, Analyse der Menge an pharmazeutischen Wirkstoffen, die in der Schweiz verkauft wurden, 2017 (Jahre 2014 - 2016)		prioritized	yes	no	4.0539	3.44661	0.761514
133	ERDOSTEINE	C8H11NO4S2	249.013	84611-23-4	C1CSC(=O)C1NC(=O)CSCC(=O)O	InChI=1S/C8H11NO4S2/c10-6(3-14-4-7(11)12)9-5-1-2-15-8(5)13/h5H,1-4H2,(H,9,10)(H,11,12)	QGFORSXNKQLDNO-UHFFFAOYSA-N	Parent		IMS® Analysis, Analyse der Menge an pharmazeutischen Wirkstoffen, die in der Schweiz verkauft wurden, 2017 (Jahre 2014 - 2016)		prioritized	no	no	-0.736334	-1.70483	0.367554
134	ESCITALOPRAM	C20H21FN2O	324.164	128196-01-0	CN(C)CCC[C@@]1(C2=C(CO1)C=C(C=C2)C#N)C3=CC=C(C=C3)F	InChI=1S/C20H21FN2O/c1-23(2)11-3-10-20(17-5-7-18(21)8-6-17)19-9-4-15(13-22)12-16(19)14-24-20/h4-9,12H,3,10-11,14H2,1-2H3/t20-/m0/s1	WSEQXVZVJXJVFP-FQEVSTJZSA-N	Parent		IMS® Analysis, Analyse der Menge an pharmazeutischen Wirkstoffen, die in der Schweiz verkauft wurden, 2017 (Jahre 2014 - 2016)		prioritized	no	no	0.262939	0.266478	0.622806
135	ESOMEPRAZOLE	C17H19N3O3S	345.115	119141-88-7	CC1=CN=C(C(=C1OC)C)C[S@](=O)C2=NC3=C(N2)C=C(C=C3)OC	InChI=1S/C17H19N3O3S/c1-10-8-18-15(11(2)16(10)23-4)9-24(21)17-19-13-6-5-12(22-3)7-14(13)20-17/h5-8H,9H2,1-4H3,(H,19,20)/t24-/m0/s1	SUBDBMMJDZJVOS-DEOSSOPVSA-N	Parent		IMS® Analysis, Analyse der Menge an pharmazeutischen Wirkstoffen, die in der Schweiz verkauft wurden, 2017 (Jahre 2014 - 2016)		prioritized	no	no	1.05054	2.15998	0.602734
136	ETHAMBUTOL	C10H24N2O2	204.184	74-55-5	CC[C@@H](CO)NCCN[C@@H](CC)CO	InChI=1S/C10H24N2O2/c1-3-9(7-13)11-5-6-12-10(4-2)8-14/h9-14H,3-8H2,1-2H3/t9-,10-/m0/s1	AEUTYOVWOVBAKS-UWVGGRQHSA-N	Parent		IMS® Analysis, Analyse der Menge an pharmazeutischen Wirkstoffen, die in der Schweiz verkauft wurden, 2017 (Jahre 2014 - 2016)		non-prioritized	yes	no	-6.46754	-5.13838	0.44013
137	ETHOSUXIMIDE	C7H11NO2	141.079	77-67-8	CCC1(CC(=O)NC1=O)C	InChI=1S/C7H11NO2/c1-3-7(2)4-5(9)8-6(7)10/h3-4H2,1-2H3,(H,8,9,10)	HAPOVYFOVVWLRS-UHFFFAOYSA-N	Parent		IMS® Analysis, Analyse der Menge an pharmazeutischen Wirkstoffen, die in der Schweiz verkauft wurden, 2017 (Jahre 2014 - 2016)		prioritized	no	no	0.549815	0.550089	0.268696
138	ETODOLAC	C17H21NO3	287.152	41340-25-4	CCC1=C2C(=CC=C1)C3=C(N2)C(OCC3)(CC)CC(=O)O	InChI=1S/C17H21NO3/c1-3-11-6-5-7-12-13-8-9-21-17(4-2,10-14(19)20)16(13)18-15(11)12/h5-7,18H,3-4,8-10H2,1-2H3,(H,19,20)	NNYBQONXHNTVIJ-UHFFFAOYSA-N	Parent		IMS® Analysis, Analyse der Menge an pharmazeutischen Wirkstoffen, die in der Schweiz verkauft wurden, 2017 (Jahre 2014 - 2016)		prioritized	yes	no	3.43946	3.10458	0.561584
139	ETORICOXIB	C18H15ClN2O2S	358.054	202409-33-4	CC1=NC=C(C=C1)C2=C(C=C(C=N2)Cl)C3=CC=C(C=C3)S(=O)(=O)C	InChI=1S/C18H15ClN2O2S/c1-12-3-4-14(10-20-12)18-17(9-15(19)11-21-18)13-5-7-16(8-6-13)24(2,22)23/h3-11H,1-2H3	MNJVRJDLRVPLFE-UHFFFAOYSA-N	Parent		IMS® Analysis, Analyse der Menge an pharmazeutischen Wirkstoffen, die in der Schweiz verkauft wurden, 2017 (Jahre 2014 - 2016)		prioritized	no	no	1.37191	2.42687	0.586501
140	EXEMESTANE	C20H24O2	296.178	107868-30-4	C[C@]12CC[C@H]3[C@H]([C@@H]1CCC2=O)CC(=C)C4=CC(=O)C=C[C@]34C	InChI=1S/C20H24O2/c1-12-10-14-15-4-5-18(22)20(15,3)9-7-16(14)19(2)8-6-13(21)11-17(12)19/h6,8,11,14-16H,1,4-5,7,9-10H2,2-3H3/t14-,15-,16-,19+,20-/m0/s1	BFYIZQONLCFLEV-DAELLWKTSA-N	Parent		IMS® Analysis, Analyse der Menge an pharmazeutischen Wirkstoffen, die in der Schweiz verkauft wurden, 2017 (Jahre 2014 - 2016)		non-prioritized	yes	no	3.86615	3.86615	0.614728
141	EZETIMIBE	C24H21F2NO3	409.149	163222-33-1	C1=CC(=CC=C1[C@@H]2[C@H](C(=O)N2C3=CC=C(C=C3)F)CC[C@@H](C4=CC=C(C=C4)F)O)O	InChI=1S/C24H21F2NO3/c25-17-5-1-15(2-6-17)22(29)14-13-21-23(16-3-11-20(28)12-4-16)27(24(21)30)19-9-7-18(26)8-10-19/h1-12,21-23,28-29H,13-14H2/t21-,22+,23-/m1/s1	OLNTVTPDXPETLC-XPWALMASSA-N	Parent		IMS® Analysis, Analyse der Menge an pharmazeutischen Wirkstoffen, die in der Schweiz verkauft wurden, 2017 (Jahre 2014 - 2016)		prioritized	yes	no	4.55913	4.55912	0.732252
142	FEBUXOSTAT	C16H16N2O3S	316.088	144060-53-7	CC1=C(SC(=N1)C2=CC(=C(C=C2)OCC(C)C)C#N)C(=O)O	InChI=1S/C16H16N2O3S/c1-9(2)8-21-13-5-4-11(6-12(13)7-17)15-18-10(3)14(22-15)16(19)20/h4-6,9H,8H2,1-3H3,(H,19,20)	BQSJTQLCZDPROO-UHFFFAOYSA-N	Parent		IMS® Analysis, Analyse der Menge an pharmazeutischen Wirkstoffen, die in der Schweiz verkauft wurden, 2017 (Jahre 2014 - 2016)		prioritized	no	no	2.36174	0.469586	0.544841
143	FENOFIBRATE	C20H21ClO4	360.113	49562-28-9	CC(C)OC(=O)C(C)(C)OC1=CC=C(C=C1)C(=O)C2=CC=C(C=C2)Cl	InChI=1S/C20H21ClO4/c1-13(2)24-19(23)20(3,4)25-17-11-7-15(8-12-17)18(22)14-5-9-16(21)10-6-14/h5-13H,1-4H3	YMTINGFKWWXKFG-UHFFFAOYSA-N	Parent		IMS® Analysis, Analyse der Menge an pharmazeutischen Wirkstoffen, die in der Schweiz verkauft wurden, 2017 (Jahre 2014 - 2016)		prioritized	yes	no	5.27776	5.27776	0.644884
144	FENTANYL	C22H28N2O	336.22	437-38-7	CCC(=O)N(C1CCN(CC1)CCC2=CC=CC=C2)C3=CC=CC=C3	InChI=1S/C22H28N2O/c1-2-22(25)24(20-11-7-4-8-12-20)21-14-17-23(18-15-21)16-13-19-9-5-3-6-10-19/h3-12,21H,2,13-18H2,1H3	PJMPHNIQZUBGLI-UHFFFAOYSA-N	Parent		IMS® Analysis, Analyse der Menge an pharmazeutischen Wirkstoffen, die in der Schweiz verkauft wurden, 2017 (Jahre 2014 - 2016)		non-prioritized	yes	no	0.316448	0.539835	0.701327
145	FEXOFENADINE	C32H39NO4	501.288	83799-24-0	CC(C)(C1=CC=C(C=C1)C(CCCN2CCC(CC2)C(C3=CC=CC=C3)(C4=CC=CC=C4)O)O)C(=O)O	InChI=1S/C32H39NO4/c1-31(2,30(35)36)25-17-15-24(16-18-25)29(34)14-9-21-33-22-19-28(20-23-33)32(37,26-10-5-3-6-11-26)27-12-7-4-8-13-27/h3-8,10-13,15-18,28-29,34,37H,9,14,19-23H2,1-2H3,(H,35,36)	RWTNPBWLLIMQHL-UHFFFAOYSA-N	Parent		IMS® Analysis, Analyse der Menge an pharmazeutischen Wirkstoffen, die in der Schweiz verkauft wurden, 2017 (Jahre 2014 - 2016)		prioritized	yes	no	2.2489	2.88081	1.01528
146	FLAVOXATE	C24H25NO4	391.178	15301-69-6	CC1=C(OC2=C(C1=O)C=CC=C2C(=O)OCCN3CCCCC3)C4=CC=CC=C4	InChI=1S/C24H25NO4/c1-17-21(26)19-11-8-12-20(23(19)29-22(17)18-9-4-2-5-10-18)24(27)28-16-15-25-13-6-3-7-14-25/h2,4-5,8-12H,3,6-7,13-16H2,1H3	SPIUTQOUKAMGCX-UHFFFAOYSA-N	Parent		IMS® Analysis, Analyse der Menge an pharmazeutischen Wirkstoffen, die in der Schweiz verkauft wurden, 2017 (Jahre 2014 - 2016)		prioritized	no	no	0.742514	1.27643	0.749304
147	FLECAINIDE	C17H20F6N2O3	414.138	54143-55-4	C1CCNC(C1)CNC(=O)C2=C(C=CC(=C2)OCC(F)(F)F)OCC(F)(F)F	InChI=1S/C17H20F6N2O3/c18-16(19,20)9-27-12-4-5-14(28-10-17(21,22)23)13(7-12)15(26)25-8-11-3-1-2-6-24-11/h4-5,7,11,24H,1-3,6,8-10H2,(H,25,26)	DJBNUMBKLMJRSA-UHFFFAOYSA-N	Parent		IMS® Analysis, Analyse der Menge an pharmazeutischen Wirkstoffen, die in der Schweiz verkauft wurden, 2017 (Jahre 2014 - 2016)		prioritized	yes	no	-0.0543248	-0.0424768	0.649779
148	FLUCLOXACILLIN	C19H17ClFN3O5S	453.056	5250-39-5	CC1=C(C(=NO1)C2=C(C=CC=C2Cl)F)C(=O)N[C@H]3[C@@H]4N(C3=O)[C@H](C(S4)(C)C)C(=O)O	InChI=1S/C19H17ClFN3O5S/c1-7-10(12(23-29-7)11-8(20)5-4-6-9(11)21)15(25)22-13-16(26)24-14(18(27)28)19(2,3)30-17(13)24/h4-6,13-14,17H,1-3H3,(H,22,25)(H,27,28)/t13-,14+,17-/m1/s1	UIOFUWFRIANQPC-JKIFEVAISA-N	Parent		IMS® Analysis, Analyse der Menge an pharmazeutischen Wirkstoffen, die in der Schweiz verkauft wurden, 2017 (Jahre 2014 - 2016)		prioritized	yes	no	1.92789	0.399502	0.694592
149	FLUCONAZOLE	C13H12F2N6O	306.104	86386-73-4	C1=CC(=C(C=C1F)F)C(CN2C=NC=N2)(CN3C=NC=N3)O	InChI=1S/C13H12F2N6O/c14-10-1-2-11(12(15)3-10)13(22,4-20-8-16-6-18-20)5-21-9-17-7-19-21/h1-3,6-9,22H,4-5H2	RFHAOTPXVQNOHP-UHFFFAOYSA-N	Parent		IMS® Analysis, Analyse der Menge an pharmazeutischen Wirkstoffen, die in der Schweiz verkauft wurden, 2017 (Jahre 2014 - 2016)		prioritized	yes	no	0.417066	0.559696	0.489306
150	FLUDROCORTISONE	C23H31O6F1	422.21	514-36-3	CC(=O)OCC(=O)C1(CCC2C1(CC(C3(C2CCC4=CC(=O)CCC43C)F)O)C)O	InChI=1S/C23H31FO6/c1-13(25)30-12-19(28)22(29)9-7-16-17-5-4-14-10-15(26)6-8-20(14,2)23(17,24)18(27)11-21(16,22)3/h10,16-18,27,29H,4-9,11-12H2,1-3H3/t16-,17-,18-,20-,21-,22-,23-/m0/s1	SYWHXTATXSMDSB-GSLJADNHSA-N	Parent		IMS® Analysis, Analyse der Menge an pharmazeutischen Wirkstoffen, die in der Schweiz verkauft wurden, 2017 (Jahre 2014 - 2016)		non-prioritized	yes	no	1.7599	1.7599	0.799281
151	FLUNITRAZEPAM	C16H12FN3O3	313.086	1622-62-4	CN1C(=O)CN=C(C2=C1C=CC(=C2)[N+](=O)[O-])C3=CC=CC=C3F	InChI=1S/C16H12FN3O3/c1-19-14-7-6-10(20(22)23)8-12(14)16(18-9-15(19)21)11-4-2-3-5-13(11)17/h2-8H,9H2,1H3	PPTYJKAXVCCBDU-UHFFFAOYSA-N	Parent		IMS® Analysis, Analyse der Menge an pharmazeutischen Wirkstoffen, die in der Schweiz verkauft wurden, 2017 (Jahre 2014 - 2016)		non-prioritized	yes	no	2.51112	2.55436	0.520363
152	FLUOROURACIL	C4H3FN2O2	130.018	51-21-8	C1=C(C(=O)NC(=O)N1)F	InChI=1S/C4H3FN2O2/c5-2-1-6-4(9)7-3(2)8/h1H,(H2,6,7,8,9)	GHASVSINZRGABV-UHFFFAOYSA-N	Parent		IMS® Analysis, Analyse der Menge an pharmazeutischen Wirkstoffen, die in der Schweiz verkauft wurden, 2017 (Jahre 2014 - 2016)		prioritized	no	no	-0.655913	-0.656965	0.177956
153	FLUOXETINE	C17H18F3NO	309.134	54910-89-3	CNCCC(C1=CC=CC=C1)OC2=CC=C(C=C2)C(F)(F)F	InChI=1S/C17H18F3NO/c1-21-12-11-16(13-5-3-2-4-6-13)22-15-9-7-14(8-10-15)17(18,19)20/h2-10,16,21H,11-12H2,1H3	RTHCYVBBDHJXIQ-UHFFFAOYSA-N	Parent		IMS® Analysis, Analyse der Menge an pharmazeutischen Wirkstoffen, die in der Schweiz verkauft wurden, 2017 (Jahre 2014 - 2016)		prioritized	yes	no	0.931348	0.949696	0.550366
154	FLURAZEPAM	C21H23ClFN3O	387.151	17617-23-1	CCN(CC)CCN1C(=O)CN=C(C2=C1C=CC(=C2)Cl)C3=CC=CC=C3F	InChI=1S/C21H23ClFN3O/c1-3-25(4-2)11-12-26-19-10-9-15(22)13-17(19)21(24-14-20(26)27)16-7-5-6-8-18(16)23/h5-10,13H,3-4,11-12,14H2,1-2H3	SAADBVWGJQAEFS-UHFFFAOYSA-N	Parent		IMS® Analysis, Analyse der Menge an pharmazeutischen Wirkstoffen, die in der Schweiz verkauft wurden, 2017 (Jahre 2014 - 2016)		non-prioritized	yes	no	0.299899	0.591177	0.69591
155	FLUVASTATIN	C24H26FNO4	411.185	93957-54-1	CC(C)N1C2=CC=CC=C2C(=C1/C=C/[C@H](C[C@H](CC(=O)O)O)O)C3=CC=C(C=C3)F	InChI=1S/C24H26FNO4/c1-15(2)26-21-6-4-3-5-20(21)24(16-7-9-17(25)10-8-16)22(26)12-11-18(27)13-19(28)14-23(29)30/h3-12,15,18-19,27-28H,13-14H2,1-2H3,(H,29,30)/b12-11+/t18-,19-/m1/s1	FJLGEFLZQAZZCD-MCBHFWOFSA-N	Parent		IMS® Analysis, Analyse der Menge an pharmazeutischen Wirkstoffen, die in der Schweiz verkauft wurden, 2017 (Jahre 2014 - 2016)		prioritized	yes	no	3.81972	3.37627	0.769848
156	FLUVOXAMINE	C15H21F3N2O2	318.156	54739-18-3	COCCCC/C(=N\OCCN)/C1=CC=C(C=C1)C(F)(F)F	InChI=1S/C15H21F3N2O2/c1-21-10-3-2-4-14(20-22-11-9-19)12-5-7-13(8-6-12)15(16,17)18/h5-8H,2-4,9-11,19H2,1H3/b20-14+	CJOFXWAVKWHTFT-XSFVSMFZSA-N	Parent		IMS® Analysis, Analyse der Menge an pharmazeutischen Wirkstoffen, die in der Schweiz verkauft wurden, 2017 (Jahre 2014 - 2016)		prioritized	yes	no	-0.241079	-0.189622	0.561231
157	Fosfomycin (part of FOSFOMYCIN TROMETAMOL)	C3H7O4P	138.008	23155-02-4	C[C@H]1[C@H](O1)P(=O)(O)O	InChI=1S/C3H7O4P/c1-2-3(7-2)8(4,5)6/h2-3H,1H3,(H2,4,5,6)/t2-,3+/m0/s1	YMDXZJFXQJVXBF-STHAYSLISA-N	Parent		IMS® Analysis, Analyse der Menge an pharmazeutischen Wirkstoffen, die in der Schweiz verkauft wurden, 2017 (Jahre 2014 - 2016)		prioritized	no	no	-2.14585	-3.02003	0.195676
158	FOSINOPRIL	C30H46NO7P	563.301	98048-97-6	CCC(=O)OC(C(C)C)OP(=O)(CCCCC1=CC=CC=C1)CC(=O)N2C[C@@H](C[C@H]2C(=O)O)C3CCCCC3	InChI=1S/C30H46NO7P/c1-4-28(33)37-30(22(2)3)38-39(36,18-12-11-15-23-13-7-5-8-14-23)21-27(32)31-20-25(19-26(31)29(34)35)24-16-9-6-10-17-24/h5,7-8,13-14,22,24-26,30H,4,6,9-12,15-21H2,1-3H3,(H,34,35)/t25-,26+,30?,39?/m1/s1	BIDNLKIUORFRQP-FKDWWROVSA-N	Parent		IMS® Analysis, Analyse der Menge an pharmazeutischen Wirkstoffen, die in der Schweiz verkauft wurden, 2017 (Jahre 2014 - 2016)		non-prioritized	yes	no	4.81047	4.64186	1.09334
159	FUROSEMIDE	C12H11ClN2O5S	330.008	54-31-9	C1=COC(=C1)CNC2=CC(=C(C=C2C(=O)O)S(=O)(=O)N)Cl	InChI=1S/C12H11ClN2O5S/c13-9-5-10(15-6-7-2-1-3-20-7)8(12(16)17)4-11(9)21(14,18)19/h1-5,15H,6H2,(H,16,17)(H2,14,18,19)	ZZUFCTLCJUWOSV-UHFFFAOYSA-N	Parent		IMS® Analysis, Analyse der Menge an pharmazeutischen Wirkstoffen, die in der Schweiz verkauft wurden, 2017 (Jahre 2014 - 2016)		prioritized	yes	no	1.68088	0.43093	0.478201
160	GABAPENTIN	C9H17NO2	171.126	60142-96-3	C1CCC(CC1)(CC(=O)O)CN	InChI=1S/C9H17NO2/c10-7-9(6-8(11)12)4-2-1-3-5-9/h1-7,10H2,(H,11,12)	UGJMXCAKCUNAIE-UHFFFAOYSA-N	Parent		IMS® Analysis, Analyse der Menge an pharmazeutischen Wirkstoffen, die in der Schweiz verkauft wurden, 2017 (Jahre 2014 - 2016)		prioritized	yes	no	-2.01799	-1.44858	0.353285
161	GEMCITABINE	C9H11F2N3O4	263.072	95058-81-4	C1=CN(C(=O)N=C1N)[C@H]2C([C@@H]([C@H](O2)CO)O)(F)F	InChI=1S/C9H11F2N3O4/c10-9(11)6(16)4(3-15)18-7(9)14-2-1-5(12)13-8(14)17/h1-2,4,6-7,15-16H,3H2,(H2,12,13,17)/t4-,6-,7-/m1/s1	SDUQYLNIPVEERB-QPPQHZFASA-N	Parent		IMS® Analysis, Analyse der Menge an pharmazeutischen Wirkstoffen, die in der Schweiz verkauft wurden, 2017 (Jahre 2014 - 2016)		non-prioritized	yes	no	-1.96483	-1.47407	0.397084
162	GEMFIBROZIL	C15H22O3	250.157	25812-30-0	CC1=CC(=C(C=C1)C)OCCCC(C)(C)C(=O)O	InChI=1S/C15H22O3/c1-11-6-7-12(2)13(10-11)18-9-5-8-15(3,4)14(16)17/h6-7,10H,5,8-9H2,1-4H3,(H,16,17)	HEMJJKBWTPKOJG-UHFFFAOYSA-N	Parent		IMS® Analysis, Analyse der Menge an pharmazeutischen Wirkstoffen, die in der Schweiz verkauft wurden, 2017 (Jahre 2014 - 2016)		prioritized	yes	no	4.38139	3.85636	0.512065
163	GLICLAZIDE	C15H21N3O3S	323.13	21187-98-4	CC1=CC=C(C=C1)S(=O)(=O)NC(=O)NN2CC3CCCC3C2	InChI=1S/C15H21N3O3S/c1-11-5-7-14(8-6-11)22(20,21)17-15(19)16-18-9-12-3-2-4-13(12)10-18/h5-8,12-13H,2-4,9-10H2,1H3,(H2,16,17,19)	BOVGTQGAOIONJV-UHFFFAOYSA-N	Parent		IMS® Analysis, Analyse der Menge an pharmazeutischen Wirkstoffen, die in der Schweiz verkauft wurden, 2017 (Jahre 2014 - 2016)		prioritized	no	no	1.72906	1.64222	0.576051
164	GUAIFENESIN	C10H14O4	198.089	93-14-1	COC1=CC=CC=C1OCC(CO)O	InChI=1S/C10H14O4/c1-13-9-4-2-3-5-10(9)14-7-8(12)6-11/h2-5,8,11-12H,6-7H2,1H3	HSRJKNPTNIJEKV-UHFFFAOYSA-N	Parent		IMS® Analysis, Analyse der Menge an pharmazeutischen Wirkstoffen, die in der Schweiz verkauft wurden, 2017 (Jahre 2014 - 2016)		prioritized	no	no	0.337466	0.337466	0.365971
165	HALOPERIDOL	C21H23ClFNO2	375.14	52-86-8	C1CN(CCC1(C2=CC=C(C=C2)Cl)O)CCCC(=O)C3=CC=C(C=C3)F	InChI=1S/C21H23ClFNO2/c22-18-7-5-17(6-8-18)21(26)11-14-24(15-12-21)13-1-2-20(25)16-3-9-19(23)10-4-16/h3-10,26H,1-2,11-15H2	LNEPOXFFQSENCJ-UHFFFAOYSA-N	Parent		IMS® Analysis, Analyse der Menge an pharmazeutischen Wirkstoffen, die in der Schweiz verkauft wurden, 2017 (Jahre 2014 - 2016)		non-prioritized	yes	no	0.164719	0.550071	0.679423
166	HESPERIDIN	C28H34O15	610.19	520-26-3	C[C@H]1[C@@H]([C@H]([C@H]([C@@H](O1)OC[C@@H]2[C@H]([C@@H]([C@H]([C@@H](O2)OC3=CC(=C4C(=O)C[C@H](OC4=C3)C5=CC(=C(C=C5)OC)O)O)O)O)O)O)O)O	InChI=1S/C28H34O15/c1-10-21(32)23(34)25(36)27(40-10)39-9-19-22(33)24(35)26(37)28(43-19)41-12-6-14(30)20-15(31)8-17(42-18(20)7-12)11-3-4-16(38-2)13(29)5-11/h3-7,10,17,19,21-30,32-37H,8-9H2,1-2H3/t10-,17-,19+,21-,22+,23+,24-,25+,26+,27+,28+/m0/s1	QUQPHWDTPGMPEX-QJBIFVCTSA-N	Parent		IMS® Analysis, Analyse der Menge an pharmazeutischen Wirkstoffen, die in der Schweiz verkauft wurden, 2017 (Jahre 2014 - 2016)		prioritized	no	no	-0.314558	-0.314624	1.04298
167	HYDROCHLOROTHIAZIDE	C7H8ClN3O4S2	296.964	58-93-5	C1NC2=CC(=C(C=C2S(=O)(=O)N1)S(=O)(=O)N)Cl	InChI=1S/C24H27ClN4O8S/c25-14-5-3-7-18(22(14)29-16-6-2-1-4-13(16)10-20(31)32)38-12-17(23(35)27-11-21(33)34)28-19(30)9-8-15(26)24(36)37/h1-7,15,17,29H,8-12,26H2,(H,27,35)(H,28,30)(H,31,32)(H,33,34)(H,36,37)/t15-,17-/m0/s1	JZUFKLXOESDKRF-UHFFFAOYSA-N	Parent		IMS® Analysis, Analyse der Menge an pharmazeutischen Wirkstoffen, die in der Schweiz verkauft wurden, 2017 (Jahre 2014 - 2016)		prioritized	no	no	-0.576631	-0.575624	0.378906
168	HYDROCODONE	C18H21NO3	299.152	125-29-1	CN1CC[C@]23[C@@H]4[C@H]1CC5=C2C(=C(C=C5)OC)O[C@H]3C(=O)CC4	InChI=1S/C18H21NO3/c1-19-8-7-18-11-4-5-13(20)17(18)22-16-14(21-2)6-3-10(15(16)18)9-12(11)19/h3,6,11-12,17H,4-5,7-9H2,1-2H3/t11-,12+,17-,18-/m0/s1	LLPOLZWFYMWNKH-CMKMFDCUSA-N	Parent		IMS® Analysis, Analyse der Menge an pharmazeutischen Wirkstoffen, die in der Schweiz verkauft wurden, 2017 (Jahre 2014 - 2016)		non-prioritized	yes	no	-1.54015	-1.43636	0.582164
169	HYDROCORTISONE	C21H30O5	362.209	50-23-7	C[C@]12CCC(=O)C=C1CC[C@@H]3[C@@H]2[C@H](C[C@]4([C@H]3CC[C@@]4(C(=O)CO)O)C)O	InChI=1S/C21H30O5/c1-19-7-5-13(23)9-12(19)3-4-14-15-6-8-21(26,17(25)11-22)20(15,2)10-16(24)18(14)19/h9,14-16,18,22,24,26H,3-8,10-11H2,1-2H3/t14-,15-,16-,18+,19-,20-,21-/m0/s1	JYGXADMDTFJGBT-VWUMJDOOSA-N	Parent		IMS® Analysis, Analyse der Menge an pharmazeutischen Wirkstoffen, die in der Schweiz verkauft wurden, 2017 (Jahre 2014 - 2016)		non-prioritized	yes	no	1.27517	1.27517	0.722868
170	HYDROMORPHONE	C17H19NO3	285.136	466-99-9	CN1CC[C@]23[C@@H]4[C@H]1CC5=C2C(=C(C=C5)O)O[C@H]3C(=O)CC4	InChI=1S/C17H19NO3/c1-18-7-6-17-10-3-5-13(20)16(17)21-15-12(19)4-2-9(14(15)17)8-11(10)18/h2,4,10-11,16,19H,3,5-8H2,1H3/t10-,11+,16-,17-/m0/s1	WVLOADHCBXTIJK-YNHQPCIGSA-N	Parent		IMS® Analysis, Analyse der Menge an pharmazeutischen Wirkstoffen, die in der Schweiz verkauft wurden, 2017 (Jahre 2014 - 2016)		non-prioritized	yes	no	-1.68602	-1.57977	0.547108
171	HYDROXYCARBAMIDE	CH4N2O2	76.0273	127-07-1	C(=O)(N)NO	InChI=1S/CH4N2O2/c2-1(4)3-5/h5H,(H3,2,3,4)	VSNHCAURESNICA-UHFFFAOYSA-N	Parent		IMS® Analysis, Analyse der Menge an pharmazeutischen Wirkstoffen, die in der Schweiz verkauft wurden, 2017 (Jahre 2014 - 2016)		prioritized	no	no	-1.36702	-1.36702	0.11015
172	HYDROXYCHLOROQUINE	C18H26ClN3O	335.176	118-42-3	CCN(CCCC(C)NC1=C2C=CC(=CC2=NC=C1)Cl)CCO	InChI=1S/C18H26ClN3O/c1-3-22(11-12-23)10-4-5-14(2)21-17-8-9-20-18-13-15(19)6-7-16(17)18/h6-9,13-14,23H,3-5,10-12H2,1-2H3,(H,20,21)	XXSMGPRMXLTPCZ-UHFFFAOYSA-N	Parent		IMS® Analysis, Analyse der Menge an pharmazeutischen Wirkstoffen, die in der Schweiz verkauft wurden, 2017 (Jahre 2014 - 2016)		prioritized	yes	no	-1.95584	-1.91551	0.642581
173	IBRUTINIB	C25H24N6O2	440.196	936563-96-1	C=CC(=O)N1CCC[C@H](C1)N2C3=NC=NC(=C3C(=N2)C4=CC=C(C=C4)OC5=CC=CC=C5)N	InChI=1S/C25H24N6O2/c1-2-21(32)30-14-6-7-18(15-30)31-25-22(24(26)27-16-28-25)23(29-31)17-10-12-20(13-11-17)33-19-8-4-3-5-9-19/h2-5,8-13,16,18H,1,6-7,14-15H2,(H2,26,27,28)/t18-/m1/s1	XYFPWWZEPKGCCK-GOSISDBHSA-N	Parent		IMS® Analysis, Analyse der Menge an pharmazeutischen Wirkstoffen, die in der Schweiz verkauft wurden, 2017 (Jahre 2014 - 2016)		prioritized	no	no	1.76811	3.12571	0.811217
174	IBUPROFEN	C13H18O2	206.131	15687-27-1	CC(C)CC1=CC=C(C=C1)C(C)C(=O)O	InChI=1S/C13H18O2/c1-9(2)8-11-4-6-12(7-5-11)10(3)13(14)15/h4-7,9-10H,8H2,1-3H3,(H,14,15)	HEFNNWSXXWATRW-UHFFFAOYSA-N	Parent		IMS® Analysis, Analyse der Menge an pharmazeutischen Wirkstoffen, die in der Schweiz verkauft wurden, 2017 (Jahre 2014 - 2016)		prioritized	no	no	3.84051	3.56784	0.427242
175	IFOSFAMIDE	C7H15Cl2N2O2P	260.025	3778-73-2	C1CN(P(=O)(OC1)NCCCl)CCCl	InChI=1S/C7H15Cl2N2O2P/c8-2-4-10-14(12)11(6-3-9)5-1-7-13-14/h1-7H2,(H,10,12)	HOMGKSMUEGBAAB-UHFFFAOYSA-N	Parent		IMS® Analysis, Analyse der Menge an pharmazeutischen Wirkstoffen, die in der Schweiz verkauft wurden, 2017 (Jahre 2014 - 2016)		non-prioritized	yes	no	0.0965477	0.0965477	0.382575
176	IOBITRIDOL	C20H28N3O9I3	834.896	136949-58-1	CN(CC(CO)O)C(=O)C1=C(C(=C(C(=C1I)NC(=O)C(CO)CO)I)C(=O)N(C)CC(CO)O)I	InChI=1S/C20H28I3N3O9/c1-25(3-10(31)7-29)19(34)12-14(21)13(20(35)26(2)4-11(32)8-30)16(23)17(15(12)22)24-18(33)9(5-27)6-28/h9-11,27-32H,3-8H2,1-2H3,(H,24,33)	YLPBXIKWXNRACS-UHFFFAOYSA-N	Parent		IMS® Analysis, Analyse der Menge an pharmazeutischen Wirkstoffen, die in der Schweiz verkauft wurden, 2017 (Jahre 2014 - 2016)		non-prioritized	yes	no	-1.37051	-1.36516	0.890994
177	IODIXANOL	C35H44N6O15I6	1549.71	92339-11-2	CC(=O)N(CC(CN(C1=C(C(=C(C(=C1I)C(=O)NCC(CO)O)I)C(=O)NCC(CO)O)I)C(=O)C)O)C2=C(C(=C(C(=C2I)C(=O)NCC(CO)O)I)C(=O)NCC(CO)O)I	InChI=1S/C35H44I6N6O15/c1-13(52)46(30-26(38)20(32(59)42-3-15(54)9-48)24(36)21(27(30)39)33(60)43-4-16(55)10-49)7-19(58)8-47(14(2)53)31-28(40)22(34(61)44-5-17(56)11-50)25(37)23(29(31)41)35(62)45-6-18(57)12-51/h15-19,48-51,54-58H,3-12H2,1-2H3,(H,42,59)(H,43,60)(H,44,61)(H,45,62)	NBQNWMBBSKPBAY-UHFFFAOYSA-N	Parent		IMS® Analysis, Analyse der Menge an pharmazeutischen Wirkstoffen, die in der Schweiz verkauft wurden, 2017 (Jahre 2014 - 2016)		non-prioritized	yes	no	-2.06263	-2.06263	1.5481
178	IOHEXOL	C19H26N3O9I3	820.88	66108-95-0	CC(=O)N(CC(CO)O)C1=C(C(=C(C(=C1I)C(=O)NCC(CO)O)I)C(=O)NCC(CO)O)I	InChI=1S/C19H26I3N3O9/c1-8(29)25(4-11(32)7-28)17-15(21)12(18(33)23-2-9(30)5-26)14(20)13(16(17)22)19(34)24-3-10(31)6-27/h9-11,26-28,30-32H,2-7H2,1H3,(H,23,33)(H,24,34)	NTHXOOBQLCIOLC-UHFFFAOYSA-N	Parent		IMS® Analysis, Analyse der Menge an pharmazeutischen Wirkstoffen, die in der Schweiz verkauft wurden, 2017 (Jahre 2014 - 2016)		non-prioritized	no	no	-1.95082	-1.95082	0.855938
179	IOMEPROL	C17H22N3O8I3	776.854	78649-41-9	CN(C1=C(C(=C(C(=C1I)C(=O)NCC(CO)O)I)C(=O)NCC(CO)O)I)C(=O)CO	InChI=1S/C17H22I3N3O8/c1-23(9(29)6-26)15-13(19)10(16(30)21-2-7(27)4-24)12(18)11(14(15)20)17(31)22-3-8(28)5-25/h7-8,24-28H,2-6H2,1H3,(H,21,30)(H,22,31)	NJKDOADNQSYQEV-UHFFFAOYSA-N	Parent		IMS® Analysis, Analyse der Menge an pharmazeutischen Wirkstoffen, die in der Schweiz verkauft wurden, 2017 (Jahre 2014 - 2016)		non-prioritized	no	no	-1.44878	-1.44764	0.771115
180	IOPAMIDOL	C17H22I3N3O8	776.854	60166-93-0	C[C@@H](C(=O)NC1=C(C(=C(C(=C1I)C(=O)NC(CO)CO)I)C(=O)NC(CO)CO)I)O	InChI=1S/C17H22I3N3O8/c1-6(28)15(29)23-14-12(19)9(16(30)21-7(2-24)3-25)11(18)10(13(14)20)17(31)22-8(4-26)5-27/h6-8,24-28H,2-5H2,1H3,(H,21,30)(H,22,31)(H,23,29)/t6-/m0/s1	XQZXYNRDCRIARQ-LURJTMIESA-N	Parent		IMS® Analysis, Analyse der Menge an pharmazeutischen Wirkstoffen, die in der Schweiz verkauft wurden, 2017 (Jahre 2014 - 2016)		prioritized	no	no	-0.745289	-0.742954	0.771115
181	IOPROMIDE	C18H24I3N3O8	790.87	73334-07-3	CN(CC(CO)O)C(=O)C1=C(C(=C(C(=C1I)C(=O)NCC(CO)O)I)NC(=O)COC)I	InChI=1S/C18H24I3N3O8/c1-24(4-9(28)6-26)18(31)12-13(19)11(17(30)22-3-8(27)5-25)14(20)16(15(12)21)23-10(29)7-32-2/h8-9,25-28H,3-7H2,1-2H3,(H,22,30)(H,23,29)	DGAIEPBNLOQYER-UHFFFAOYSA-N	Parent		IMS® Analysis, Analyse der Menge an pharmazeutischen Wirkstoffen, die in der Schweiz verkauft wurden, 2017 (Jahre 2014 - 2016)		prioritized	yes	no	-0.448743	-0.444928	0.806171
182	IOVERSOL	C18H24I3N3O9	806.865	87771-40-2	C(CO)N(C1=C(C(=C(C(=C1I)C(=O)NCC(CO)O)I)C(=O)NCC(CO)O)I)C(=O)CO	InChI=1S/C18H24I3N3O9/c19-13-11(17(32)22-3-8(29)5-26)14(20)16(24(1-2-25)10(31)7-28)15(21)12(13)18(33)23-4-9(30)6-27/h8-9,25-30H,1-7H2,(H,22,32)(H,23,33)	AMDBBAQNWSUWGN-UHFFFAOYSA-N	Parent		IMS® Analysis, Analyse der Menge an pharmazeutischen Wirkstoffen, die in der Schweiz verkauft wurden, 2017 (Jahre 2014 - 2016)		non-prioritized	no	no	-2.13888	-2.13774	0.820882
183	IOXITALAMIC ACID	C12H11N2O5I3	643.78	28179-44-4	CC(=O)NC1=C(C(=C(C(=C1I)C(=O)O)I)C(=O)NCCO)I	InChI=1S/C12H11I3N2O5/c1-4(19)17-10-8(14)5(11(20)16-2-3-18)7(13)6(9(10)15)12(21)22/h18H,2-3H2,1H3,(H,16,20)(H,17,19)(H,21,22)	OLAOYPRJVHUHCF-UHFFFAOYSA-N	Parent		IMS® Analysis, Analyse der Menge an pharmazeutischen Wirkstoffen, die in der Schweiz verkauft wurden, 2017 (Jahre 2014 - 2016)		non-prioritized	no	no	1.36712	-0.573187	0.528868
184	IRBESARTAN	C25H28N6O	428.232	138402-11-6	CCCCC1=NC2(CCCC2)C(=O)N1CC3=CC=C(C=C3)C4=CC=CC=C4C5=NNN=N5	InChI=1S/C25H28N6O/c1-2-3-10-22-26-25(15-6-7-16-25)24(32)31(22)17-18-11-13-19(14-12-18)20-8-4-5-9-21(20)23-27-29-30-28-23/h4-5,8-9,11-14H,2-3,6-7,10,15-17H2,1H3,(H,27,28,29,30)	YOSHYTLCDANDAN-UHFFFAOYSA-N	Parent		IMS® Analysis, Analyse der Menge an pharmazeutischen Wirkstoffen, die in der Schweiz verkauft wurden, 2017 (Jahre 2014 - 2016)		prioritized	yes	no	3.96559	5.35809	0.82546
185	ISONIAZID	C6H7N3O	137.059	54-85-3	C1=CN=CC=C1C(=O)NN	InChI=1S/C6H7N3O/c7-9-6(10)5-1-3-8-4-2-5/h1-4H,7H2,(H,9,10)	QRXWMOHMRWLFEY-UHFFFAOYSA-N	Parent		IMS® Analysis, Analyse der Menge an pharmazeutischen Wirkstoffen, die in der Schweiz verkauft wurden, 2017 (Jahre 2014 - 2016)		non-prioritized	yes	no	-1.40033	-0.703521	0.235651
186	ISOSORBIDE DINITRATE	C6H8N2O8	236.028	87-33-2	C1[C@H]([C@@H]2[C@H](O1)[C@H](CO2)O[N+](=O)[O-])O[N+](=O)[O-]	InChI=1S/C6H8N2O8/c9-7(10)15-3-1-13-6-4(16-8(11)12)2-14-5(3)6/h3-6H,1-2H2/t3-,4+,5-,6-/m1/s1	MOYKHGMNXAOIAT-JGWLITMVSA-N	Parent		IMS® Analysis, Analyse der Menge an pharmazeutischen Wirkstoffen, die in der Schweiz verkauft wurden, 2017 (Jahre 2014 - 2016)		prioritized	no	no	-0.00958244	-0.00958242	0.330262
187	ISOTRETINOIN	C20H28O2	300.209	4759-48-2	CC1=C(C(CCC1)(C)C)/C=C/C(=C/C=C/C(=C\C(=O)O)/C)/C	InChI=1S/C20H28O2/c1-15(8-6-9-16(2)14-19(21)22)11-12-18-17(3)10-7-13-20(18,4)5/h6,8-9,11-12,14H,7,10,13H2,1-5H3,(H,21,22)/b9-6+,12-11+,15-8+,16-14-	SHGAZHPCJJPHSC-XFYACQKRSA-N	Parent		IMS® Analysis, Analyse der Menge an pharmazeutischen Wirkstoffen, die in der Schweiz verkauft wurden, 2017 (Jahre 2014 - 2016)		prioritized	no	no	5.01218	4.80071	0.643681
188	KETAMINE	C13H16ClNO	237.092	6740-88-1	CNC1(CCCCC1=O)C2=CC=CC=C2Cl	InChI=1S/C13H16ClNO/c1-15-13(9-5-4-8-12(13)16)10-6-2-3-7-11(10)14/h2-3,6-7,15H,4-5,8-9H2,1H3	YQEZLKZALYSWHR-UHFFFAOYSA-N	Parent		IMS® Analysis, Analyse der Menge an pharmazeutischen Wirkstoffen, die in der Schweiz verkauft wurden, 2017 (Jahre 2014 - 2016)		non-prioritized	yes	no	0.124156	0.92314	0.436104
189	KETOCONAZOLE	C26H28Cl2N4O4	530.149	65277-42-1	CC(=O)N1CCN(CC1)C2=CC=C(C=C2)OC[C@H]3CO[C@](O3)(CN4C=CN=C4)C5=C(C=C(C=C5)Cl)Cl	InChI=1S/C26H28Cl2N4O4/c1-19(33)31-10-12-32(13-11-31)21-3-5-22(6-4-21)34-15-23-16-35-26(36-23,17-30-9-8-29-18-30)24-7-2-20(27)14-25(24)28/h2-9,14,18,23H,10-13,15-17H2,1H3/t23-,26-/m0/s1	XMAYWYJOQHXEEK-OZXSUGGESA-N	Parent		IMS® Analysis, Analyse der Menge an pharmazeutischen Wirkstoffen, die in der Schweiz verkauft wurden, 2017 (Jahre 2014 - 2016)		non-prioritized	yes	no	2.32199	3.57083	0.903872
190	LABETALOL	C19H24N2O3	328.179	36894-69-6	CC(CCC1=CC=CC=C1)NCC(C2=CC(=C(C=C2)O)C(=O)N)O	InChI=1S/C19H24N2O3/c1-13(7-8-14-5-3-2-4-6-14)21-12-18(23)15-9-10-17(22)16(11-15)19(20)24/h2-6,9-11,13,18,21-23H,7-8,12H2,1H3,(H2,20,24)	SGUAFYQXFOLMHL-UHFFFAOYSA-N	Parent		IMS® Analysis, Analyse der Menge an pharmazeutischen Wirkstoffen, die in der Schweiz verkauft wurden, 2017 (Jahre 2014 - 2016)		prioritized	no	no	-0.269569	-0.227792	0.640056
191	LACOSAMIDE	C13H18N2O3	250.132	175481-36-4	CC(=O)N[C@H](COC)C(=O)NCC1=CC=CC=C1	InChI=1S/C13H18N2O3/c1-10(16)15-12(9-18-2)13(17)14-8-11-6-4-3-5-7-11/h3-7,12H,8-9H2,1-2H3,(H,14,17)(H,15,16)/t12-/m1/s1	VPPJLAIAVCUEMN-GFCCVEGCSA-N	Parent		IMS® Analysis, Analyse der Menge an pharmazeutischen Wirkstoffen, die in der Schweiz verkauft wurden, 2017 (Jahre 2014 - 2016)		prioritized	no	no	-0.203027	-0.0242003	0.47315
192	LACTITOL	C12H24O11	344.132	585-86-4	C([C@@H]1[C@@H]([C@@H]([C@H]([C@@H](O1)O[C@H]([C@@H](CO)O)[C@@H]([C@H](CO)O)O)O)O)O)O	InChI=1S/C12H24O11/c13-1-4(16)7(18)11(5(17)2-14)23-12-10(21)9(20)8(19)6(3-15)22-12/h4-21H,1-3H2/t4-,5+,6+,7+,8-,9-,10+,11+,12-/m0/s1	VQHSOMBJVWLPSR-JVCRWLNRSA-N	Parent		IMS® Analysis, Analyse der Menge an pharmazeutischen Wirkstoffen, die in der Schweiz verkauft wurden, 2017 (Jahre 2014 - 2016)		prioritized	no	no	-5.50085	-5.50085	0.582484
193	LAMIVUDINE	C8H11N3O3S	229.052	134678-17-4	C1[C@H](O[C@H](S1)CO)N2C=CC(=NC2=O)N	InChI=1S/C8H11N3O3S/c9-5-1-2-11(8(13)10-5)6-4-15-7(3-12)14-6/h1-2,6-7,12H,3-4H2,(H2,9,10,13)/t6-,7+/m0/s1	JTEGQNOMFQHVDC-NKWVEPMBSA-N	Parent		IMS® Analysis, Analyse der Menge an pharmazeutischen Wirkstoffen, die in der Schweiz verkauft wurden, 2017 (Jahre 2014 - 2016)		prioritized	no	yes	-2.09303	-1.12805	0.359612
194	LAMOTRIGINE	C9H7Cl2N5	255.008	84057-84-1	C1=CC(=C(C(=C1)Cl)Cl)C2=C(N=C(N=N2)N)N	InChI=1S/C9H7Cl2N5/c10-5-3-1-2-4(6(5)11)7-8(12)14-9(13)16-15-7/h1-3H,(H4,12,13,14,16)	PYZRQGJRPPTADH-UHFFFAOYSA-N	Parent		IMS® Analysis, Analyse der Menge an pharmazeutischen Wirkstoffen, die in der Schweiz verkauft wurden, 2017 (Jahre 2014 - 2016)		prioritized	yes	no	1.76397	1.92496	0.358775
195	LANSOPRAZOLE	C16H14F3N3O2S	369.076	103577-45-3	CC1=C(C=CN=C1CS(=O)C2=NC3=CC=CC=C3N2)OCC(F)(F)F	InChI=1S/C16H14F3N3O2S/c1-10-13(20-7-6-14(10)24-9-16(17,18)19)8-25(23)15-21-11-4-2-3-5-12(11)22-15/h2-7H,8-9H2,1H3,(H,21,22)	MJIHNNLFOKEZEW-UHFFFAOYSA-N	Parent		IMS® Analysis, Analyse der Menge an pharmazeutischen Wirkstoffen, die in der Schweiz verkauft wurden, 2017 (Jahre 2014 - 2016)		prioritized	yes	no	1.8512	2.94623	0.57117
196	LERCANIDIPINE	C36H41N3O6	611.3	100427-26-7	CC1=C(C(C(=C(N1)C)C(=O)OC(C)(C)CN(C)CCC(C2=CC=CC=C2)C3=CC=CC=C3)C4=CC(=CC=C4)[N+](=O)[O-])C(=O)OC	InChI=1S/C36H41N3O6/c1-24-31(34(40)44-6)33(28-18-13-19-29(22-28)39(42)43)32(25(2)37-24)35(41)45-36(3,4)23-38(5)21-20-30(26-14-9-7-10-15-26)27-16-11-8-12-17-27/h7-19,22,30,33,37H,20-21,23H2,1-6H3	ZDXUKAKRHYTAKV-UHFFFAOYSA-N	Parent		IMS® Analysis, Analyse der Menge an pharmazeutischen Wirkstoffen, die in der Schweiz verkauft wurden, 2017 (Jahre 2014 - 2016)		prioritized	no	no	1.29137	2.82111	1.17269
197	LEVETIRACETAM	C8H14N2O2	170.106	102767-28-2	CC[C@@H](C(=O)N)N1CCCC1=O	InChI=1S/C8H14N2O2/c1-2-6(8(9)12)10-5-3-4-7(10)11/h6H,2-5H2,1H3,(H2,9,12)/t6-/m0/s1	HPHUVLMMVZITSG-LURJTMIESA-N	Parent		IMS® Analysis, Analyse der Menge an pharmazeutischen Wirkstoffen, die in der Schweiz verkauft wurden, 2017 (Jahre 2014 - 2016)		prioritized	yes	no	-0.875627	-0.596074	0.326589
198	LEVOCARNITINE	C7H15NO3	161.105	541-15-1	C[N+](C)(C)C[C@@H](CC(=O)[O-])O	InChI=1S/C7H15NO3/c1-8(2,3)5-6(9)4-7(10)11/h6,9H,4-5H2,1-3H3/t6-/m1/s1	PHIQHXFUZVPYII-ZCFIWIBFSA-N	Parent		IMS® Analysis, Analyse der Menge an pharmazeutischen Wirkstoffen, die in der Schweiz verkauft wurden, 2017 (Jahre 2014 - 2016)		prioritized	no	no	-4.8263	-4.19557	0.312359
199	LEVOFLOXACIN	C18H20FN3O4	361.144	100986-85-4	C[C@H]1COC2=C3N1C=C(C(=O)C3=CC(=C2N4CCN(CC4)C)F)C(=O)O	InChI=1S/C18H20FN3O4/c1-10-9-26-17-14-11(16(23)12(18(24)25)8-22(10)14)7-13(19)15(17)21-5-3-20(2)4-6-21/h7-8,10H,3-6,9H2,1-2H3,(H,24,25)/t10-/m0/s1	GSDSWSVVBLHKDQ-JTQLQIEISA-N	Parent		IMS® Analysis, Analyse der Menge an pharmazeutischen Wirkstoffen, die in der Schweiz verkauft wurden, 2017 (Jahre 2014 - 2016)		prioritized	yes	no	-1.93783	-1.56772	0.634138
200	LIDOCAINE	C14H22N2O	234.173	137-58-6	CCN(CC)CC(=O)NC1=C(C=CC=C1C)C	InChI=1S/C14H22N2O/c1-5-16(6-2)10-13(17)15-14-11(3)8-7-9-12(14)4/h7-9H,5-6,10H2,1-4H3,(H,15,17)	NNJVILVZKWQKPM-UHFFFAOYSA-N	Parent		IMS® Analysis, Analyse der Menge an pharmazeutischen Wirkstoffen, die in der Schweiz verkauft wurden, 2017 (Jahre 2014 - 2016)		prioritized	yes	no	-0.646499	-0.00356756	0.493262
201	LINEZOLID	C16H20FN3O4	337.144	165800-03-3	CC(=O)NC[C@H]1CN(C(=O)O1)C2=CC(=C(C=C2)N3CCOCC3)F	InChI=1S/C16H20FN3O4/c1-11(21)18-9-13-10-20(16(22)24-13)12-2-3-15(14(17)8-12)19-4-6-23-7-5-19/h2-3,8,13H,4-7,9-10H2,1H3,(H,18,21)/t13-/m0/s1	TYZROVQLWOKYKF-ZDUSSCGKSA-N	Parent		IMS® Analysis, Analyse der Menge an pharmazeutischen Wirkstoffen, die in der Schweiz verkauft wurden, 2017 (Jahre 2014 - 2016)		non-prioritized	yes	no	0.631871	0.636625	0.592979
202	LISDEXAMFETAMINE	C15H25N3O	263.2	608137-32-2	C[C@@H](CC1=CC=CC=C1)NC(=O)[C@H](CCCCN)N	InChI=1S/C15H25N3O/c1-12(11-13-7-3-2-4-8-13)18-15(19)14(17)9-5-6-10-16/h2-4,7-8,12,14H,5-6,9-11,16-17H2,1H3,(H,18,19)/t12-,14-/m0/s1	VOBHXZCDAVEXEY-JSGCOSHPSA-N	Parent		IMS® Analysis, Analyse der Menge an pharmazeutischen Wirkstoffen, die in der Schweiz verkauft wurden, 2017 (Jahre 2014 - 2016)		prioritized	no	no	-4.93472	-4.83266	0.551154
203	LISINOPRIL	C21H31N3O5	405.226	76547-98-3	C1C[C@H](N(C1)C(=O)[C@H](CCCCN)N[C@@H](CCC2=CC=CC=C2)C(=O)O)C(=O)O	InChI=1S/C21H31N3O5/c22-13-5-4-9-16(19(25)24-14-6-10-18(24)21(28)29)23-17(20(26)27)12-11-15-7-2-1-3-8-15/h1-3,7-8,16-18,23H,4-6,9-14,22H2,(H,26,27)(H,28,29)/t16-,17-,18-/m0/s1	RLAWWYSOJDYHDC-BZSNNMDCSA-N	Parent		IMS® Analysis, Analyse der Menge an pharmazeutischen Wirkstoffen, die in der Schweiz verkauft wurden, 2017 (Jahre 2014 - 2016)		prioritized	no	no	-4.16475	-3.12466	0.776902
204	LOPINAVIR	C37H48N4O5	628.362	192725-17-0	CC1=C(C(=CC=C1)C)OCC(=O)N[C@@H](CC2=CC=CC=C2)[C@H](C[C@H](CC3=CC=CC=C3)NC(=O)[C@H](C(C)C)N4CCCNC4=O)O	InChI=1S/C37H48N4O5/c1-25(2)34(41-20-12-19-38-37(41)45)36(44)39-30(21-28-15-7-5-8-16-28)23-32(42)31(22-29-17-9-6-10-18-29)40-33(43)24-46-35-26(3)13-11-14-27(35)4/h5-11,13-18,25,30-32,34,42H,12,19-24H2,1-4H3,(H,38,45)(H,39,44)(H,40,43)/t30-,31-,32-,34-/m0/s1	KJHKTHWMRKYKJE-SUGCFTRWSA-N	Parent		IMS® Analysis, Analyse der Menge an pharmazeutischen Wirkstoffen, die in der Schweiz verkauft wurden, 2017 (Jahre 2014 - 2016)		prioritized	yes	no	3.57087	4.65379	1.24482
205	LORAZEPAM	C15H10Cl2N2O2	320.012	846-49-1	C1=CC=C(C(=C1)C2=NC(C(=O)NC3=C2C=C(C=C3)Cl)O)Cl	InChI=1S/C15H10Cl2N2O2/c16-8-5-6-12-10(7-8)13(19-15(21)14(20)18-12)9-3-1-2-4-11(9)17/h1-7,15,21H,(H,18,20)	DIWRORZWFLOCLC-UHFFFAOYSA-N	Parent		IMS® Analysis, Analyse der Menge an pharmazeutischen Wirkstoffen, die in der Schweiz verkauft wurden, 2017 (Jahre 2014 - 2016)		non-prioritized	yes	no	3.52732	3.52732	0.486591
206	LOSARTAN	C22H23ClN6O	422.162	114798-26-4	CCCCC1=NC(=C(N1CC2=CC=C(C=C2)C3=CC=CC=C3C4=NNN=N4)CO)Cl	InChI=1S/C22H23ClN6O/c1-2-3-8-20-24-21(23)19(14-30)29(20)13-15-9-11-16(12-10-15)17-6-4-5-7-18(17)22-25-27-28-26-22/h4-7,9-12,30H,2-3,8,13-14H2,1H3,(H,25,26,27,28)	PSIFNNKUMBGKDQ-UHFFFAOYSA-N	Parent		IMS® Analysis, Analyse der Menge an pharmazeutischen Wirkstoffen, die in der Schweiz verkauft wurden, 2017 (Jahre 2014 - 2016)		prioritized	yes	no	3.98686	5.00696	0.74998
207	LYMECYCLINE	C29H38N4O10	602.259	992-21-2	C[C@@]1([C@H]2C[C@H]3[C@@H](C(=O)C(=C([C@]3(C(=O)C2=C(C4=C1C=CC=C4O)O)O)O)C(=O)NCNCCCC[C@@H](C(=O)O)N)N(C)C)O	InChI=1S/C29H38N4O10/c1-28(42)13-7-6-9-17(34)18(13)22(35)19-14(28)11-15-21(33(2)3)23(36)20(25(38)29(15,43)24(19)37)26(39)32-12-31-10-5-4-8-16(30)27(40)41/h6-7,9,14-16,21,31,34-35,38,42-43H,4-5,8,10-12,30H2,1-3H3,(H,32,39)(H,40,41)/t14-,15-,16-,21-,28+,29-/m0/s1	PZTCVADFMACKLU-UEPZRUIBSA-N	Parent		IMS® Analysis, Analyse der Menge an pharmazeutischen Wirkstoffen, die in der Schweiz verkauft wurden, 2017 (Jahre 2014 - 2016)		prioritized	no	no	-9.84747	-7.80132	1.08136
208	MAPROTILINE	C20H23N	277.183	10262-69-8	CNCCCC12CCC(C3=CC=CC=C31)C4=CC=CC=C24	InChI=1S/C20H23N/c1-21-14-6-12-20-13-11-15(16-7-2-4-9-18(16)20)17-8-3-5-10-19(17)20/h2-5,7-10,15,21H,6,11-14H2,1H3	QSLMDECMDJKHMQ-UHFFFAOYSA-N	Parent		IMS® Analysis, Analyse der Menge an pharmazeutischen Wirkstoffen, die in der Schweiz verkauft wurden, 2017 (Jahre 2014 - 2016)		non-prioritized	yes	no	1.13009	1.13043	0.593668
209	MEBEVERINE	C25H35NO5	429.252	3625-06-7	CCN(CCCCOC(=O)C1=CC(=C(C=C1)OC)OC)C(C)CC2=CC=C(C=C2)OC	InChI=1S/C25H35NO5/c1-6-26(19(2)17-20-9-12-22(28-3)13-10-20)15-7-8-16-31-25(27)21-11-14-23(29-4)24(18-21)30-5/h9-14,18-19H,6-8,15-17H2,1-5H3	VYVKHNNGDFVQGA-UHFFFAOYSA-N	Parent		IMS® Analysis, Analyse der Menge an pharmazeutischen Wirkstoffen, die in der Schweiz verkauft wurden, 2017 (Jahre 2014 - 2016)		prioritized	no	no	1.38484	1.38957	0.856976
210	MEFENAMIC ACID	C15H15NO2	241.11	61-68-7	CC1=C(C(=CC=C1)NC2=CC=CC=C2C(=O)O)C	InChI=1S/C15H15NO2/c1-10-6-5-9-13(11(10)2)16-14-8-4-3-7-12(14)15(17)18/h3-9,16H,1-2H3,(H,17,18)	HYYBABOKPJLUIN-UHFFFAOYSA-N	Parent		IMS® Analysis, Analyse der Menge an pharmazeutischen Wirkstoffen, die in der Schweiz verkauft wurden, 2017 (Jahre 2014 - 2016)		prioritized	yes	no	5.07779	4.56524	0.462285
211	MELITRACEN	C21H25N	291.199	5118-29-6	CC1(C2=CC=CC=C2C(=CCCN(C)C)C3=CC=CC=C31)C	InChI=1S/C21H25N/c1-21(2)19-13-7-5-10-17(19)16(12-9-15-22(3)4)18-11-6-8-14-20(18)21/h5-8,10-14H,9,15H2,1-4H3	GWWLWDURRGNSRS-UHFFFAOYSA-N	Parent		IMS® Analysis, Analyse der Menge an pharmazeutischen Wirkstoffen, die in der Schweiz verkauft wurden, 2017 (Jahre 2014 - 2016)		prioritized	no	no	1.45124	1.5203	0.628724
212	MEMANTINE	C12H21N	179.167	19982-08-2	CC12CC3CC(C1)(CC(C3)(C2)N)C	InChI=1S/C12H21N/c1-10-3-9-4-11(2,6-10)8-12(13,5-9)7-10/h9H,3-8,13H2,1-2H3	BUGYDGFZZOZRHP-UHFFFAOYSA-N	Parent		IMS® Analysis, Analyse der Menge an pharmazeutischen Wirkstoffen, die in der Schweiz verkauft wurden, 2017 (Jahre 2014 - 2016)		non-prioritized	yes	no	-0.967067	-0.966019	0.414556
213	MEPIVACAINE	C15H22N2O	246.173	96-88-8	CC1=C(C(=CC=C1)C)NC(=O)C2CCCCN2C	InChI=1S/C15H22N2O/c1-11-7-6-8-12(2)14(11)16-15(18)13-9-4-5-10-17(13)3/h6-8,13H,4-5,9-10H2,1-3H3,(H,16,18)	INWLQCZOYSRPNW-UHFFFAOYSA-N	Parent		IMS® Analysis, Analyse der Menge an pharmazeutischen Wirkstoffen, die in der Schweiz verkauft wurden, 2017 (Jahre 2014 - 2016)		non-prioritized	yes	no	-0.271316	0.791089	0.513841
214	MEROPENEM	C17H25N3O5S	383.151	96036-03-2	C[C@@H]1[C@@H]2[C@H](C(=O)N2C(=C1S[C@H]3C[C@H](NC3)C(=O)N(C)C)C(=O)O)[C@@H](C)O	InChI=1S/C17H25N3O5S/c1-7-12-11(8(2)21)16(23)20(12)13(17(24)25)14(7)26-9-5-10(18-6-9)15(22)19(3)4/h7-12,18,21H,5-6H2,1-4H3,(H,24,25)/t7-,8-,9+,10+,11-,12-/m1/s1	DMJNNHOOLUXYBV-PQTSNVLCSA-N	Parent		IMS® Analysis, Analyse der Menge an pharmazeutischen Wirkstoffen, die in der Schweiz verkauft wurden, 2017 (Jahre 2014 - 2016)		prioritized	yes	no	-5.13049	-4.37062	0.675583
215	MESALAZINE	C7H7NO3	153.043	89-57-6	C1=CC(=C(C=C1N)C(=O)O)O	InChI=1S/C7H7NO3/c8-4-1-2-6(9)5(3-4)7(10)11/h1-3,9H,8H2,(H,10,11)	KBOPZPXVLCULAV-UHFFFAOYSA-N	Parent		IMS® Analysis, Analyse der Menge an pharmazeutischen Wirkstoffen, die in der Schweiz verkauft wurden, 2017 (Jahre 2014 - 2016)		prioritized	no	no	-0.310071	-0.306892	0.254454
216	MESUXIMIDE	C12H13NO2	203.095	77-41-8	CC1(CC(=O)N(C1=O)C)C2=CC=CC=C2	InChI=1S/C12H13NO2/c1-12(9-6-4-3-5-7-9)8-10(14)13(2)11(12)15/h3-7H,8H2,1-2H3	AJXPJJZHWIXJCJ-UHFFFAOYSA-N	Parent		IMS® Analysis, Analyse der Menge an pharmazeutischen Wirkstoffen, die in der Schweiz verkauft wurden, 2017 (Jahre 2014 - 2016)		non-prioritized	yes	no	1.46286	1.46301	0.38607
217	METAMIZOLE (sold as METAMIZOLE SODIUM)	C13H17N3O4S	311.094	50567-35-6	CC1=C(C(=O)N(N1C)C2=CC=CC=C2)N(C)CS(=O)(=O)O	InChI=1S/C13H17N3O4S/c1-10-12(14(2)9-21(18,19)20)13(17)16(15(10)3)11-7-5-4-6-8-11/h4-8H,9H2,1-3H3,(H,18,19,20)	LVWZTYCIRDMTEY-UHFFFAOYSA-N	Parent		IMS® Analysis, Analyse der Menge an pharmazeutischen Wirkstoffen, die in der Schweiz verkauft wurden, 2017 (Jahre 2014 - 2016)		prioritized	no	no	-2.22051	-2.24859	0.520649
218	METFORMIN	C4H11N5	129.101	657-24-9	CN(C)C(=N)N=C(N)N	InChI=1S/C4H11N5/c1-9(2)4(7)8-3(5)6/h1-2H3,(H5,5,6,7,8)	XZWYZXLIPXDOLR-UHFFFAOYSA-N	Parent		IMS® Analysis, Analyse der Menge an pharmazeutischen Wirkstoffen, die in der Schweiz verkauft wurden, 2017 (Jahre 2014 - 2016)		prioritized	no	no	-3.66489	-3.66486	0.239931
219	METHADONE	C21H27NO	309.209	76-99-3	CCC(=O)C(CC(C)N(C)C)(C1=CC=CC=C1)C2=CC=CC=C2	InChI=1S/C21H27NO/c1-5-20(23)21(16-17(2)22(3)4,18-12-8-6-9-13-18)19-14-10-7-11-15-19/h6-15,17H,5,16H2,1-4H3	USSIQXCVUWKGNF-UHFFFAOYSA-N	Parent		IMS® Analysis, Analyse der Menge an pharmazeutischen Wirkstoffen, die in der Schweiz verkauft wurden, 2017 (Jahre 2014 - 2016)		prioritized	yes	no	1.5063	1.56752	0.657911
220	METHYLEPHEDRINE	C11H17NO	179.131	17605-71-9	CC(C(C1=CC=CC=C1)O)N(C)C	InChI=1S/C11H17NO/c1-9(12(2)3)11(13)10-7-5-4-6-8-10/h4-9,11,13H,1-3H3	FMCGSUUBYTWNDP-UHFFFAOYSA-N	Parent		IMS® Analysis, Analyse der Menge an pharmazeutischen Wirkstoffen, die in der Schweiz verkauft wurden, 2017 (Jahre 2014 - 2016)		prioritized	no	no	-1.79951	-1.6899	0.379733
221	METHYLPHENIDATE	C14H19NO2	233.142	113-45-1	COC(=O)C(C1CCCCN1)C2=CC=CC=C2	InChI=1S/C14H19NO2/c1-17-14(16)13(11-7-3-2-4-8-11)12-9-5-6-10-15-12/h2-4,7-8,12-13,15H,5-6,9-10H2,1H3	DUGOZIWVEXMGBE-UHFFFAOYSA-N	Parent		IMS® Analysis, Analyse der Menge an pharmazeutischen Wirkstoffen, die in der Schweiz verkauft wurden, 2017 (Jahre 2014 - 2016)		prioritized	yes	no	-0.986777	-0.949769	0.470659
222	METHYLPREDNISOLONE	C22H30O5	374.209	83-43-2	C[C@H]1C[C@H]2[C@@H]3CC[C@@]([C@]3(C[C@@H]([C@@H]2[C@@]4(C1=CC(=O)C=C4)C)O)C)(C(=O)CO)O	InChI=1S/C22H30O5/c1-12-8-14-15-5-7-22(27,18(26)11-23)21(15,3)10-17(25)19(14)20(2)6-4-13(24)9-16(12)20/h4,6,9,12,14-15,17,19,23,25,27H,5,7-8,10-11H2,1-3H3/t12-,14-,15-,17-,19+,20-,21-,22-/m0/s1	VHRSUDSXCMQTMA-PJHHCJLFSA-N	Parent		IMS® Analysis, Analyse der Menge an pharmazeutischen Wirkstoffen, die in der Schweiz verkauft wurden, 2017 (Jahre 2014 - 2016)		non-prioritized	yes	no	1.56001	1.56001	0.743448
223	METOCLOPRAMIDE	C14H22ClN3O2	299.14	364-62-5	CCN(CC)CCNC(=O)C1=CC(=C(C=C1OC)N)Cl	InChI=1S/C14H22ClN3O2/c1-4-18(5-2)7-6-17-14(19)10-8-11(15)12(16)9-13(10)20-3/h8-9H,4-7,16H2,1-3H3,(H,17,19)	TTWJBBZEZQICBI-UHFFFAOYSA-N	Parent		IMS® Analysis, Analyse der Menge an pharmazeutischen Wirkstoffen, die in der Schweiz verkauft wurden, 2017 (Jahre 2014 - 2016)		prioritized	yes	no	-2.12672	-2.03218	0.54602
224	METOPROLOL	C15H25NO3	267.183	51384-51-1	CC(C)NCC(COC1=CC=C(C=C1)CCOC)O	InChI=1S/C15H25NO3/c1-12(2)16-10-14(17)11-19-15-6-4-13(5-7-15)8-9-18-3/h4-7,12,14,16-17H,8-11H2,1-3H3	IUBSYMUCCVWXPE-UHFFFAOYSA-N	Parent		IMS® Analysis, Analyse der Menge an pharmazeutischen Wirkstoffen, die in der Schweiz verkauft wurden, 2017 (Jahre 2014 - 2016)		prioritized	yes	no	-1.48316	-1.45823	0.549378
225	METRONIDAZOLE	C6H9N3O3	171.064	443-48-1	CC1=NC=C(N1CCO)[N+](=O)[O-]	InChI=1S/C6H9N3O3/c1-5-7-4-6(9(11)12)8(5)2-3-10/h4,10H,2-3H2,1H3	VAOCPAMSLUNLGC-UHFFFAOYSA-N	Parent		IMS® Analysis, Analyse der Menge an pharmazeutischen Wirkstoffen, die in der Schweiz verkauft wurden, 2017 (Jahre 2014 - 2016)		prioritized	yes	no	-0.882197	-0.465951	0.279547
226	MIANSERIN	C18H20N2	264.163	24219-97-4	CN1CCN2C(C1)C3=CC=CC=C3CC4=CC=CC=C42	InChI=1S/C18H20N2/c1-19-10-11-20-17-9-5-3-7-15(17)12-14-6-2-4-8-16(14)18(20)13-19/h2-9,18H,10-13H2,1H3	UEQUQVLFIPOEMF-UHFFFAOYSA-N	Parent		IMS® Analysis, Analyse der Menge an pharmazeutischen Wirkstoffen, die in der Schweiz verkauft wurden, 2017 (Jahre 2014 - 2016)		non-prioritized	yes	no	0.361558	1.35311	0.546393
227	MIDAZOLAM	C18H13ClFN3	325.078	59467-70-8	CC1=NC=C2N1C3=C(C=C(C=C3)Cl)C(=NC2)C4=CC=CC=C4F	InChI=1S/C18H13ClFN3/c1-11-21-9-13-10-22-18(14-4-2-3-5-16(14)20)15-8-12(19)6-7-17(15)23(11)13/h2-9H,10H2,1H3	DDLIGBOFAVUZHB-UHFFFAOYSA-N	Parent		IMS® Analysis, Analyse der Menge an pharmazeutischen Wirkstoffen, die in der Schweiz verkauft wurden, 2017 (Jahre 2014 - 2016)		non-prioritized	yes	no	2.10886	3.03345	0.547079
228	MINOCYCLINE	C23H27N3O7	457.185	10118-90-8	CN(C)[C@H]1[C@@H]2C[C@@H]3CC4=C(C=CC(=C4C(=C3C(=O)[C@@]2(C(=C(C1=O)C(=O)N)O)O)O)O)N(C)C	InChI=1S/C23H27N3O7/c1-25(2)12-5-6-13(27)15-10(12)7-9-8-11-17(26(3)4)19(29)16(22(24)32)21(31)23(11,33)20(30)14(9)18(15)28/h5-6,9,11,17,27-28,31,33H,7-8H2,1-4H3,(H2,24,32)/t9-,11-,17-,23-/m0/s1	FFTVPQUHLQBXQZ-KVUCHLLUSA-N	Parent		IMS® Analysis, Analyse der Menge an pharmazeutischen Wirkstoffen, die in der Schweiz verkauft wurden, 2017 (Jahre 2014 - 2016)		prioritized	no	no	-5.65029	-3.44262	0.818528
229	MIRABEGRON	C21H24N4O2S	396.162	223673-61-8	C1=CC=C(C=C1)[C@H](CNCCC2=CC=C(C=C2)NC(=O)CC3=CSC(=N3)N)O	InChI=1S/C21H24N4O2S/c22-21-25-18(14-28-21)12-20(27)24-17-8-6-15(7-9-17)10-11-23-13-19(26)16-4-2-1-3-5-16/h1-9,14,19,23,26H,10-13H2,(H2,22,25)(H,24,27)/t19-/m0/s1	PBAPPPCECJKMCM-IBGZPJMESA-N	Parent		IMS® Analysis, Analyse der Menge an pharmazeutischen Wirkstoffen, die in der Schweiz verkauft wurden, 2017 (Jahre 2014 - 2016)		prioritized	no	no	-1.71857	-0.52077	0.722131
230	MIRTAZAPINE	C17H19N3	265.158	85650-52-8	CN1CCN2C(C1)C3=CC=CC=C3CC4=C2N=CC=C4	InChI=1S/C17H19N3/c1-19-9-10-20-16(12-19)15-7-3-2-5-13(15)11-14-6-4-8-18-17(14)20/h2-8,16H,9-12H2,1H3	RONZAEMNMFQXRA-UHFFFAOYSA-N	Parent		IMS® Analysis, Analyse der Menge an pharmazeutischen Wirkstoffen, die in der Schweiz verkauft wurden, 2017 (Jahre 2014 - 2016)		prioritized	yes	no	-1.40214	0.937935	0.534174
231	MOCLOBEMIDE	C13H17ClN2O2	268.098	71320-77-9	C1COCCN1CCNC(=O)C2=CC=C(C=C2)Cl	InChI=1S/C13H17ClN2O2/c14-12-3-1-11(2-4-12)13(17)15-5-6-16-7-9-18-10-8-16/h1-4H,5-10H2,(H,15,17)	YHXISWVBGDMDLQ-UHFFFAOYSA-N	Parent		IMS® Analysis, Analyse der Menge an pharmazeutischen Wirkstoffen, die in der Schweiz verkauft wurden, 2017 (Jahre 2014 - 2016)		prioritized	yes	no	-1.90896	-0.363412	0.473651
232	MORCLOFONE	C21H24ClNO5	405.134	31848-01-8	COC1=CC(=CC(=C1OCCN2CCOCC2)OC)C(=O)C3=CC=C(C=C3)Cl	InChI=1S/C21H24ClNO5/c1-25-18-13-16(20(24)15-3-5-17(22)6-4-15)14-19(26-2)21(18)28-12-9-23-7-10-27-11-8-23/h3-6,13-14H,7-12H2,1-2H3	KVCJCEKJKGLBOK-UHFFFAOYSA-N	Parent		IMS® Analysis, Analyse der Menge an pharmazeutischen Wirkstoffen, die in der Schweiz verkauft wurden, 2017 (Jahre 2014 - 2016)		prioritized	no	no	0.496452	2.42971	0.717487
233	MORPHINE	C17H19NO3	285.136	57-27-2	CN1CC[C@]23[C@@H]4[C@H]1CC5=C2C(=C(C=C5)O)O[C@H]3[C@H](C=C4)O	InChI=1S/C17H19NO3/c1-18-7-6-17-10-3-5-13(20)16(17)21-15-12(19)4-2-9(14(15)17)8-11(10)18/h2-5,10-11,13,16,19-20H,6-8H2,1H3/t10-,11+,13-,16-,17-/m0/s1	BQJCRHHNABKAKU-KBQPJGBKSA-N	Parent		IMS® Analysis, Analyse der Menge an pharmazeutischen Wirkstoffen, die in der Schweiz verkauft wurden, 2017 (Jahre 2014 - 2016)		prioritized	no	no	-2.30344	-2.20432	0.547108
234	MOXIFLOXACIN	C21H24FN3O4	401.175	151096-09-2	COC1=C2C(=CC(=C1N3C[C@@H]4CCCN[C@@H]4C3)F)C(=O)C(=CN2C5CC5)C(=O)O	InChI=1S/C21H24FN3O4/c1-29-20-17-13(19(26)14(21(27)28)9-25(17)12-4-5-12)7-15(22)18(20)24-8-11-3-2-6-23-16(11)10-24/h7,9,11-12,16,23H,2-6,8,10H2,1H3,(H,27,28)/t11-,16+/m0/s1	FABPRXSRWADJSP-MEDUHNTESA-N	Parent		IMS® Analysis, Analyse der Menge an pharmazeutischen Wirkstoffen, die in der Schweiz verkauft wurden, 2017 (Jahre 2014 - 2016)		prioritized	yes	no	-1.27462	-1.1273	0.72483
235	MYCOPHENOLATE MOFETIL	C23H31NO7	433.21	128794-94-5	CC1=C2COC(=O)C2=C(C(=C1OC)C/C=C(\C)/CCC(=O)OCCN3CCOCC3)O	InChI=1S/C23H31NO7/c1-15(5-7-19(25)30-13-10-24-8-11-29-12-9-24)4-6-17-21(26)20-18(14-31-23(20)27)16(2)22(17)28-3/h4,26H,5-14H2,1-3H3/b15-4+	RTGDFNSFWBGLEC-SYZQJQIISA-N	Parent		IMS® Analysis, Analyse der Menge an pharmazeutischen Wirkstoffen, die in der Schweiz verkauft wurden, 2017 (Jahre 2014 - 2016)		prioritized	no	no	0.276483	2.06514	0.816284
236	MYCOPHENOLIC ACID	C17H20O6	320.126	24280-93-1	CC1=C2COC(=O)C2=C(C(=C1OC)C/C=C(\C)/CCC(=O)O)O	InChI=1S/C17H20O6/c1-9(5-7-13(18)19)4-6-11-15(20)14-12(8-23-17(14)21)10(2)16(11)22-3/h4,20H,5-8H2,1-3H3,(H,18,19)/b9-4+	HPNSFSBZBAHARI-RUDMXATFSA-N	Parent		IMS® Analysis, Analyse der Menge an pharmazeutischen Wirkstoffen, die in der Schweiz verkauft wurden, 2017 (Jahre 2014 - 2016)		prioritized	no	no	3.47322	2.27941	0.582878
237	NAFTIDROFURYL	C24H33NO3	383.246	31329-57-4	CCN(CC)CCOC(=O)C(CC1CCCO1)CC2=CC=CC3=CC=CC=C32	InChI=1S/C24H33NO3/c1-3-25(4-2)14-16-28-24(26)21(18-22-12-8-15-27-22)17-20-11-7-10-19-9-5-6-13-23(19)20/h5-7,9-11,13,21-22H,3-4,8,12,14-18H2,1-2H3	KBAFPSLPKGSANY-UHFFFAOYSA-N	Parent		IMS® Analysis, Analyse der Menge an pharmazeutischen Wirkstoffen, die in der Schweiz verkauft wurden, 2017 (Jahre 2014 - 2016)		prioritized	no	no	1.08212	1.16714	0.792499
238	NALOXONE	C19H21NO4	327.147	465-65-6	C=CCN1CC[C@]23[C@@H]4C(=O)CC[C@]2([C@H]1CC5=C3C(=C(C=C5)O)O4)O	InChI=1S/C19H21NO4/c1-2-8-20-9-7-18-15-11-3-4-12(21)16(15)24-17(18)13(22)5-6-19(18,23)14(20)10-11/h2-4,14,17,21,23H,1,5-10H2/t14-,17+,18+,19-/m1/s1	UZHSEJADLWPNLE-GRGSLBFTSA-N	Parent		IMS® Analysis, Analyse der Menge an pharmazeutischen Wirkstoffen, die in der Schweiz verkauft wurden, 2017 (Jahre 2014 - 2016)		prioritized	yes	no	-1.86766	-1.18456	0.617453
239	NALTREXONE	C20H23NO4	341.163	16590-41-3	C1CC1CN2CC[C@]34[C@@H]5C(=O)CC[C@]3([C@H]2CC6=C4C(=C(C=C6)O)O5)O	InChI=1S/C20H23NO4/c22-13-4-3-12-9-15-20(24)6-5-14(23)18-19(20,16(12)17(13)25-18)7-8-21(15)10-11-1-2-11/h3-4,11,15,18,22,24H,1-2,5-10H2/t15-,18+,19+,20-/m1/s1	DQCKKXVULJGBQN-XFWGSAIBSA-N	Parent		IMS® Analysis, Analyse der Menge an pharmazeutischen Wirkstoffen, die in der Schweiz verkauft wurden, 2017 (Jahre 2014 - 2016)		non-prioritized	yes	no	-1.83068	-1.7058	0.652509
240	NANDROLONE	C18H26O2	274.193	434-22-0	C[C@]12CC[C@H]3[C@H]([C@@H]1CC[C@@H]2O)CCC4=CC(=O)CC[C@H]34	InChI=1S/C18H26O2/c1-18-9-8-14-13-5-3-12(19)10-11(13)2-4-15(14)16(18)6-7-17(18)20/h10,13-17,20H,2-9H2,1H3/t13-,14+,15+,16-,17-,18-/m0/s1	NPAGDVCDWIYMMC-IZPLOLCNSA-N	Parent		IMS® Analysis, Analyse der Menge an pharmazeutischen Wirkstoffen, die in der Schweiz verkauft wurden, 2017 (Jahre 2014 - 2016)		non-prioritized	yes	no	3.06532	3.06538	0.588046
241	NAPROXEN	C14H14O3	230.094	22204-53-1	C[C@@H](C1=CC2=C(C=C1)C=C(C=C2)OC)C(=O)O	InChI=1S/C14H14O3/c1-9(14(15)16)10-3-4-12-8-13(17-2)6-5-11(12)7-10/h3-9H,1-2H3,(H,15,16)/t9-/m0/s1	CMWTZPSULFXXJA-VIFPVBQESA-N	Parent		IMS® Analysis, Analyse der Menge an pharmazeutischen Wirkstoffen, die in der Schweiz verkauft wurden, 2017 (Jahre 2014 - 2016)		prioritized	yes	no	2.97342	2.32	0.433579
242	NATEGLINIDE	C19H27NO3	317.199	105816-04-4	CC(C)C1CCC(CC1)C(=O)N[C@H](CC2=CC=CC=C2)C(=O)O	InChI=1S/C19H27NO3/c1-13(2)15-8-10-16(11-9-15)18(21)20-17(19(22)23)12-14-6-4-3-5-7-14/h3-7,13,15-17H,8-12H2,1-2H3,(H,20,21)(H,22,23)/t15?,16?,17-/m1/s1	OELFLUMRDSZNSF-OFLPRAFFSA-N	Parent		IMS® Analysis, Analyse der Menge an pharmazeutischen Wirkstoffen, die in der Schweiz verkauft wurden, 2017 (Jahre 2014 - 2016)		non-prioritized	yes	no	3.63671	3.15738	0.646172
243	NEBIVOLOL	C22H25F2NO4	405.175	99200-09-6	C1CC2=C(C=CC(=C2)F)OC1C(CNCC(C3CCC4=C(O3)C=CC(=C4)F)O)O	InChI=1S/C22H25F2NO4/c23-15-3-7-19-13(9-15)1-5-21(28-19)17(26)11-25-12-18(27)22-6-2-14-10-16(24)4-8-20(14)29-22/h3-4,7-10,17-18,21-22,25-27H,1-2,5-6,11-12H2	KOHIRBRYDXPAMZ-UHFFFAOYSA-N	Parent		IMS® Analysis, Analyse der Menge an pharmazeutischen Wirkstoffen, die in der Schweiz verkauft wurden, 2017 (Jahre 2014 - 2016)		prioritized	no	no	-0.026056	0.472695	0.734756
244	NEVIRAPINE	C15H14N4O	266.117	129618-40-2	CC1=C2C(=NC=C1)N(C3=C(C=CC=N3)C(=O)N2)C4CC4	InChI=1S/C15H14N4O/c1-9-6-8-17-14-12(9)18-15(20)11-3-2-7-16-13(11)19(14)10-4-5-10/h2-3,6-8,10H,4-5H2,1H3,(H,18,20)	NQDJXKOVJZTUJA-UHFFFAOYSA-N	Parent		IMS® Analysis, Analyse der Menge an pharmazeutischen Wirkstoffen, die in der Schweiz verkauft wurden, 2017 (Jahre 2014 - 2016)		prioritized	no	yes	1.84631	2.47552	0.487132
245	NICOTINE	C10H14N2	162.116	54-11-5	CN1CCC[C@H]1C2=CN=CC=C2	InChI=1S/C10H14N2/c1-12-7-3-5-10(12)9-4-2-6-11-8-9/h2,4,6,8,10H,3,5,7H2,1H3/t10-/m0/s1	SNICXCGAKADSCV-JTQLQIEISA-N	Parent		IMS® Analysis, Analyse der Menge an pharmazeutischen Wirkstoffen, die in der Schweiz verkauft wurden, 2017 (Jahre 2014 - 2016)		non-prioritized	yes	no	-2.59311	-2.15594	0.338328
246	NIFEDIPINE	C17H18N2O6	346.116	21829-25-4	CC1=C(C(C(=C(N1)C)C(=O)OC)C2=CC=CC=C2[N+](=O)[O-])C(=O)OC	InChI=1S/C17H18N2O6/c1-9-13(16(20)24-3)15(14(10(2)18-9)17(21)25-4)11-7-5-6-8-12(11)19(22)23/h5-8,15,18H,1-4H3	HYIMSNHJOBLJNT-UHFFFAOYSA-N	Parent		IMS® Analysis, Analyse der Menge an pharmazeutischen Wirkstoffen, die in der Schweiz verkauft wurden, 2017 (Jahre 2014 - 2016)		prioritized	yes	no	0.300121	1.71618	0.599599
247	NIKETHAMIDE	C10H14N2O	178.111	59-26-7	CCN(CC)C(=O)C1=CN=CC=C1	InChI=1S/C10H14N2O/c1-3-12(4-2)10(13)9-6-5-7-11-8-9/h5-8H,3-4H2,1-2H3	NCYVXEGFNDZQCU-UHFFFAOYSA-N	Parent		IMS® Analysis, Analyse der Menge an pharmazeutischen Wirkstoffen, die in der Schweiz verkauft wurden, 2017 (Jahre 2014 - 2016)		prioritized	no	no	0.0726687	0.743039	0.353038
248	NIMESULIDE	C13H12N2O5S	308.047	51803-78-2	CS(=O)(=O)NC1=C(C=C(C=C1)[N+](=O)[O-])OC2=CC=CC=C2	InChI=1S/C13H12N2O5S/c1-21(18,19)14-12-8-7-10(15(16)17)9-13(12)20-11-5-3-2-4-6-11/h2-9,14H,1H3	HYWYRSMBCFDLJT-UHFFFAOYSA-N	Parent		IMS® Analysis, Analyse der Menge an pharmazeutischen Wirkstoffen, die in der Schweiz verkauft wurden, 2017 (Jahre 2014 - 2016)		prioritized	no	no	1.78658	1.77707	0.48357
249	NINTEDANIB	C31H33N5O4	539.253	656247-17-5	CN1CCN(CC1)CC(=O)N(C)C2=CC=C(C=C2)N=C(C3=CC=CC=C3)C4=C(NC5=C4C=CC(=C5)C(=O)OC)O	InChI=1S/C31H33N5O4/c1-34-15-17-36(18-16-34)20-27(37)35(2)24-12-10-23(11-13-24)32-29(21-7-5-4-6-8-21)28-25-14-9-22(31(39)40-3)19-26(25)33-30(28)38/h4-14,19,33,38H,15-18,20H2,1-3H3	CPMDPSXJELVGJG-UHFFFAOYSA-N	Parent		IMS® Analysis, Analyse der Menge an pharmazeutischen Wirkstoffen, die in der Schweiz verkauft wurden, 2017 (Jahre 2014 - 2016)		prioritized	no	no	1.41774	2.06873	1.01366
250	NITRAZEPAM	C15H11N3O3	281.08	146-22-5	C1C(=O)NC2=C(C=C(C=C2)[N+](=O)[O-])C(=N1)C3=CC=CC=C3	InChI=1S/C15H11N3O3/c19-14-9-16-15(10-4-2-1-3-5-10)12-8-11(18(20)21)6-7-13(12)17-14/h1-8H,9H2,(H,17,19)	KJONHKAYOJNZEC-UHFFFAOYSA-N	Parent		IMS® Analysis, Analyse der Menge an pharmazeutischen Wirkstoffen, die in der Schweiz verkauft wurden, 2017 (Jahre 2014 - 2016)		non-prioritized	yes	no	2.27129	2.5449	0.47924
251	NITROFURANTOIN	C8H6N4O5	238.034	67-20-9	C1C(=O)NC(=O)N1/N=C/C2=CC=C(O2)[N+](=O)[O-]	InChI=1S/C8H6N4O5/c13-6-4-11(8(14)10-6)9-3-5-1-2-7(17-5)12(15)16/h1-3H,4H2,(H,10,13,14)/b9-3+	NXFQHRVNIOXGAQ-YCRREMRBSA-N	Parent		IMS® Analysis, Analyse der Menge an pharmazeutischen Wirkstoffen, die in der Schweiz verkauft wurden, 2017 (Jahre 2014 - 2016)		prioritized	yes	no	-0.221466	-0.221609	0.344011
252	NORFLOXACIN	C16H18FN3O3	319.133	70458-96-7	CCN1C=C(C(=O)C2=CC(=C(C=C21)N3CCNCC3)F)C(=O)O	InChI=1S/C16H18FN3O3/c1-2-19-9-11(16(22)23)15(21)10-7-12(17)14(8-13(10)19)20-5-3-18-4-6-20/h7-9,18H,2-6H2,1H3,(H,22,23)	OGJPXUAPXNRGGI-UHFFFAOYSA-N	Parent		IMS® Analysis, Analyse der Menge an pharmazeutischen Wirkstoffen, die in der Schweiz verkauft wurden, 2017 (Jahre 2014 - 2016)		prioritized	yes	no	-1.79614	-1.61447	0.563793
253	NOSCAPINE	C22H23NO7	413.147	128-62-1	CN1CCC2=CC3=C(C(=C2[C@@H]1[C@@H]4C5=C(C(=C(C=C5)OC)OC)C(=O)O4)OC)OCO3	InChI=1S/C22H23NO7/c1-23-8-7-11-9-14-20(29-10-28-14)21(27-4)15(11)17(23)18-12-5-6-13(25-2)19(26-3)16(12)22(24)30-18/h5-6,9,17-18H,7-8,10H2,1-4H3/t17-,18+/m1/s1	AKNNEGZIBPJZJG-MSOLQXFVSA-N	Parent		IMS® Analysis, Analyse der Menge an pharmazeutischen Wirkstoffen, die in der Schweiz verkauft wurden, 2017 (Jahre 2014 - 2016)		non-prioritized	yes	no	-0.598329	1.2058	0.737799
254	NYSTATIN	C47H75NO17	925.503	1400-61-9	C[C@H]1/C=C/C=C/CC/C=C/C=C/C=C/C=C/C(CC2C(C(C[C@](O2)(CC(C(CCC(CC(CC(CC(=O)O[C@H]([C@@H]([C@@H]1O)C)C)O)O)O)O)O)O)O)C(=O)O)O[C@@H]3[C@H]([C@H]([C@@H]([C@H](O3)C)O)N)O	InChI=1S/C47H75NO17/c1-27-17-15-13-11-9-7-5-6-8-10-12-14-16-18-34(64-46-44(58)41(48)43(57)30(4)63-46)24-38-40(45(59)60)37(54)26-47(61,65-38)25-36(53)35(52)20-19-31(49)21-32(50)22-33(51)23-39(55)62-29(3)28(2)42(27)56/h5-6,8,10-18,27-38,40-44,46,49-54,56-58,61H,7,9,19-26,48H2,1-4H3,(H,59,60)/b6-5+,10-8+,13-11+,14-12+,17-15+,18-16+/t27-,28-,29-,30+,31?,32?,33?,34?,35?,36?,37?,38?,40?,41-,42+,43+,44-…	VQOXZBDYSJBXMA-RKEBNKJGSA-N	Parent		IMS® Analysis, Analyse der Menge an pharmazeutischen Wirkstoffen, die in der Schweiz verkauft wurden, 2017 (Jahre 2014 - 2016)		non-prioritized	yes	no	-2.5212	-1.95902	1.77578
255	OLMESARTAN MEDOXOMIL	C29H30N6O6	558.223	144689-63-4	CCCC1=NC(=C(N1CC2=CC=C(C=C2)C3=CC=CC=C3C4=NNN=N4)C(=O)OCC5=C(OC(=O)O5)C)C(C)(C)O	InChI=1S/C29H30N6O6/c1-5-8-23-30-25(29(3,4)38)24(27(36)39-16-22-17(2)40-28(37)41-22)35(23)15-18-11-13-19(14-12-18)20-9-6-7-10-21(20)26-31-33-34-32-26/h6-7,9-14,38H,5,8,15-16H2,1-4H3,(H,31,32,33,34)	UQGKUQLKSCSZGY-UHFFFAOYSA-N	Parent		IMS® Analysis, Analyse der Menge an pharmazeutischen Wirkstoffen, die in der Schweiz verkauft wurden, 2017 (Jahre 2014 - 2016)		prioritized	no	no	4.62156	5.48277	0.995806
256	OMEPRAZOLE	C17H19N3O3S	345.115	73590-58-6	CC1=CN=C(C(=C1OC)C)CS(=O)C2=NC3=C(N2)C=C(C=C3)OC	InChI=1S/C17H19N3O3S/c1-10-8-18-15(11(2)16(10)23-4)9-24(21)17-19-13-6-5-12(22-3)7-14(13)20-17/h5-8H,9H2,1-4H3,(H,19,20)	SUBDBMMJDZJVOS-UHFFFAOYSA-N	Parent		IMS® Analysis, Analyse der Menge an pharmazeutischen Wirkstoffen, die in der Schweiz verkauft wurden, 2017 (Jahre 2014 - 2016)		prioritized	no	no	1.05054	2.15998	0.602734
257	ORLISTAT	C29H53NO5	495.392	96829-58-2	CCCCCCCCCCC[C@@H](C[C@H]1[C@@H](C(=O)O1)CCCCCC)OC(=O)[C@H](CC(C)C)NC=O	InChI=1S/C29H53NO5/c1-5-7-9-11-12-13-14-15-16-18-24(34-29(33)26(30-22-31)20-23(3)4)21-27-25(28(32)35-27)19-17-10-8-6-2/h22-27H,5-21H2,1-4H3,(H,30,31)/t24-,25-,26-,27-/m0/s1	AHLBNYSZXLDEJQ-FWEHEUNISA-N	Parent		IMS® Analysis, Analyse der Menge an pharmazeutischen Wirkstoffen, die in der Schweiz verkauft wurden, 2017 (Jahre 2014 - 2016)		prioritized	yes	no	8.10454	8.10656	1.06958
258	OSELTAMIVIR	C16H28N2O4	312.205	196618-13-0	CCC(CC)O[C@@H]1C=C(C[C@@H]([C@H]1NC(=O)C)N)C(=O)OCC	InChI=1S/C16H28N2O4/c1-5-12(6-2)22-14-9-11(16(20)21-7-3)8-13(17)15(14)18-10(4)19/h9,12-15H,5-8,17H2,1-4H3,(H,18,19)/t13-,14+,15+/m0/s1	VSZGPKBBMSAYNT-RRFJBIMHSA-N	Parent		IMS® Analysis, Analyse der Menge an pharmazeutischen Wirkstoffen, die in der Schweiz verkauft wurden, 2017 (Jahre 2014 - 2016)		non-prioritized	yes	no	-1.87412	-1.85456	0.621981
259	OXAZEPAM	C15H11ClN2O2	286.051	604-75-1	C1=CC=C(C=C1)C2=NC(C(=O)NC3=C2C=C(C=C3)Cl)O	InChI=1S/C15H11ClN2O2/c16-10-6-7-12-11(8-10)13(9-4-2-1-3-5-9)18-15(20)14(19)17-12/h1-8,15,20H,(H,17,19)	ADIMAYPTOBDMTL-UHFFFAOYSA-N	Parent		IMS® Analysis, Analyse der Menge an pharmazeutischen Wirkstoffen, die in der Schweiz verkauft wurden, 2017 (Jahre 2014 - 2016)		prioritized	yes	no	2.92325	2.92328	0.47138
260	OXCARBAZEPINE	C15H12N2O2	252.09	28721-07-5	C1C2=CC=CC=C2N(C3=CC=CC=C3C1=O)C(=O)N	InChI=1S/C15H12N2O2/c16-15(19)17-12-7-3-1-5-10(12)9-14(18)11-6-2-4-8-13(11)17/h1-8H,9H2,(H2,16,19)	CTRLABGOLIVAIY-UHFFFAOYSA-N	Parent		IMS® Analysis, Analyse der Menge an pharmazeutischen Wirkstoffen, die in der Schweiz verkauft wurden, 2017 (Jahre 2014 - 2016)		prioritized	yes	no	1.81818	1.81818	0.456169
261	OXPRENOLOL	C15H23NO3	265.168	6452-71-7	CC(C)NCC(COC1=CC=CC=C1OCC=C)O	InChI=1S/C15H23NO3/c1-4-9-18-14-7-5-6-8-15(14)19-11-13(17)10-16-12(2)3/h4-8,12-13,16-17H,1,9-11H2,2-3H3	CEMAWMOMDPGJMB-UHFFFAOYSA-N	Parent		IMS® Analysis, Analyse der Menge an pharmazeutischen Wirkstoffen, die in der Schweiz verkauft wurden, 2017 (Jahre 2014 - 2016)		non-prioritized	yes	no	-1.07402	-1.04909	0.534901
262	OXYBUTYNIN	C22H31NO3	357.23	5633-20-5	CCN(CC)CC#CCOC(=O)C(C1CCCCC1)(C2=CC=CC=C2)O	InChI=1S/C22H31NO3/c1-3-23(4-2)17-11-12-18-26-21(24)22(25,19-13-7-5-8-14-19)20-15-9-6-10-16-20/h5,7-8,13-14,20,25H,3-4,6,9-10,15-18H2,1-2H3	XIQVNETUBQGFHX-UHFFFAOYSA-N	Parent		IMS® Analysis, Analyse der Menge an pharmazeutischen Wirkstoffen, die in der Schweiz verkauft wurden, 2017 (Jahre 2014 - 2016)		non-prioritized	yes	no	0.937859	1.06431	0.736864
263	OXYCODONE	C18H21NO4	315.147	76-42-6	CN1CC[C@]23[C@@H]4C(=O)CC[C@]2([C@H]1CC5=C3C(=C(C=C5)OC)O4)O	InChI=1S/C18H21NO4/c1-19-8-7-17-14-10-3-4-12(22-2)15(14)23-16(17)11(20)5-6-18(17,21)13(19)9-10/h3-4,13,16,21H,5-9H2,1-2H3/t13-,16+,17+,18-/m1/s1	BRUQQQPBMZOVGD-XFKAJCMBSA-N	Parent		IMS® Analysis, Analyse der Menge an pharmazeutischen Wirkstoffen, die in der Schweiz verkauft wurden, 2017 (Jahre 2014 - 2016)		prioritized	yes	no	-2.46069	-2.03491	0.596874
264	PANTOPRAZOLE	C16H15F2N3O4S	383.075	102625-70-7	COC1=C(C(=NC=C1)CS(=O)C2=NC3=C(N2)C=C(C=C3)OC(F)F)OC	InChI=1S/C16H15F2N3O4S/c1-23-13-5-6-19-12(14(13)24-2)8-26(22)16-20-10-4-3-9(25-15(17)18)7-11(10)21-16/h3-7,15H,8H2,1-2H3,(H,20,21)	IQPSEEYGBUAQFF-UHFFFAOYSA-N	Parent		IMS® Analysis, Analyse der Menge an pharmazeutischen Wirkstoffen, die in der Schweiz verkauft wurden, 2017 (Jahre 2014 - 2016)		prioritized	yes	no	1.34744	2.1526	0.594523
265	PARACETAMOL	C8H9N1O2	151.063	103-90-2	CC(=O)NC1=CC=C(C=C1)O	InChI=1S/C8H9NO2/c1-6(10)9-7-2-4-8(11)5-3-7/h2-5,11H,1H3,(H,9,10)	RZVAJINKPMORJF-UHFFFAOYSA-N	Parent		IMS® Analysis, Analyse der Menge an pharmazeutischen Wirkstoffen, die in der Schweiz verkauft wurden, 2017 (Jahre 2014 - 2016)		prioritized	no	no	0.907391	0.907382	0.274799
266	PAROXETINE	C19H20FNO3	329.143	61869-08-7	C1CNC[C@H]([C@@H]1C2=CC=C(C=C2)F)COC3=CC4=C(C=C3)OCO4	InChI=1S/C19H20FNO3/c20-15-3-1-13(2-4-15)17-7-8-21-10-14(17)11-22-16-5-6-18-19(9-16)24-12-23-18/h1-6,9,14,17,21H,7-8,10-12H2/t14-,17-/m0/s1	AHOUBRCZNHFOSL-YOEHRIQHSA-N	Parent		IMS® Analysis, Analyse der Menge an pharmazeutischen Wirkstoffen, die in der Schweiz verkauft wurden, 2017 (Jahre 2014 - 2016)		prioritized	no	no	-0.09359	-0.0713391	0.608811
267	PENICILLIN G	C16H18N2O4S	334.099	61-33-6	CC1([C@@H](N2[C@H](S1)[C@@H](C2=O)NC(=O)CC3=CC=CC=C3)C(=O)O)C	InChI=1S/C16H18N2O4S/c1-16(2)12(15(21)22)18-13(20)11(14(18)23-16)17-10(19)8-9-6-4-3-5-7-9/h3-7,11-12,14H,8H2,1-2H3,(H,17,19)(H,21,22)/t11-,12+,14-/m1/s1	JGSARLDLIJGVTE-MBNYWOFBSA-N	Parent		IMS® Analysis, Analyse der Menge an pharmazeutischen Wirkstoffen, die in der Schweiz verkauft wurden, 2017 (Jahre 2014 - 2016)		prioritized	no	no	0.247518	-1.175	0.574028
268	PENICILLIN V	C16H18N2O5S	350.094	87-08-1	CC1([C@@H](N2[C@H](S1)[C@@H](C2=O)NC(=O)COC3=CC=CC=C3)C(=O)O)C	InChI=1S/C16H18N2O5S/c1-16(2)12(15(21)22)18-13(20)11(14(18)24-16)17-10(19)8-23-9-6-4-3-5-7-9/h3-7,11-12,14H,8H2,1-2H3,(H,17,19)(H,21,22)/t11-,12+,14-/m1/s1	BPLBGHOLXOTWMN-MBNYWOFBSA-N	Parent		IMS® Analysis, Analyse der Menge an pharmazeutischen Wirkstoffen, die in der Schweiz verkauft wurden, 2017 (Jahre 2014 - 2016)		prioritized	yes	no	-0.13631	-1.6221	0.588738
269	PENTOXIFYLLINE	C13H18N4O3	278.138	6493-05-6	CC(=O)CCCCN1C(=O)C2=C(N=CN2C)N(C1=O)C	InChI=1S/C13H18N4O3/c1-9(18)6-4-5-7-17-12(19)10-11(14-8-15(10)2)16(3)13(17)20/h8H,4-7H2,1-3H3	BYPFEZZEUUWMEJ-UHFFFAOYSA-N	Parent		IMS® Analysis, Analyse der Menge an pharmazeutischen Wirkstoffen, die in der Schweiz verkauft wurden, 2017 (Jahre 2014 - 2016)		prioritized	no	yes	0.232146	0.232205	0.504347
270	PERINDOPRIL	C19H32N2O5	368.231	82834-16-0	CCC[C@@H](C(=O)OCC)N[C@@H](C)C(=O)N1[C@H]2CCCC[C@H]2C[C@H]1C(=O)O	InChI=1S/C19H32N2O5/c1-4-8-14(19(25)26-5-2)20-12(3)17(22)21-15-10-7-6-9-13(15)11-16(21)18(23)24/h12-16,20H,4-11H2,1-3H3,(H,23,24)/t12-,13-,14-,15-,16-/m0/s1	IPVQLZZIHOAWMC-QXKUPLGCSA-N	Parent		IMS® Analysis, Analyse der Menge an pharmazeutischen Wirkstoffen, die in der Schweiz verkauft wurden, 2017 (Jahre 2014 - 2016)		prioritized	yes	no	-0.465722	0.297697	0.727383
271	PETHIDINE/MEPERIDINE	C15H21NO2	247.157	57-42-1	CCOC(=O)C1(CCN(CC1)C)C2=CC=CC=C2	InChI=1S/C15H21NO2/c1-3-18-14(17)15(9-11-16(2)12-10-15)13-7-5-4-6-8-13/h4-8H,3,9-12H2,1-2H3	XADCESSVHJOZHK-UHFFFAOYSA-N	Parent		IMS® Analysis, Analyse der Menge an pharmazeutischen Wirkstoffen, die in der Schweiz verkauft wurden, 2017 (Jahre 2014 - 2016)		non-prioritized	yes	no	-1.04063	-0.656861	0.505715
272	PHENIRAMINE	C16H20N2	240.163	86-21-5	CN(C)CCC(C1=CC=CC=C1)C2=CC=CC=N2	InChI=1S/C16H20N2/c1-18(2)13-11-15(14-8-4-3-5-9-14)16-10-6-7-12-17-16/h3-10,12,15H,11,13H2,1-2H3	IJHNSHDBIRRJRN-UHFFFAOYSA-N	Parent		IMS® Analysis, Analyse der Menge an pharmazeutischen Wirkstoffen, die in der Schweiz verkauft wurden, 2017 (Jahre 2014 - 2016)		prioritized	yes	no	-1.34423	-0.51683	0.505234
273	PHENOBARBITAL	C12H12N2O3	232.085	50-06-6	CCC1(C(=O)NC(=O)NC1=O)C2=CC=CC=C2	InChI=1S/C12H12N2O3/c1-2-12(8-6-4-3-5-7-8)9(15)13-11(17)14-10(12)16/h3-7H,2H2,1H3,(H2,13,14,15,16,17)	DDBREPKUVSBGFI-UHFFFAOYSA-N	Parent		IMS® Analysis, Analyse der Menge an pharmazeutischen Wirkstoffen, die in der Schweiz verkauft wurden, 2017 (Jahre 2014 - 2016)		prioritized	no	no	1.40629	1.40435	0.409141
274	PHENOLPHTHALEIN	C20H14O4	318.089	77-09-8	C1=CC=C2C(=C1)C(=O)OC2(C3=CC=C(C=C3)O)C4=CC=C(C=C4)O	InChI=1S/C20H14O4/c21-15-9-5-13(6-10-15)20(14-7-11-16(22)12-8-14)18-4-2-1-3-17(18)19(23)24-20/h1-12,21-22H	KJFMBFZCATUALV-UHFFFAOYSA-N	Parent		IMS® Analysis, Analyse der Menge an pharmazeutischen Wirkstoffen, die in der Schweiz verkauft wurden, 2017 (Jahre 2014 - 2016)		prioritized	no	no	4.3533	4.35328	0.571767
275	PHENYLEPHRINE	C9H13NO2	167.095	61-76-7	CNC[C@@H](C1=CC(=CC=C1)O)O	InChI=1S/C9H13NO2/c1-10-6-9(12)7-3-2-4-8(11)5-7/h2-5,9-12H,6H2,1H3/t9-/m0/s1	SONNWYBIRXJNDC-VIFPVBQESA-N	Parent		IMS® Analysis, Analyse der Menge an pharmazeutischen Wirkstoffen, die in der Schweiz verkauft wurden, 2017 (Jahre 2014 - 2016)		prioritized	no	no	-2.64416	-2.62403	0.324332
276	PHENYTOIN	C15H12N2O2	252.09	57-41-0	C1=CC=C(C=C1)C2(C(=O)NC(=O)N2)C3=CC=CC=C3	InChI=1S/C15H12N2O2/c18-13-15(17-14(19)16-13,11-7-3-1-4-8-11)12-9-5-2-6-10-12/h1-10H,(H2,16,17,18,19)	CXOFVDLJLONNDW-UHFFFAOYSA-N	Parent		IMS® Analysis, Analyse der Menge an pharmazeutischen Wirkstoffen, die in der Schweiz verkauft wurden, 2017 (Jahre 2014 - 2016)		prioritized	yes	no	2.14666	2.14773	0.456169
277	PIOGLITAZONE	C19H20N2O3S	356.119	111025-46-8	CCC1=CN=C(C=C1)CCOC2=CC=C(C=C2)CC3C(=O)NC(=O)S3	InChI=1S/C19H20N2O3S/c1-2-13-3-6-15(20-12-13)9-10-24-16-7-4-14(5-8-16)11-17-18(22)21-19(23)25-17/h3-8,12,17H,2,9-11H2,1H3,(H,21,22,23)	HYAFETHFCAUJAY-UHFFFAOYSA-N	Parent		IMS® Analysis, Analyse der Menge an pharmazeutischen Wirkstoffen, die in der Schweiz verkauft wurden, 2017 (Jahre 2014 - 2016)		non-prioritized	yes	no	2.13507	2.76667	0.635532
278	PIPAMPERONE	C21H30FN3O2	375.232	1893-33-0	C1CCN(CC1)C2(CCN(CC2)CCCC(=O)C3=CC=C(C=C3)F)C(=O)N	InChI=1S/C21H30FN3O2/c22-18-8-6-17(7-9-18)19(26)5-4-12-24-15-10-21(11-16-24,20(23)27)25-13-2-1-3-14-25/h6-9H,1-5,10-16H2,(H2,23,27)	AXKPFOAXAHJUAG-UHFFFAOYSA-N	Parent		IMS® Analysis, Analyse der Menge an pharmazeutischen Wirkstoffen, die in der Schweiz verkauft wurden, 2017 (Jahre 2014 - 2016)		prioritized	no	no	-4.58515	-2.40296	0.738839
279	PIPERACILLIN	C23H27N5O7S	517.163	61477-96-1	CCN1CCN(C(=O)C1=O)C(=O)N[C@H](C2=CC=CC=C2)C(=O)N[C@H]3[C@@H]4N(C3=O)[C@H](C(S4)(C)C)C(=O)O	InChI=1S/C23H27N5O7S/c1-4-26-10-11-27(19(32)18(26)31)22(35)25-13(12-8-6-5-7-9-12)16(29)24-14-17(30)28-15(21(33)34)23(2,3)36-20(14)28/h5-9,13-15,20H,4,10-11H2,1-3H3,(H,24,29)(H,25,35)(H,33,34)/t13-,14-,15+,20-/m1/s1	IVBHGBMCVLDMKU-GXNBUGAJSA-N	Parent		IMS® Analysis, Analyse der Menge an pharmazeutischen Wirkstoffen, die in der Schweiz verkauft wurden, 2017 (Jahre 2014 - 2016)		prioritized	yes	no	-1.17171	-2.55623	0.874155
280	PIRACETAM	C6H10N2O2	142.074	7491-74-9	C1CC(=O)N(C1)CC(=O)N	InChI=1S/C6H10N2O2/c7-5(9)4-8-3-1-2-6(8)10/h1-4H2,(H2,7,9)	GMZVRMREEHBGGF-UHFFFAOYSA-N	Parent		IMS® Analysis, Analyse der Menge an pharmazeutischen Wirkstoffen, die in der Schweiz verkauft wurden, 2017 (Jahre 2014 - 2016)		prioritized	yes	no	-1.75013	-1.68543	0.256477
281	PIRFENIDONE	C12H11NO	185.084	53179-13-8	CC1=CN(C(=O)C=C1)C2=CC=CC=C2	InChI=1S/C12H11NO/c1-10-7-8-12(14)13(9-10)11-5-3-2-4-6-11/h2-9H,1H3	ISWRGOKTTBVCFA-UHFFFAOYSA-N	Parent		IMS® Analysis, Analyse der Menge an pharmazeutischen Wirkstoffen, die in der Schweiz verkauft wurden, 2017 (Jahre 2014 - 2016)		prioritized	yes	no	2.14186	2.14186	0.356884
282	PRAVASTATIN	C23H36O7	424.246	81093-37-0	CC[C@H](C)C(=O)O[C@H]1C[C@@H](C=C2[C@H]1[C@H]([C@H](C=C2)C)CC[C@H](C[C@H](CC(=O)O)O)O)O	InChI=1S/C23H36O7/c1-4-13(2)23(29)30-20-11-17(25)9-15-6-5-14(3)19(22(15)20)8-7-16(24)10-18(26)12-21(27)28/h5-6,9,13-14,16-20,22,24-26H,4,7-8,10-12H2,1-3H3,(H,27,28)/t13-,14-,16+,17+,18+,19-,20-,22-/m0/s1	TUZYXOIXSAXUGO-PZAWKZKUSA-N	Parent		IMS® Analysis, Analyse der Menge an pharmazeutischen Wirkstoffen, die in der Schweiz verkauft wurden, 2017 (Jahre 2014 - 2016)		prioritized	yes	no	1.63395	0.960067	0.836877
283	PREGABALIN	C8H17NO2	159.126	148553-50-8	CC(C)C[C@@H](CC(=O)O)CN	InChI=1S/C8H17NO2/c1-6(2)3-7(5-9)4-8(10)11/h6-7H,3-5,9H2,1-2H3,(H,10,11)/t7-/m0/s1	AYXYPKUFHZROOJ-ZETCQYMHSA-N	Parent		IMS® Analysis, Analyse der Menge an pharmazeutischen Wirkstoffen, die in der Schweiz verkauft wurden, 2017 (Jahre 2014 - 2016)		prioritized	yes	no	-2.09737	-1.5763	0.332705
284	PRILOCAINE	C13H20N2O	220.158	721-50-6	CCCNC(C)C(=O)NC1=CC=CC=C1C	InChI=1S/C13H20N2O/c1-4-9-14-11(3)13(16)15-12-8-6-5-7-10(12)2/h5-8,11,14H,4,9H2,1-3H3,(H,15,16)	MVFGUOIZUNYYSO-UHFFFAOYSA-N	Parent		IMS® Analysis, Analyse der Menge an pharmazeutischen Wirkstoffen, die in der Schweiz verkauft wurden, 2017 (Jahre 2014 - 2016)		non-prioritized	yes	no	-0.560519	-0.493628	0.458206
285	PRIMIDONE	C12H14N2O2	218.106	125-33-7	CCC1(C(=O)NCNC1=O)C2=CC=CC=C2	InChI=1S/C12H14N2O2/c1-2-12(9-6-4-3-5-7-9)10(15)13-8-14-11(12)16/h3-7H,2,8H2,1H3,(H,13,15)(H,14,16)	DQMZLTXERSFNPB-UHFFFAOYSA-N	Parent		IMS® Analysis, Analyse der Menge an pharmazeutischen Wirkstoffen, die in der Schweiz verkauft wurden, 2017 (Jahre 2014 - 2016)		prioritized	yes	no	0.611066	1.11284	0.408907
286	PROCAINE	C13H20N2O2	236.152	59-46-1	CCN(CC)CCOC(=O)C1=CC=C(C=C1)N	InChI=1S/C13H20N2O2/c1-3-15(4-2)9-10-17-13(16)11-5-7-12(14)8-6-11/h5-8H,3-4,9-10,14H2,1-2H3	MFDFERRIHVXMIY-UHFFFAOYSA-N	Parent		IMS® Analysis, Analyse der Menge an pharmazeutischen Wirkstoffen, die in der Schweiz verkauft wurden, 2017 (Jahre 2014 - 2016)		non-prioritized	yes	no	-1.91869	-1.53888	0.472916
287	PROGUANIL	C11H16ClN5	253.109	500-92-5	CC(C)N=C(N)/N=C(\N)/NC1=CC=C(C=C1)Cl	InChI=1S/C11H16ClN5/c1-7(2)15-10(13)17-11(14)16-9-5-3-8(12)4-6-9/h3-7H,1-2H3,(H5,13,14,15,16,17)	SSOLNOMRVKKSON-UHFFFAOYSA-N	Parent		IMS® Analysis, Analyse der Menge an pharmazeutischen Wirkstoffen, die in der Schweiz verkauft wurden, 2017 (Jahre 2014 - 2016)		prioritized	no	no	-0.406884	-0.406478	0.442628
288	Prop-2-en-1-amine (part of SEVELAMER)	C3H7N	57.0578	107-11-9	C=CCN	InChI=1S/C3H7N/c1-2-3-4/h2H,1,3-4H2	VVJKKWFAADXIJK-UHFFFAOYSA-N	Parent		IMS® Analysis, Analyse der Menge an pharmazeutischen Wirkstoffen, die in der Schweiz verkauft wurden, 2017 (Jahre 2014 - 2016)		prioritized	no	no	-2.92728	-2.92094	0.128005
289	PROPAFENONE	C21H27NO3	341.199	54063-53-5	CCCNCC(COC1=CC=CC=C1C(=O)CCC2=CC=CC=C2)O	InChI=1S/C21H27NO3/c1-2-14-22-15-18(23)16-25-21-11-7-6-10-19(21)20(24)13-12-17-8-4-3-5-9-17/h3-11,18,22-23H,2,12-16H2,1H3	JWHAUXFOSRPERK-UHFFFAOYSA-N	Parent		IMS® Analysis, Analyse der Menge an pharmazeutischen Wirkstoffen, die in der Schweiz verkauft wurden, 2017 (Jahre 2014 - 2016)		prioritized	no	no	0.294883	0.317044	0.687331
290	PROPANOLOL	C16H21NO2	259.157	525-66-6	CC(C)NCC(COC1=CC=CC2=CC=CC=C21)O	InChI=1S/C16H21NO2/c1-12(2)17-10-14(18)11-19-16-9-5-7-13-6-3-4-8-15(13)16/h3-9,12,14,17-18H,10-11H2,1-2H3	AQHHHDLHHXJYJD-UHFFFAOYSA-N	Parent		IMS® Analysis, Analyse der Menge an pharmazeutischen Wirkstoffen, die in der Schweiz verkauft wurden, 2017 (Jahre 2014 - 2016)		prioritized	yes	no	-0.65812	-0.633187	0.526294
291	PROPOFOL	C12H18O	178.136	2078-54-8	CC(C)C1=C(C(=CC=C1)C(C)C)O	InChI=1S/C12H18O/c1-8(2)10-6-5-7-11(9(3)4)12(10)13/h5-9,13H,1-4H3	OLBCVFGFOZPWHH-UHFFFAOYSA-N	Parent		IMS® Analysis, Analyse der Menge an pharmazeutischen Wirkstoffen, die in der Schweiz verkauft wurden, 2017 (Jahre 2014 - 2016)		prioritized	no	no	4.1597	4.1597	0.391953
292	PSEUDOEPHEDRINE	C10H15NO	165.115	90-82-4	C[C@@H]([C@H](C1=CC=CC=C1)O)NC	InChI=1S/C10H15NO/c1-8(11-2)10(12)9-6-4-3-5-7-9/h3-8,10-12H,1-2H3/t8-,10+/m0/s1	KWGRBVOPPLSCSI-WCBMZHEXSA-N	Parent		IMS® Analysis, Analyse der Menge an pharmazeutischen Wirkstoffen, die in der Schweiz verkauft wurden, 2017 (Jahre 2014 - 2016)		prioritized	no	no	-1.92407	-1.91015	0.344677
293	PYRIMETHAMINE	C12H13ClN4	248.083	58-14-0	CCC1=C(C(=NC(=N1)N)N)C2=CC=C(C=C2)Cl	InChI=1S/C12H13ClN4/c1-2-9-10(11(14)17-12(15)16-9)7-3-5-8(13)6-4-7/h3-6H,2H2,1H3,(H4,14,15,16,17)	WKSAUQYGYAYLPV-UHFFFAOYSA-N	Parent		IMS® Analysis, Analyse der Menge an pharmazeutischen Wirkstoffen, die in der Schweiz verkauft wurden, 2017 (Jahre 2014 - 2016)		non-prioritized	yes	no	0.807345	0.84757	0.425895
294	QUETIAPINE	C21H25N3O2S	383.167	111974-69-7	C1CN(CCN1CCOCCO)C2=NC3=CC=CC=C3SC4=CC=CC=C42	InChI=1S/C21H25N3O2S/c25-14-16-26-15-13-23-9-11-24(12-10-23)21-17-5-1-3-7-19(17)27-20-8-4-2-6-18(20)22-21/h1-8,25H,9-16H2	URKOMYMAXPYINW-UHFFFAOYSA-N	Parent		IMS® Analysis, Analyse der Menge an pharmazeutischen Wirkstoffen, die in der Schweiz verkauft wurden, 2017 (Jahre 2014 - 2016)		prioritized	no	no	-1.01729	-0.0471965	0.713771
295	QUININE	C20H24N2O2	324.184	72402-53-0	COC1=CC2=C(C=CN=C2C=C1)[C@H]([C@@H]3C[C@@H]4CCN3C[C@@H]4C=C)O	InChI=1S/C20H24N2O2/c1-3-13-12-22-9-7-14(13)10-19(22)20(23)16-6-8-21-18-5-4-15(24-2)11-17(16)18/h3-6,8,11,13-14,19-20,23H,1,7,9-10,12H2,2H3/t13-,14-,19-,20+/m0/s1	LOUPRKONTZGTKE-WZBLMQSHSA-N	Parent		IMS® Analysis, Analyse der Menge an pharmazeutischen Wirkstoffen, die in der Schweiz verkauft wurden, 2017 (Jahre 2014 - 2016)		prioritized	no	yes	-2.18048	-0.928658	0.645926
296	RALTEGRAVIR	C20H21FN6O5	444.156	518048-05-0	CC1=NN=C(O1)C(=O)NC(C)(C)C2=NC(=C(C(=O)N2C)O)C(=O)NCC3=CC=C(C=C3)F	InChI=1S/C20H21FN6O5/c1-10-25-26-17(32-10)16(30)24-20(2,3)19-23-13(14(28)18(31)27(19)4)15(29)22-9-11-5-7-12(21)8-6-11/h5-8,28H,9H2,1-4H3,(H,22,29)(H,24,30)	CZFFBEXEKNGXKS-UHFFFAOYSA-N	Parent		IMS® Analysis, Analyse der Menge an pharmazeutischen Wirkstoffen, die in der Schweiz verkauft wurden, 2017 (Jahre 2014 - 2016)		prioritized	no	no	-0.61147	-1.33707	0.744041
297	RAMIPRIL	C23H32N2O5	416.231	87333-19-5	CCOC(=O)[C@H](CCC1=CC=CC=C1)N[C@@H](C)C(=O)N2[C@H]3CCC[C@H]3C[C@H]2C(=O)O	InChI=1S/C23H32N2O5/c1-3-30-23(29)18(13-12-16-8-5-4-6-9-16)24-15(2)21(26)25-19-11-7-10-17(19)14-20(25)22(27)28/h4-6,8-9,15,17-20,24H,3,7,10-14H2,1-2H3,(H,27,28)/t15-,17-,18-,19-,20-/m0/s1	HDACQVRGBOVJII-JBDAPHQKSA-N	Parent		IMS® Analysis, Analyse der Menge an pharmazeutischen Wirkstoffen, die in der Schweiz verkauft wurden, 2017 (Jahre 2014 - 2016)		non-prioritized	no	no	0.398488	1.10692	0.809701
298	RANITIDINE	C13H22N4O3S	314.141	82530-72-1	CN/C(=C\[N+](=O)[O-])/NCCSCC1=CC=C(O1)CN(C)C	InChI=1S/C13H22N4O3S/c1-14-13(9-17(18)19)15-6-7-21-10-12-5-4-11(20-12)8-16(2)3/h4-5,9,14-15H,6-8,10H2,1-3H3/b13-9+	VMXUWOKSQNHOCA-UKTHLTGXSA-N	Parent		IMS® Analysis, Analyse der Menge an pharmazeutischen Wirkstoffen, die in der Schweiz verkauft wurden, 2017 (Jahre 2014 - 2016)		prioritized	yes	no	-2.50969	-2.2071	0.557729
299	RANOLAZINE	C24H33N3O4	427.247	95635-55-5	CC1=C(C(=CC=C1)C)NC(=O)CN2CCN(CC2)CC(COC3=CC=CC=C3OC)O	InChI=1S/C24H33N3O4/c1-18-7-6-8-19(2)24(18)25-23(29)16-27-13-11-26(12-14-27)15-20(28)17-31-22-10-5-4-9-21(22)30-3/h4-10,20,28H,11-17H2,1-3H3,(H,25,29)	XKLMZUWKNUAPSZ-UHFFFAOYSA-N	Parent		IMS® Analysis, Analyse der Menge an pharmazeutischen Wirkstoffen, die in der Schweiz verkauft wurden, 2017 (Jahre 2014 - 2016)		prioritized	no	no	-0.689517	0.332477	0.838407
300	REPAGLINIDE	C27H36N2O4	452.268	135062-02-1	CCOC1=C(C=CC(=C1)CC(=O)N[C@@H](CC(C)C)C2=CC=CC=C2N3CCCCC3)C(=O)O	InChI=1S/C27H36N2O4/c1-4-33-25-17-20(12-13-22(25)27(31)32)18-26(30)28-23(16-19(2)3)21-10-6-7-11-24(21)29-14-8-5-9-15-29/h6-7,10-13,17,19,23H,4-5,8-9,14-16,18H2,1-3H3,(H,28,30)(H,31,32)/t23-/m0/s1	FAEKWTJYAYMJKF-QHCPKHFHSA-N	Parent		IMS® Analysis, Analyse der Menge an pharmazeutischen Wirkstoffen, die in der Schweiz verkauft wurden, 2017 (Jahre 2014 - 2016)		non-prioritized	yes	no	2.67871	3.38389	0.906261
301	RESERPINE	C33H40N2O9	608.273	50-55-5	CO[C@H]1[C@@H](C[C@@H]2CN3CCC4=C([C@H]3C[C@@H]2[C@@H]1C(=O)OC)NC5=C4C=CC(=C5)OC)OC(=O)C6=CC(=C(C(=C6)OC)OC)OC	InChI=1S/C33H40N2O9/c1-38-19-7-8-20-21-9-10-35-16-18-13-27(44-32(36)17-11-25(39-2)30(41-4)26(12-17)40-3)31(42-5)28(33(37)43-6)22(18)15-24(35)29(21)34-23(20)14-19/h7-8,11-12,14,18,22,24,27-28,31,34H,9-10,13,15-16H2,1-6H3/t18-,22+,24-,27-,28+,31+/m1/s1	QEVHRUUCFGRFIF-MDEJGZGSSA-N	Parent		IMS® Analysis, Analyse der Menge an pharmazeutischen Wirkstoffen, die in der Schweiz verkauft wurden, 2017 (Jahre 2014 - 2016)		non-prioritized	yes	no	0.0574116	0.991509	1.13224
302	RIBAVIRIN	C8H12N4O5	244.081	36791-04-5	C1=NC(=NN1[C@H]2[C@@H]([C@@H]([C@H](O2)CO)O)O)C(=O)N	InChI=1S/C8H12N4O5/c9-6(16)7-10-2-12(11-7)8-5(15)4(14)3(1-13)17-8/h2-5,8,13-15H,1H2,(H2,9,16)/t3-,4-,5-,8-/m1/s1	IWUCXVSUMQZMFG-AFCXAGJDSA-N	Parent		IMS® Analysis, Analyse der Menge an pharmazeutischen Wirkstoffen, die in der Schweiz verkauft wurden, 2017 (Jahre 2014 - 2016)		non-prioritized	no	no	-2.7684	-2.7683	0.38744
303	RIFAMPICIN	C43H58N4O12	822.405	13292-46-1	C[C@H]1/C=C/C=C(\C(=O)NC2=C(C(=C3C(=C2O)C(=C(C4=C3C(=O)[C@](O4)(O/C=C/[C@@H]([C@H]([C@H]([C@@H]([C@@H]([C@@H]([C@H]1O)C)O)C)OC(=O)C)C)OC)C)C)O)O)/C=N/N5CCN(CC5)C)/C	InChI=1S/C43H58N4O12/c1-21-12-11-13-22(2)42(55)45-33-28(20-44-47-17-15-46(9)16-18-47)37(52)30-31(38(33)53)36(51)26(6)40-32(30)41(54)43(8,59-40)57-19-14-29(56-10)23(3)39(58-27(7)48)25(5)35(50)24(4)34(21)49/h11-14,19-21,23-25,29,34-35,39,49-53H,15-18H2,1-10H3,(H,45,55)/b12-11+,19-14+,22-13-,44-20+/t21-,23+,24+,25+,29-,34-,35+,39+,43-/m0/s1	JQXXHWHPUNPDRT-WLSIYKJHSA-N	Parent		IMS® Analysis, Analyse der Menge an pharmazeutischen Wirkstoffen, die in der Schweiz verkauft wurden, 2017 (Jahre 2014 - 2016)		prioritized	no	no	0.790915	1.71156	1.54365
304	RIFAXIMIN	C43H51N3O11	785.352	80621-81-4	C[C@H]1/C=C/C=C(\C(=O)NC2=C(C3=C(C4=C(C(=C3O)C)O[C@@](C4=O)(O/C=C/[C@@H]([C@H]([C@H]([C@@H]([C@@H]([C@@H]([C@H]1O)C)O)C)OC(=O)C)C)OC)C)C5=C2N6C=CC(=CC6=N5)C)O)/C	InChI=1S/C43H51N3O11/c1-19-14-16-46-28(18-19)44-32-29-30-37(50)25(7)40-31(29)41(52)43(9,57-40)55-17-15-27(54-10)22(4)39(56-26(8)47)24(6)36(49)23(5)35(48)20(2)12-11-13-21(3)42(53)45-33(34(32)46)38(30)51/h11-18,20,22-24,27,35-36,39,48-51H,1-10H3,(H,45,53)/b12-11+,17-15+,21-13-/t20-,22+,23+,24+,27-,35-,36+,39+,43-/m0/s1	NZCRJKRKKOLAOJ-XRCRFVBUSA-N	Parent		IMS® Analysis, Analyse der Menge an pharmazeutischen Wirkstoffen, die in der Schweiz verkauft wurden, 2017 (Jahre 2014 - 2016)		prioritized	no	no	3.75506	4.02694	1.46268
305	RISPERIDONE	C23H27FN4O2	410.212	106266-06-2	CC1=C(C(=O)N2CCCCC2=N1)CCN3CCC(CC3)C4=NOC5=C4C=CC(=C5)F	InChI=1S/C23H27FN4O2/c1-15-18(23(29)28-10-3-2-4-21(28)25-15)9-13-27-11-7-16(8-12-27)22-19-6-5-17(24)14-20(19)30-26-22/h5-6,14,16H,2-4,7-13H2,1H3	RAPZEAPATHNIPO-UHFFFAOYSA-N	Parent		IMS® Analysis, Analyse der Menge an pharmazeutischen Wirkstoffen, die in der Schweiz verkauft wurden, 2017 (Jahre 2014 - 2016)		non-prioritized	yes	no	-1.52628	-0.753986	0.773882
306	RITONAVIR	C37H48N6O5S2	720.313	155213-67-5	CC(C)C1=NC(=CS1)CN(C)C(=O)N[C@@H](C(C)C)C(=O)N[C@@H](CC2=CC=CC=C2)C[C@@H]([C@H](CC3=CC=CC=C3)NC(=O)OCC4=CN=CS4)O	InChI=1S/C37H48N6O5S2/c1-24(2)33(42-36(46)43(5)20-29-22-49-35(40-29)25(3)4)34(45)39-28(16-26-12-8-6-9-13-26)18-32(44)31(17-27-14-10-7-11-15-27)41-37(47)48-21-30-19-38-23-50-30/h6-15,19,22-25,28,31-33,44H,16-18,20-21H2,1-5H3,(H,39,45)(H,41,47)(H,42,46)/t28-,31-,32-,33-/m0/s1	NCDNCNXCDXHOMX-XGKFQTDJSA-N	Parent		IMS® Analysis, Analyse der Menge an pharmazeutischen Wirkstoffen, die in der Schweiz verkauft wurden, 2017 (Jahre 2014 - 2016)		prioritized	yes	no	4.38905	5.20998	1.32488
307	RIVAROXABAN	C19H18ClN3O5S	435.066	366789-02-8	C1COCC(=O)N1C2=CC=C(C=C2)N3C[C@@H](OC3=O)CNC(=O)C4=CC=C(S4)Cl	InChI=1S/C19H18ClN3O5S/c20-16-6-5-15(29-16)18(25)21-9-14-10-23(19(26)28-14)13-3-1-12(2-4-13)22-7-8-27-11-17(22)24/h1-6,14H,7-11H2,(H,21,25)/t14-/m0/s1	KGFYHTZWPPHNLQ-AWEZNQCLSA-N	Parent		IMS® Analysis, Analyse der Menge an pharmazeutischen Wirkstoffen, die in der Schweiz verkauft wurden, 2017 (Jahre 2014 - 2016)		prioritized	yes	no	1.89676	1.89764	0.688524
308	RIVASTIGMINE	C14H22N2O2	250.168	123441-03-2	CCN(C)C(=O)OC1=CC=CC(=C1)[C@H](C)N(C)C	InChI=1S/C14H22N2O2/c1-6-16(5)14(17)18-13-9-7-8-12(10-13)11(2)15(3)4/h7-11H,6H2,1-5H3/t11-/m0/s1	XSVMFMHYUFZWBK-NSHDSACASA-N	Parent		IMS® Analysis, Analyse der Menge an pharmazeutischen Wirkstoffen, die in der Schweiz verkauft wurden, 2017 (Jahre 2014 - 2016)		non-prioritized	yes	no	-1.09121	-0.97281	0.507972
309	ROSUVASTATIN	C22H28FN3O6S	481.168	287714-41-4	CC(C)C1=NC(=NC(=C1/C=C/[C@H](C[C@H](CC(=O)O)O)O)C2=CC=C(C=C2)F)N(C)S(=O)(=O)C	InChI=1S/C22H28FN3O6S/c1-13(2)20-18(10-9-16(27)11-17(28)12-19(29)30)21(14-5-7-15(23)8-6-14)25-22(24-20)26(3)33(4,31)32/h5-10,13,16-17,27-28H,11-12H2,1-4H3,(H,29,30)/b10-9+/t16-,17-/m1/s1	BPRHUIZQVSMCRT-VEUZHWNKSA-N	Parent		IMS® Analysis, Analyse der Menge an pharmazeutischen Wirkstoffen, die in der Schweiz verkauft wurden, 2017 (Jahre 2014 - 2016)		prioritized	yes	no	1.90172	1.05991	0.828212
310	RUFINAMIDE	C10H8F2N4O	238.067	106308-44-5	C1=CC(=C(C(=C1)F)CN2C=C(N=N2)C(=O)N)F	InChI=1S/C10H8F2N4O/c11-7-2-1-3-8(12)6(7)4-16-5-9(10(13)17)14-15-16/h1-3,5H,4H2,(H2,13,17)	POGQSBRIGCQNEG-UHFFFAOYSA-N	Parent		IMS® Analysis, Analyse der Menge an pharmazeutischen Wirkstoffen, die in der Schweiz verkauft wurden, 2017 (Jahre 2014 - 2016)		non-prioritized	yes	no	1.26639	1.2666	0.367417
311	SACCHARIN	C7H5NO3S	182.999	128-44-9	C1=CC=C2C(=C1)C(=O)NS2(=O)=O	InChI=1S/C7H5NO3S/c9-7-5-3-1-2-4-6(5)12(10,11)8-7/h1-4H,(H,8,9)	CVHZOJJKTDOEJC-UHFFFAOYSA-N	Parent		IMS® Analysis, Analyse der Menge an pharmazeutischen Wirkstoffen, die in der Schweiz verkauft wurden, 2017 (Jahre 2014 - 2016)		prioritized	no	no	-0.165356	-0.489511	0.264406
312	SACUBITRIL	C24H29NO5	411.205	149709-62-6	CCOC(=O)[C@H](C)C[C@@H](CC1=CC=C(C=C1)C2=CC=CC=C2)NC(=O)CCC(=O)O	InChI=1S/C24H29NO5/c1-3-30-24(29)17(2)15-21(25-22(26)13-14-23(27)28)16-18-9-11-20(12-10-18)19-7-5-4-6-8-19/h4-12,17,21H,3,13-16H2,1-2H3,(H,25,26)(H,27,28)/t17-,21+/m1/s1	PYNXFZCZUAOOQC-UTKZUKDTSA-N	Parent		IMS® Analysis, Analyse der Menge an pharmazeutischen Wirkstoffen, die in der Schweiz verkauft wurden, 2017 (Jahre 2014 - 2016)		prioritized	no	no	3.7287	3.07061	0.792967
313	SALBUTAMOL/ALBUTEROL	C13H21NO3	239.152	18559-94-9	CC(C)(C)NCC(C1=CC(=C(C=C1)O)CO)O	InChI=1S/C13H21NO3/c1-13(2,3)14-7-12(17)9-4-5-11(16)10(6-9)8-15/h4-6,12,14-17H,7-8H2,1-3H3	NDAUXUAQIAJITI-UHFFFAOYSA-N	Parent		IMS® Analysis, Analyse der Menge an pharmazeutischen Wirkstoffen, die in der Schweiz verkauft wurden, 2017 (Jahre 2014 - 2016)		non-prioritized	yes	no	-2.35763	-2.347	0.479266
314	SELEGILINE/DEPRENYL	C13H17NO	187.136	366462-61-5	CC(CC1=CC=CC=C1)[N+](C)(CC#C)[O-]	InChI=1S/C13H17NO/c1-4-10-14(3,15)12(2)11-13-8-6-5-7-9-13/h1,5-9,12H,10-11H2,2-3H3/t12-,14?/m1/s1	IVFPCTFUZXEDKP-PUODRLBUSA-N	Parent		IMS® Analysis, Analyse der Menge an pharmazeutischen Wirkstoffen, die in der Schweiz verkauft wurden, 2017 (Jahre 2014 - 2016)		non-prioritized	yes	no	1.66374	1.72201	0.420893
315	SENNA	C42H38O20	862.196	517-43-1	C1=CC2=C(C(=C1)OC3C(C(C(C(O3)CO)O)O)O)C(=O)C4=C(C2C5C6=C(C(=CC=C6)OC7C(C(C(C(O7)CO)O)O)O)C(=O)C8=C5C=C(C=C8O)C(=O)O)C=C(C=C4O)C(=O)O	InChI=1S/C42H38O20/c43-11-23-31(47)35(51)37(53)41(61-23)59-21-5-1-3-15-25(17-7-13(39(55)56)9-19(45)27(17)33(49)29(15)21)26-16-4-2-6-22(60-42-38(54)36(52)32(48)24(12-44)62-42)30(16)34(50)28-18(26)8-14(40(57)58)10-20(28)46/h1-10,23-26,31-32,35-38,41-48,51-54H,11-12H2,(H,55,56)(H,57,58)	IPQVTOJGNYVQEO-UHFFFAOYSA-N	Parent		IMS® Analysis, Analyse der Menge an pharmazeutischen Wirkstoffen, die in der Schweiz verkauft wurden, 2017 (Jahre 2014 - 2016)		prioritized	no	no	1.06786	-1.39685	1.4336
316	SERTRALINE	C17H17Cl2N	305.074	79617-96-2	CN[C@H]1CC[C@H](C2=CC=CC=C12)C3=CC(=C(C=C3)Cl)Cl	InChI=1S/C17H17Cl2N/c1-20-17-9-7-12(13-4-2-3-5-14(13)17)11-6-8-15(18)16(19)10-11/h2-6,8,10,12,17,20H,7,9H2,1H3/t12-,17-/m0/s1	VGKDLMBJGBXTGI-SJCJKPOMSA-N	Parent		IMS® Analysis, Analyse der Menge an pharmazeutischen Wirkstoffen, die in der Schweiz verkauft wurden, 2017 (Jahre 2014 - 2016)		prioritized	yes	no	1.90738	1.92016	0.533399
317	SILDENAFIL	C22H30N6O4S	474.205	139755-83-2	CCCC1=NN(C2=C1N=C(NC2=O)C3=C(C=CC(=C3)S(=O)(=O)N4CCN(CC4)C)OCC)C	InChI=1S/C22H30N6O4S/c1-5-7-17-19-20(27(4)25-17)22(29)24-21(23-19)16-14-15(8-9-18(16)32-6-2)33(30,31)28-12-10-26(3)11-13-28/h8-9,14H,5-7,10-13H2,1-4H3,(H,23,24,29)	BNRNXUUZRGQAQC-UHFFFAOYSA-N	Parent		IMS® Analysis, Analyse der Menge an pharmazeutischen Wirkstoffen, die in der Schweiz verkauft wurden, 2017 (Jahre 2014 - 2016)		prioritized	yes	no	-2.00339	-0.438539	0.846758
318	Silicon dioxide (part of SIMIETICONE)	SiO2	59.9668	7631-86-9	O=[Si]=O	InChI=1S/O2Si/c1-3-2	VYPSYNLAJGMNEJ-UHFFFAOYSA-N	Parent		IMS® Analysis, Analyse der Menge an pharmazeutischen Wirkstoffen, die in der Schweiz verkauft wurden, 2017 (Jahre 2014 - 2016)		prioritized	no	no	-0.6578	-0.6578	0.0682128
319	SILYMARIN	C25H22O10	482.121	65666-07-1	COC1=C(C=CC(=C1)C2C(OC3=C(O2)C=C(C=C3)C4C(C(=O)C5=C(C=C(C=C5O4)O)O)O)CO)O	InChI=1S/C25H22O10/c1-32-17-6-11(2-4-14(17)28)24-20(10-26)33-16-5-3-12(7-18(16)34-24)25-23(31)22(30)21-15(29)8-13(27)9-19(21)35-25/h2-9,20,23-29,31H,10H2,1H3	SEBFKMXJBCUCAI-UHFFFAOYSA-N	Parent		IMS® Analysis, Analyse der Menge an pharmazeutischen Wirkstoffen, die in der Schweiz verkauft wurden, 2017 (Jahre 2014 - 2016)		prioritized	yes	no	2.62931	2.62884	0.820831
320	SIMVASTATIN	C25H38O5	418.272	79902-63-9	CCC(C)(C)C(=O)O[C@H]1C[C@H](C=C2[C@H]1[C@H]([C@H](C=C2)C)CC[C@@H]3C[C@H](CC(=O)O3)O)C	InChI=1S/C25H38O5/c1-6-25(4,5)24(28)30-21-12-15(2)11-17-8-7-16(3)20(23(17)21)10-9-19-13-18(26)14-22(27)29-19/h7-8,11,15-16,18-21,23,26H,6,9-10,12-14H2,1-5H3/t15-,16-,18+,19+,20-,21-,23-/m0/s1	RYMZZMVNJRMUDD-HGQWONQESA-N	Parent		IMS® Analysis, Analyse der Menge an pharmazeutischen Wirkstoffen, die in der Schweiz verkauft wurden, 2017 (Jahre 2014 - 2016)		prioritized	yes	no	4.4582	4.4582	0.863092
321	SITAGLIPTIN	C16H15F6N5O	407.118	486460-32-6	C1CN2C(=NN=C2C(F)(F)F)CN1C(=O)C[C@@H](CC3=CC(=C(C=C3F)F)F)N	InChI=1S/C16H15F6N5O/c17-10-6-12(19)11(18)4-8(10)3-9(23)5-14(28)26-1-2-27-13(7-26)24-25-15(27)16(20,21)22/h4,6,9H,1-3,5,7,23H2/t9-/m1/s1	MFFMDFFZMYYVKS-SECBINFHSA-N	Parent		IMS® Analysis, Analyse der Menge an pharmazeutischen Wirkstoffen, die in der Schweiz verkauft wurden, 2017 (Jahre 2014 - 2016)		prioritized	yes	no	-1.99451	-1.71852	0.610383
322	SORBITOL	C6H14O6	182.079	50-70-4	C([C@H]([C@H]([C@@H]([C@H](CO)O)O)O)O)O	InChI=1S/C6H14O6/c7-1-3(9)5(11)6(12)4(10)2-8/h3-12H,1-2H2/t3-,4+,5-,6-/m1/s1	FBPFZTCFMRRESA-JGWLITMVSA-N	Parent		IMS® Analysis, Analyse der Menge an pharmazeutischen Wirkstoffen, die in der Schweiz verkauft wurden, 2017 (Jahre 2014 - 2016)		prioritized	no	no	-3.73002	-3.73002	0.313074
323	SOTALOL	C12H20N2O3S	272.119	3930-20-9	CC(C)NCC(C1=CC=C(C=C1)NS(=O)(=O)C)O	InChI=1S/C12H20N2O3S/c1-9(2)13-8-12(15)10-4-6-11(7-5-10)14-18(3,16)17/h4-7,9,12-15H,8H2,1-3H3	ZBMZVLHSJCTVON-UHFFFAOYSA-N	Parent		IMS® Analysis, Analyse der Menge an pharmazeutischen Wirkstoffen, die in der Schweiz verkauft wurden, 2017 (Jahre 2014 - 2016)		prioritized	yes	no	-3.1941	-3.17723	0.491476
324	SPIRONOLACTONE	C24H32O4S	416.202	52-01-7	CC(=O)S[C@@H]1CC2=CC(=O)CC[C@@]2([C@@H]3[C@@H]1[C@@H]4CC[C@]5([C@]4(CC3)C)CCC(=O)O5)C	InChI=1S/C24H32O4S/c1-14(25)29-19-13-15-12-16(26)4-8-22(15,2)17-5-9-23(3)18(21(17)19)6-10-24(23)11-7-20(27)28-24/h12,17-19,21H,4-11,13H2,1-3H3/t17-,18-,19+,21+,22-,23-,24+/m0/s1	LXMSZDCAJNLERA-ZHYRCANASA-N	Parent		IMS® Analysis, Analyse der Menge an pharmazeutischen Wirkstoffen, die in der Schweiz verkauft wurden, 2017 (Jahre 2014 - 2016)		prioritized	no	no	3.63675	3.63675	0.808802
325	SUCRALFATE (without Al and water)	C12H22O35S8	981.771		C(C1C(C(C(C(O1)OC2(C(C(C(O2)COS(=O)(=O)O)OS(=O)(=O)O)OS(=O)(=O)O)COS(=O)(=O)O)OS(=O)(=O)O)OS(=O)(=O)O)OS(=O)(=O)O)OS(=O)(=O)O	InChI=1S/C12H22O35S8/c13-48(14,15)37-1-4-6(43-51(22,23)24)8(45-53(28,29)30)9(46-54(31,32)33)11(40-4)42-12(3-39-50(19,20)21)10(47-55(34,35)36)7(44-52(25,26)27)5(41-12)2-38-49(16,17)18/h4-11H,1-3H2,(H,13,14,15)(H,16,17,18)(H,19,20,21)(H,22,23,24)(H,25,26,27)(H,28,29,30)(H,31,32,33)(H,34,35,36)	WEPNHBQBLCNOBB-UHFFFAOYSA-N	Parent		IMS® Analysis, Analyse der Menge an pharmazeutischen Wirkstoffen, die in der Schweiz verkauft wurden, 2017 (Jahre 2014 - 2016)		prioritized	no	no	-23.0937	-23.1001	1.11649
326	SULFAMETHOXAZOLE	C10H11N3O3S	253.052	723-46-6	CC1=CC(=NO1)NS(=O)(=O)C2=CC=C(C=C2)N	InChI=1S/C10H11N3O3S/c1-7-6-10(12-16-7)13-17(14,15)9-4-2-8(11)3-5-9/h2-6H,11H2,1H3,(H,12,13)	JLKIGFTWXXRPMT-UHFFFAOYSA-N	Parent		IMS® Analysis, Analyse der Menge an pharmazeutischen Wirkstoffen, die in der Schweiz verkauft wurden, 2017 (Jahre 2014 - 2016)		prioritized	yes	no	0.716072	0.758003	0.400771
327	SULFASALAZINE	C18H14N4O5S	398.068	599-79-1	C1=CC=NC(=C1)NS(=O)(=O)C2=CC=C(C=C2)N=NC3=CC(=C(C=C3)O)C(=O)O	InChI=1S/C18H14N4O5S/c23-16-9-6-13(11-15(16)18(24)25)21-20-12-4-7-14(8-5-12)28(26,27)22-17-3-1-2-10-19-17/h1-11,23H,(H,19,22)(H,24,25)	NCEXYHBECQHGNR-UHFFFAOYSA-N	Parent		IMS® Analysis, Analyse der Menge an pharmazeutischen Wirkstoffen, die in der Schweiz verkauft wurden, 2017 (Jahre 2014 - 2016)		prioritized	no	no	4.13159	2.66398	0.632141
328	SULPIRIDE	C15H23N3O4S	341.141	15676-16-1	CCN1CCCC1CNC(=O)C2=C(C=CC(=C2)S(=O)(=O)N)OC	InChI=1S/C15H23N3O4S/c1-3-18-8-4-5-11(18)10-17-15(19)13-9-12(23(16,20)21)6-7-14(13)22-2/h6-7,9,11H,3-5,8,10H2,1-2H3,(H,17,19)(H2,16,20,21)	BGRJTUBHPOOWDU-UHFFFAOYSA-N	Parent		IMS® Analysis, Analyse der Menge an pharmazeutischen Wirkstoffen, die in der Schweiz verkauft wurden, 2017 (Jahre 2014 - 2016)		non-prioritized	yes	no	-3.16423	-3.08454	0.605238
329	TACROLIMUS	C44H69NO12	803.482	104987-11-3	C[C@@H]1C[C@@H]([C@@H]2[C@H](C[C@H]([C@@](O2)(C(=O)C(=O)N3CCCC[C@H]3C(=O)O[C@@H]([C@@H]([C@H](CC(=O)[C@@H](/C=C(/C1)\C)CC=C)O)C)/C(=C/[C@@H]4CC[C@H]([C@@H](C4)OC)O)/C)O)C)OC)OC	InChI=1S/C44H69NO12/c1-10-13-31-19-25(2)18-26(3)20-37(54-8)40-38(55-9)22-28(5)44(52,57-40)41(49)42(50)45-17-12-11-14-32(45)43(51)56-39(29(6)34(47)24-35(31)48)27(4)21-30-15-16-33(46)36(23-30)53-7/h10,19,21,26,28-34,36-40,46-47,52H,1,11-18,20,22-24H2,2-9H3/b25-19+,27-21+/t26-,28+,29+,30-,31+,32-,33+,34-,36+,37-,38-,39+,40+,44+/m0/s1	QJJXYPPXXYFBGM-LFZNUXCKSA-N	Parent		IMS® Analysis, Analyse der Menge an pharmazeutischen Wirkstoffen, die in der Schweiz verkauft wurden, 2017 (Jahre 2014 - 2016)		non-prioritized	yes	no	4.46543	5.55276	1.59706
330	TAPENTADOL	C14H23NO	221.178	175591-23-8	CC[C@@H](C1=CC(=CC=C1)O)[C@@H](C)CN(C)C	InChI=1S/C14H23NO/c1-5-14(11(2)10-15(3)4)12-7-6-8-13(16)9-12/h6-9,11,14,16H,5,10H2,1-4H3/t11-,14+/m0/s1	KWTWDQCKEHXFFR-SMDDNHRTSA-N	Parent		IMS® Analysis, Analyse der Menge an pharmazeutischen Wirkstoffen, die in der Schweiz verkauft wurden, 2017 (Jahre 2014 - 2016)		prioritized	yes	no	-0.0604171	-0.0470733	0.484901
331	TAZOBACTAM	C10H12N4O5S	300.053	89786-04-9	C[C@@]1([C@@H](N2[C@H](S1(=O)=O)CC2=O)C(=O)O)CN3C=CN=N3	InChI=1S/C10H12N4O5S/c1-10(5-13-3-2-11-12-13)8(9(16)17)14-6(15)4-7(14)20(10,18)19/h2-3,7-8H,4-5H2,1H3,(H,16,17)/t7-,8+,10+/m1/s1	LPQZKKCYTLCDGQ-WEDXCCLWSA-N	Parent		IMS® Analysis, Analyse der Menge an pharmazeutischen Wirkstoffen, die in der Schweiz verkauft wurden, 2017 (Jahre 2014 - 2016)		prioritized	yes	no	-2.06678	-3.69163	0.453028
332	TELMISARTAN	C33H30N4O2	514.237	144701-48-4	CCCC1=NC2=C(N1CC3=CC=C(C=C3)C4=CC=CC=C4C(=O)O)C=C(C=C2C)C5=NC6=CC=CC=C6N5C	InChI=1S/C33H30N4O2/c1-4-9-30-35-31-21(2)18-24(32-34-27-12-7-8-13-28(27)36(32)3)19-29(31)37(30)20-22-14-16-23(17-15-22)25-10-5-6-11-26(25)33(38)39/h5-8,10-19H,4,9,20H2,1-3H3,(H,38,39)	RMMXLENWKUUMAY-UHFFFAOYSA-N	Parent		IMS® Analysis, Analyse der Menge an pharmazeutischen Wirkstoffen, die in der Schweiz verkauft wurden, 2017 (Jahre 2014 - 2016)		prioritized	yes	no	5.09623	6.09542	0.988086
333	TENOFOVIR ALAFENAMIDE	C21H29N6O5P	476.194	379270-37-8	C[C@H](CN1C=NC2=C(N=CN=C21)N)OC[P@@](=O)(N[C@@H](C)C(=O)OC(C)C)OC3=CC=CC=C3	InChI=1S/C21H29N6O5P/c1-14(2)31-21(28)16(4)26-33(29,32-17-8-6-5-7-9-17)13-30-15(3)10-27-12-25-18-19(22)23-11-24-20(18)27/h5-9,11-12,14-16H,10,13H2,1-4H3,(H,26,29)(H2,22,23,24)/t15-,16+,33+/m1/s1	LDEKQSIMHVQZJK-CAQYMETFSA-N	Parent		IMS® Analysis, Analyse der Menge an pharmazeutischen Wirkstoffen, die in der Schweiz verkauft wurden, 2017 (Jahre 2014 - 2016)		prioritized	no	no	1.72499	1.87394	0.83365
334	TENOFOVIR DISOPROXIL	C19H30N5O10P	519.173	201341-05-1	C[C@H](CN1C=NC2=C(N=CN=C21)N)OCP(=O)(OCOC(=O)OC(C)C)OCOC(=O)OC(C)C	InChI=1S/C19H30N5O10P/c1-12(2)33-18(25)28-9-31-35(27,32-10-29-19(26)34-13(3)4)11-30-14(5)6-24-8-23-15-16(20)21-7-22-17(15)24/h7-8,12-14H,6,9-11H2,1-5H3,(H2,20,21,22)/t14-/m1/s1	JFVZFKDSXNQEJW-CQSZACIVSA-N	Parent		IMS® Analysis, Analyse der Menge an pharmazeutischen Wirkstoffen, die in der Schweiz verkauft wurden, 2017 (Jahre 2014 - 2016)		prioritized	no	no	2.50268	2.65162	0.857682
335	TERBINAFINE	C21H25N	291.199	91161-71-6	CC(C)(C)C#C/C=C/CN(C)CC1=CC=CC2=CC=CC=C21	InChI=1S/C21H25N/c1-21(2,3)15-8-5-9-16-22(4)17-19-13-10-12-18-11-6-7-14-20(18)19/h5-7,9-14H,16-17H2,1-4H3/b9-5+	DOMXUEMWDBAQBQ-WEVVVXLNSA-N	Parent		IMS® Analysis, Analyse der Menge an pharmazeutischen Wirkstoffen, die in der Schweiz verkauft wurden, 2017 (Jahre 2014 - 2016)		prioritized	yes	no	2.04947	2.92628	0.628724
336	Tetraethylenepentamine polymer (part of COLESTIPOL)	C8H23N5	189.195		NCCNCCNCCNCCN	InChI=1S/C8H23N5/c9-1-3-11-5-7-13-8-6-12-4-2-10/h11-13H,1-10H2	FAGUFWYHJQFNRV-UHFFFAOYSA-N	Parent		IMS® Analysis, Analyse der Menge an pharmazeutischen Wirkstoffen, die in der Schweiz verkauft wurden, 2017 (Jahre 2014 - 2016)		prioritized	no	no	-15.2001	-12.0991	0.409108
337	THIOPENTAL	C11H18N2O2S	242.109	76-75-5	CCCC(C)C1(C(=O)NC(=S)NC1=O)CC	InChI=1S/C11H18N2O2S/c1-4-6-7(3)11(5-2)8(14)12-10(16)13-9(11)15/h7H,4-6H2,1-3H3,(H2,12,13,14,15,16)	IUJDSEJGGMCXSG-UHFFFAOYSA-N	Parent		IMS® Analysis, Analyse der Menge an pharmazeutischen Wirkstoffen, die in der Schweiz verkauft wurden, 2017 (Jahre 2014 - 2016)		non-prioritized	yes	no	2.78232	2.78074	0.441709
338	TIAPRIDE	C15H24N2O4S	328.146	51012-32-9	CCN(CC)CCNC(=O)C1=C(C=CC(=C1)S(=O)(=O)C)OC	InChI=1S/C15H24N2O4S/c1-5-17(6-2)10-9-16-15(18)13-11-12(22(4,19)20)7-8-14(13)21-3/h7-8,11H,5-6,9-10H2,1-4H3,(H,16,18)	JTVPZMFULRWINT-UHFFFAOYSA-N	Parent		IMS® Analysis, Analyse der Menge an pharmazeutischen Wirkstoffen, die in der Schweiz verkauft wurden, 2017 (Jahre 2014 - 2016)		non-prioritized	yes	no	-3.0384	-2.93502	0.596877
339	TICAGRELOR	C23H28F2N6O4S	522.186	274693-27-5	CCCSC1=NC(=C2C(=N1)N(N=N2)[C@@H]3C[C@@H]([C@H]([C@H]3O)O)OCCO)N[C@@H]4C[C@H]4C5=CC(=C(C=C5)F)F	InChI=1S/C23H28F2N6O4S/c1-2-7-36-23-27-21(26-15-9-12(15)11-3-4-13(24)14(25)8-11)18-22(28-23)31(30-29-18)16-10-17(35-6-5-32)20(34)19(16)33/h3-4,8,12,15-17,19-20,32-34H,2,5-7,9-10H2,1H3,(H,26,27,28)/t12-,15+,16+,17-,19-,20+/m0/s1	OEKWJQXRCDYSHL-FNOIDJSQSA-N	Parent		IMS® Analysis, Analyse der Menge an pharmazeutischen Wirkstoffen, die in der Schweiz verkauft wurden, 2017 (Jahre 2014 - 2016)		prioritized	no	no	2.27729	2.27866	0.879472
340	TILIDINE	C17H23NO2	273.173	51931-66-9	CCOC(=O)[C@@]1(CCC=C[C@H]1N(C)C)C2=CC=CC=C2	InChI=1S/C17H23NO2/c1-4-20-16(19)17(14-10-6-5-7-11-14)13-9-8-12-15(17)18(2)3/h5-8,10-12,15H,4,9,13H2,1-3H3/t15-,17+/m1/s1	WDEFBBTXULIOBB-WBVHZDCISA-N	Parent		IMS® Analysis, Analyse der Menge an pharmazeutischen Wirkstoffen, die in der Schweiz verkauft wurden, 2017 (Jahre 2014 - 2016)		non-prioritized	yes	no	-0.144978	0.0372556	0.56135
341	TOLPERISONE	C16H23NO	245.178	728-88-1	CC1=CC=C(C=C1)C(=O)C(C)CN2CCCCC2	InChI=1S/C16H23NO/c1-13-6-8-15(9-7-13)16(18)14(2)12-17-10-4-3-5-11-17/h6-9,14H,3-5,10-12H2,1-2H3	FSKFPVLPFLJRQB-UHFFFAOYSA-N	Parent		IMS® Analysis, Analyse der Menge an pharmazeutischen Wirkstoffen, die in der Schweiz verkauft wurden, 2017 (Jahre 2014 - 2016)		prioritized	no	no	0.0660371	0.199423	0.52606
342	TOPIRAMATE	C12H21NO8S	339.099	97240-79-4	CC1(O[C@@H]2CO[C@@]3([C@H]([C@@H]2O1)OC(O3)(C)C)COS(=O)(=O)N)C	InChI=1S/C12H21NO8S/c1-10(2)18-7-5-16-12(6-17-22(13,14)15)9(8(7)19-10)20-11(3,4)21-12/h7-9H,5-6H2,1-4H3,(H2,13,14,15)/t7-,8-,9+,12+/m1/s1	KJADKKWYZYXHBB-XBWDGYHZSA-N	Parent		IMS® Analysis, Analyse der Menge an pharmazeutischen Wirkstoffen, die in der Schweiz verkauft wurden, 2017 (Jahre 2014 - 2016)		prioritized	no	no	0.12696	0.12696	0.556667
343	TORASEMIDE	C16H20N4O3S	348.126	56211-40-6	CC1=CC(=CC=C1)NC2=C(C=NC=C2)S(=O)(=O)NC(=O)NC(C)C	InChI=1S/C16H20N4O3S/c1-11(2)18-16(21)20-24(22,23)15-10-17-8-7-14(15)19-13-6-4-5-12(3)9-13/h4-11H,1-3H3,(H,17,19)(H2,18,20,21)	NGBFQHCMQULJNZ-UHFFFAOYSA-N	Parent		IMS® Analysis, Analyse der Menge an pharmazeutischen Wirkstoffen, die in der Schweiz verkauft wurden, 2017 (Jahre 2014 - 2016)		prioritized	yes	no	1.08168	1.84883	0.604991
344	TRAMADOL	C16H25NO2	263.189	123154-38-1	CN(C)C[C@H]1CCCC[C@@]1(C2=CC(=CC=C2)OC)O	InChI=1S/C16H25NO2/c1-17(2)12-14-7-4-5-10-16(14,18)13-8-6-9-15(11-13)19-3/h6,8-9,11,14,18H,4-5,7,10,12H2,1-3H3/t14-,16+/m1/s1	TVYLLZQTGLZFBW-ZBFHGGJFSA-N	Parent		IMS® Analysis, Analyse der Menge an pharmazeutischen Wirkstoffen, die in der Schweiz verkauft wurden, 2017 (Jahre 2014 - 2016)		prioritized	yes	no	-1.05124	-1.01682	0.555247
345	TRANEXAMIC ACID	C8H15NO2	157.11	701-54-2	C1CC(CCC1CN)C(=O)O	InChI=1S/C8H15NO2/c9-5-6-1-3-7(4-2-6)8(10)11/h6-7H,1-5,9H2,(H,10,11)	GYDJEQRTZSCIOI-UHFFFAOYSA-N	Parent		IMS® Analysis, Analyse der Menge an pharmazeutischen Wirkstoffen, die in der Schweiz verkauft wurden, 2017 (Jahre 2014 - 2016)		prioritized	no	no	-2.2934	-1.70733	0.318229
346	TRAZODONE	C19H22ClN5O	371.151	19794-93-5	C1CN(CCN1CCCN2C(=O)N3C=CC=CC3=N2)C4=CC(=CC=C4)Cl	InChI=1S/C19H22ClN5O/c20-16-5-3-6-17(15-16)23-13-11-22(12-14-23)8-4-10-25-19(26)24-9-2-1-7-18(24)21-25/h1-3,5-7,9,15H,4,8,10-14H2	PHLBKPHSAVXXEF-UHFFFAOYSA-N	Parent		IMS® Analysis, Analyse der Menge an pharmazeutischen Wirkstoffen, die in der Schweiz verkauft wurden, 2017 (Jahre 2014 - 2016)		prioritized	yes	no	-0.367607	-0.174609	0.665404
347	TRIAZOLAM	C17H12Cl2N4	342.044	28911-01-5	CC1=NN=C2N1C3=C(C=C(C=C3)Cl)C(=NC2)C4=CC=CC=C4Cl	InChI=1S/C17H12Cl2N4/c1-10-21-22-16-9-20-17(12-4-2-3-5-14(12)19)13-8-11(18)6-7-15(13)23(10)16/h2-8H,9H2,1H3	JOFWLTCLBGQGBO-UHFFFAOYSA-N	Parent		IMS® Analysis, Analyse der Menge an pharmazeutischen Wirkstoffen, die in der Schweiz verkauft wurden, 2017 (Jahre 2014 - 2016)		non-prioritized	yes	no	2.0354	3.51676	0.544003
348	TRIMETHOPRIM	C14H18N4O3	290.138	738-70-5	COC1=CC(=CC(=C1OC)OC)CC2=CN=C(N=C2N)N	InChI=1S/C14H18N4O3/c1-19-10-5-8(6-11(20-2)12(10)21-3)4-9-7-17-14(16)18-13(9)15/h5-7H,4H2,1-3H3,(H4,15,16,17,18)	IEDVJHCEMCRBQM-UHFFFAOYSA-N	Parent		IMS® Analysis, Analyse der Menge an pharmazeutischen Wirkstoffen, die in der Schweiz verkauft wurden, 2017 (Jahre 2014 - 2016)		prioritized	yes	no	-0.18945	-0.138073	0.524926
349	TRIMIPRAMINE	C20H26N2	294.21	3564-75-8	CC(CN1C2=CC=CC=C2CCC3=CC=CC=C31)CN(C)C	InChI=1S/C20H26N2/c1-16(14-21(2)3)15-22-19-10-6-4-8-17(19)12-13-18-9-5-7-11-20(18)22/h4-11,16H,12-15H2,1-3H3	ZSCDBOWYZJWBIY-UHFFFAOYSA-N	Parent		IMS® Analysis, Analyse der Menge an pharmazeutischen Wirkstoffen, die in der Schweiz verkauft wurden, 2017 (Jahre 2014 - 2016)		prioritized	yes	no	0.860709	1.28314	0.630982
350	Trometamol (part of DEXKETOPROFEN TROMETAMOL)	C4H11NO3	121.074	77-86-1	C(C(CO)(CO)N)O	InChI=1S/C4H11NO3/c5-4(1-6,2-7)3-8/h6-8H,1-3,5H2	LENZDBCJOHFCAS-UHFFFAOYSA-N	Parent		IMS® Analysis, Analyse der Menge an pharmazeutischen Wirkstoffen, die in der Schweiz verkauft wurden, 2017 (Jahre 2014 - 2016)		non-prioritized	no	no	-5.74509	-5.71369	0.221668
351	Trometamol (part of FOSFOMYCIN TROMETAMOL)	C4H11NO3	121.074	77-86-1	C(C(CO)(CO)N)O	InChI=1S/C4H11NO3/c5-4(1-6,2-7)3-8/h6-8H,1-3,5H2	LENZDBCJOHFCAS-UHFFFAOYSA-N	Parent		IMS® Analysis, Analyse der Menge an pharmazeutischen Wirkstoffen, die in der Schweiz verkauft wurden, 2017 (Jahre 2014 - 2016)		prioritized	no	no	-5.74509	-5.71369	0.221668
352	TROSPIUM	C25H30NO3+	392.223	47608-32-2	C1CC[N+]2(C1)[C@@H]3CC[C@H]2CC(C3)OC(=O)C(C4=CC=CC=C4)(C5=CC=CC=C5)O	InChI=1S/C25H30NO3/c27-24(25(28,19-9-3-1-4-10-19)20-11-5-2-6-12-20)29-23-17-21-13-14-22(18-23)26(21)15-7-8-16-26/h1-6,9-12,21-23,28H,7-8,13-18H2/q+1/t21-,22+,23?	OYYDSUSKLWTMMQ-AIZNXBIQSA-N	Parent		IMS® Analysis, Analyse der Menge an pharmazeutischen Wirkstoffen, die in der Schweiz verkauft wurden, 2017 (Jahre 2014 - 2016)		prioritized	yes	no	-0.50096	-0.500956	0.791364
353	TROXERUTIN	C33H42O19	742.232	7085-55-4	C[C@H]1[C@@H]([C@H]([C@H]([C@@H](O1)OC[C@@H]2[C@H]([C@@H]([C@H]([C@@H](O2)OC3=C(OC4=CC(=CC(=C4C3=O)O)OCCO)C5=CC(=C(C=C5)OCCO)OCCO)O)O)O)O)O)O	InChI=1S/C33H42O19/c1-14-23(38)26(41)28(43)32(49-14)48-13-21-24(39)27(42)29(44)33(51-21)52-31-25(40)22-17(37)11-16(45-7-4-34)12-20(22)50-30(31)15-2-3-18(46-8-5-35)19(10-15)47-9-6-36/h2-3,10-12,14,21,23-24,26-29,32-39,41-44H,4-9,13H2,1H3/t14-,21+,23-,24+,26+,27-,28+,29+,32+,33-/m0/s1	IYVFNTXFRYQLRP-VVSTWUKXSA-N	Parent		IMS® Analysis, Analyse der Menge an pharmazeutischen Wirkstoffen, die in der Schweiz verkauft wurden, 2017 (Jahre 2014 - 2016)		non-prioritized	yes	no	-2.5014	-2.50334	1.26262
354	URSODEOXYCHOLIC ACID	C24H40O4	392.293	128-13-2	C[C@H](CCC(=O)O)[C@H]1CC[C@@H]2[C@@]1(CC[C@H]3[C@H]2[C@H](C[C@H]4[C@@]3(CC[C@H](C4)O)C)O)C	InChI=1S/C24H40O4/c1-14(4-7-21(27)28)17-5-6-18-22-19(9-11-24(17,18)3)23(2)10-8-16(25)12-15(23)13-20(22)26/h14-20,22,25-26H,4-13H2,1-3H3,(H,27,28)/t14-,15+,16-,17-,18+,19+,20+,22+,23+,24-/m1/s1	RUDATBOHQWOJDD-UZVSRGJWSA-N	Parent		IMS® Analysis, Analyse der Menge an pharmazeutischen Wirkstoffen, die in der Schweiz verkauft wurden, 2017 (Jahre 2014 - 2016)		prioritized	no	no	3.70767	3.29857	0.842279
355	VALACICLOVIR	C13H20N6O4	324.155	124832-26-4	CC(C)[C@@H](C(=O)OCCOCN1C=NC2=C1N=C(NC2=O)N)N	InChI=1S/C13H20N6O4/c1-7(2)8(14)12(21)23-4-3-22-6-19-5-16-9-10(19)17-13(15)18-11(9)20/h5,7-8H,3-4,6,14H2,1-2H3,(H3,15,17,18,20)/t8-/m0/s1	HDOVUKNUBWVHOX-QMMMGPOBSA-N	Parent		IMS® Analysis, Analyse der Menge an pharmazeutischen Wirkstoffen, die in der Schweiz verkauft wurden, 2017 (Jahre 2014 - 2016)		prioritized	no	no	-3.60869	-3.30626	0.564731
356	VALGANCICLOVIR	C14H22N6O5	354.165	175865-60-8	CC(C)[C@@H](C(=O)OCC(CO)OCN1C=NC2=C1N=C(NC2=O)N)N	InChI=1S/C14H22N6O5/c1-7(2)9(15)13(23)24-4-8(3-21)25-6-20-5-17-10-11(20)18-14(16)19-12(10)22/h5,7-9,21H,3-4,6,15H2,1-2H3,(H3,16,18,19,22)/t8?,9-/m0/s1	WPVFJKSGQUFQAP-GKAPJAKFSA-N	Parent		IMS® Analysis, Analyse der Menge an pharmazeutischen Wirkstoffen, die in der Schweiz verkauft wurden, 2017 (Jahre 2014 - 2016)		non-prioritized	yes	no	-4.23901	-3.93659	0.614497
357	VALPROIC ACID	C8H16O2	144.115	99-66-1	CCCC(CCC)C(=O)O	InChI=1S/C8H16O2/c1-3-5-7(6-4-2)8(9)10/h7H,3-6H2,1-2H3,(H,9,10)	NIJJYAXOARWZEE-UHFFFAOYSA-N	Parent		IMS® Analysis, Analyse der Menge an pharmazeutischen Wirkstoffen, die in der Schweiz verkauft wurden, 2017 (Jahre 2014 - 2016)		prioritized	no	no	2.79689	2.6364	0.309868
358	VALSARTAN	C24H29N5O3	435.227	137862-53-4	CCCCC(=O)N(CC1=CC=C(C=C1)C2=CC=CC=C2C3=NNN=N3)[C@@H](C(C)C)C(=O)O	InChI=1S/C24H29N5O3/c1-4-5-10-21(30)29(22(16(2)3)24(31)32)15-17-11-13-18(14-12-17)19-8-6-7-9-20(19)23-25-27-28-26-23/h6-9,11-14,16,22H,4-5,10,15H2,1-3H3,(H,31,32)(H,25,26,27,28)/t22-/m0/s1	ACWBQPMHZXGDFX-QFIPXVFZSA-N	Parent		IMS® Analysis, Analyse der Menge an pharmazeutischen Wirkstoffen, die in der Schweiz verkauft wurden, 2017 (Jahre 2014 - 2016)		prioritized	yes	no	4.47194	4.64428	0.825941
359	VANCOMYCIN	C66H75Cl2N9O24	1447.43	1404-90-6	C[C@H]1[C@H]([C@@](C[C@@H](O1)O[C@@H]2[C@H]([C@@H]([C@H](O[C@H]2OC3=C4C=C5C=C3OC6=C(C=C(C=C6)[C@H]([C@H](C(=O)N[C@H](C(=O)N[C@H]5C(=O)N[C@@H]7C8=CC(=C(C=C8)O)C9=C(C=C(C=C9O)O)[C@H](NC(=O)[C@H]([C@@H](C1=CC(=C(O4)C=C1)Cl)O)NC7=O)C(=O)O)CC(=O)N)NC(=O)[C@@H](CC(C)C)NC)O)Cl)CO)O)O)(C)N)O	InChI=1S/C66H75Cl2N9O24/c1-23(2)12-34(71-5)58(88)76-49-51(83)26-7-10-38(32(67)14-26)97-40-16-28-17-41(55(40)101-65-56(54(86)53(85)42(22-78)99-65)100-44-21-66(4,70)57(87)24(3)96-44)98-39-11-8-27(15-33(39)68)52(84)50-63(93)75-48(64(94)95)31-18-29(79)19-37(81)45(31)30-13-25(6-9-36(30)80)46(60(90)77-50)74-61(91)47(28)73-59(89)35(20-43(69)82)72-62(49)92/h6-11,13-19,23-24,34-35,42,44,46-54,56-57,65,71,…	MYPYJXKWCTUITO-LYRMYLQWSA-N	Parent		IMS® Analysis, Analyse der Menge an pharmazeutischen Wirkstoffen, die in der Schweiz verkauft wurden, 2017 (Jahre 2014 - 2016)		prioritized	yes	no	-6.81694	-6.60593	2.43945
360	VENLAFAXINE	C17H27NO2	277.204	93413-69-5	CN(C)CC(C1=CC=C(C=C1)OC)C2(CCCCC2)O	InChI=1S/C17H27NO2/c1-18(2)13-16(17(19)11-5-4-6-12-17)14-7-9-15(20-3)10-8-14/h7-10,16,19H,4-6,11-13H2,1-3H3	PNVNVHUZROJLTJ-UHFFFAOYSA-N	Parent		IMS® Analysis, Analyse der Menge an pharmazeutischen Wirkstoffen, die in der Schweiz verkauft wurden, 2017 (Jahre 2014 - 2016)		prioritized	yes	no	-0.762197	-0.685301	0.590303
361	VERAPAMIL	C27H38N2O4	454.283	52-53-9	CC(C)C(CCCN(C)CCC1=CC(=C(C=C1)OC)OC)(C#N)C2=CC(=C(C=C2)OC)OC	InChI=1S/C27H38N2O4/c1-20(2)27(19-28,22-10-12-24(31-5)26(18-22)33-7)14-8-15-29(3)16-13-21-9-11-23(30-4)25(17-21)32-6/h9-12,17-18,20H,8,13-16H2,1-7H3	SGTNSNPWRIOYBX-UHFFFAOYSA-N	Parent		IMS® Analysis, Analyse der Menge an pharmazeutischen Wirkstoffen, die in der Schweiz verkauft wurden, 2017 (Jahre 2014 - 2016)		prioritized	yes	no	1.54196	1.56278	0.920738
362	VIGABATRIN	C6H11NO2	129.079	68506-86-5	C=CC(CCC(=O)O)N	InChI=1S/C6H11NO2/c1-2-5(7)3-4-6(8)9/h2,5H,1,3-4,7H2,(H,8,9)	PJDFLNIOAUIZSL-UHFFFAOYSA-N	Parent		IMS® Analysis, Analyse der Menge an pharmazeutischen Wirkstoffen, die in der Schweiz verkauft wurden, 2017 (Jahre 2014 - 2016)		prioritized	no	no	-2.83867	-2.26364	0.248117
363	VILDAGLIPTIN	C17H25N3O2	303.195	274901-16-5	C1C[C@H](N(C1)C(=O)CNC23CC4CC(C2)CC(C4)(C3)O)C#N	InChI=1S/C17H25N3O2/c18-9-14-2-1-3-20(14)15(21)10-19-16-5-12-4-13(6-16)8-17(22,7-12)11-16/h12-14,19,22H,1-8,10-11H2/t12?,13?,14-,16?,17?/m0/s1	SYOKIDBDQMKNDQ-XWTIBIIYSA-N	Parent		IMS® Analysis, Analyse der Menge an pharmazeutischen Wirkstoffen, die in der Schweiz verkauft wurden, 2017 (Jahre 2014 - 2016)		prioritized	yes	no	-3.48276	-3.38737	0.607024
364	ZIDOVUDINE	C10H13N5O4	267.097	30516-87-1	CC1=CN(C(=O)NC1=O)[C@H]2C[C@@H]([C@H](O2)CO)N=[N+]=[N-]	InChI=1S/C10H13N5O4/c1-5-3-15(10(18)12-9(5)17)8-2-6(13-14-11)7(4-16)19-8/h3,6-8,16H,2,4H2,1H3,(H,12,17,18)/t6-,7+,8+/m0/s1	HBOMLICNUCNMMY-XLPZGREQSA-N	Parent		IMS® Analysis, Analyse der Menge an pharmazeutischen Wirkstoffen, die in der Schweiz verkauft wurden, 2017 (Jahre 2014 - 2016)		prioritized	yes	no	-0.41295	-0.412778	0.436726
365	ZOLPIDEM	C19H21N3O	307.168	82626-48-0	CC1=CC=C(C=C1)C2=C(N3C=C(C=CC3=N2)C)CC(=O)N(C)C	InChI=1S/C19H21N3O/c1-13-5-8-15(9-6-13)19-16(11-18(23)21(3)4)22-12-14(2)7-10-17(22)20-19/h5-10,12H,11H2,1-4H3	ZAFYATHCZYHLPB-UHFFFAOYSA-N	Parent		IMS® Analysis, Analyse der Menge an pharmazeutischen Wirkstoffen, die in der Schweiz verkauft wurden, 2017 (Jahre 2014 - 2016)		prioritized	yes	no	1.43247	2.37278	0.60452
366	ZONISAMIDE	C8H8N2O3S	212.026	68291-97-4	C1=CC=C2C(=C1)C(=NO2)CS(=O)(=O)N	InChI=1S/C8H8N2O3S/c9-14(11,12)5-7-6-3-1-2-4-8(6)13-10-7/h1-4H,5H2,(H2,9,11,12)	UBQNRHZMVUUOMG-UHFFFAOYSA-N	Parent		IMS® Analysis, Analyse der Menge an pharmazeutischen Wirkstoffen, die in der Schweiz verkauft wurden, 2017 (Jahre 2014 - 2016)		non-prioritized	yes	no	0.110671	0.110683	0.322299
367	(+)-3-Methoxymorphinan	C17H23NO	257.178	1531-23-3	COC1=CC2=C(C[C@H]3[C@@H]4[C@]2(CCCC4)CCN3)C=C1	InChI=1S/C17H23NO/c1-19-13-6-5-12-10-16-14-4-2-3-7-17(14,8-9-18-16)15(12)11-13/h5-6,11,14,16,18H,2-4,7-10H2,1H3/t14-,16+,17+/m1/s1	ILNSWVUXAPSPEH-PVAVHDDUSA-N	Metabolite	Dextromethorphan	DrugBank, https://go.drugbank.com/	Phase I	prioritized	no	no	-0.131272	-0.12842	0.54664
368	(2R)-2-(tert-Butylamino)-1-(3-chlorophenyl)-3-hydroxypropan-1-one	C13H18ClNO2	255.103		[H]N([C@@]([H])(C(=O)C1=C([H])C(Cl)=C([H])C([H])=C1[H])C([H])([H])O)C(C([H])([H])[H])(C([H])([H])[H])C([H])([H])[H]	InChI=1S/C13H18ClNO2/c1-13(2,3)15-11(8-16)12(17)9-5-4-6-10(14)7-9/h4-7,11,15-16H,8H2,1-3H3/t11-/m1/s1	MYCARDPPKMGEQK-LLVKDONJSA-N	Metabolite	Bupropion	DrugBank, https://go.drugbank.com/	Phase I	prioritized	no	no	-1.01424	-0.477577	0.46529
369	(2S,3S)-2-(N-((2'-(2H-Tetrazol-5-yl)-[1,1'-biphenyl]-4-yl)methyl)pentanamido)-4-hydroxy-3-methylbutanoic acid	C24H29N5O4	451.222		CCCCC(N([C@H](C(O)=O)[C@H](C)CO)CC1=CC=C(C2=CC=CC=C2C3=NNN=N3)C=C1)=O	InChI=1S/C24H29N5O4/c1-3-4-9-21(31)29(22(24(32)33)16(2)15-30)14-17-10-12-18(13-11-17)19-7-5-6-8-20(19)23-25-27-28-26-23/h5-8,10-13,16,22,30H,3-4,9,14-15H2,1-2H3,(H,32,33)(H,25,26,27,28)/t16-,22+/m1/s1	DCUPAPDDTRLAGI-ZHRRBRCNSA-N	Metabolite	Valsartan	DrugBank, https://go.drugbank.com/	Phase I	prioritized	no	no	3.10422	3.18971	0.840651
370	(3E)-2-Propylpent-3-enoic acid (3E-Ene-VPA)	C8H14O2	142.099	72010-19-6	CCCC(/C=C/C)C(=O)O	InChI=1S/C8H14O2/c1-3-5-7(6-4-2)8(9)10/h3,5,7H,4,6H2,1-2H3,(H,9,10)/b5-3+	WTMAHJABDOHPDJ-HWKANZROSA-N	Metabolite	Valproic acid	DrugBank, https://go.drugbank.com/	Phase I	prioritized	no	no	2.43439	2.22624	0.295392
371	(3Z)-2-Propylpent-3-enoic acid (3Z-Ene-VPA)	C8H14O2	142.099		CCCC(/C=C\C)C(=O)O	InChI=1S/C8H14O2/c1-3-5-7(6-4-2)8(9)10/h3,5,7H,4,6H2,1-2H3,(H,9,10)/b5-3-	WTMAHJABDOHPDJ-HYXAFXHYSA-N	Metabolite	Valproic acid	DrugBank, https://go.drugbank.com/	Phase I	prioritized	no	no	2.43439	2.22624	0.295392
372	(R)-Emtricitabine-3'-sulfoxide (M-III)	C8H10FN3O4S	263.038		C1[C@H](O[C@H]([S@@]1=O)CO)N2C=C(C(=NC2=O)N)F	InChI=1S/C8H10FN3O4S/c9-4-1-12(8(14)11-7(4)10)5-3-17(15)6(2-13)16-5/h1,5-6,13H,2-3H2,(H2,10,11,14)/t5-,6+,17+/m0/s1	DMOMZPWPIDCLMB-WYDPKHCQSA-N	Metabolite	Emtricitabine	DrugBank, https://go.drugbank.com/	Phase I	prioritized	no	no	-2.27646	-2.27087	0.38039
373	(R)-Licarbazepine	C15H14N2O2	254.106	104746-03-4	C1[C@H](C2=CC=CC=C2N(C3=CC=CC=C31)C(=O)N)O	InChI=1S/C15H14N2O2/c16-15(19)17-12-7-3-1-5-10(12)9-14(18)11-6-2-4-8-13(11)17/h1-8,14,18H,9H2,(H2,16,19)/t14-/m1/s1	BMPDWHIDQYTSHX-CQSZACIVSA-N	Metabolite	Oxcarbazepine	DrugBank, https://go.drugbank.com/	Phase I	prioritized	no	yes	1.73174	1.73174	0.470646
374	(S)-4'-Hydroxypropafenone	C21H27NO4	357.194	93885-22-4	CCCNC[C@@H](COC1=CC=CC=C1C(=O)CCC2=CC=C(C=C2)O)O	InChI=1S/C21H27NO4/c1-2-13-22-14-18(24)15-26-21-6-4-3-5-19(21)20(25)12-9-16-7-10-17(23)11-8-16/h3-8,10-11,18,22-24H,2,9,12-15H2,1H3/t18-/m0/s1	OKWVLRWZWPULGI-SFHVURJKSA-N	Metabolite	Propafenone	DrugBank, https://go.drugbank.com/	Phase I	prioritized	no	no	-0.00867441	0.0144094	0.702042
375	(S)-Emtricitabine-3'-sulfoxide (M-IV)	C8H10FN3O4S	263.038	1160303-44-5	NC1=NC(=O)N(C=C1F)[C@@H]1C[S@+]([O-])[C@H](CO)O1	InChI=1S/C8H10FN3O4S/c9-4-1-12(8(14)11-7(4)10)5-3-17(15)6(2-13)16-5/h1,5-6,13H,2-3H2,(H2,10,11,14)/t5-,6+,17-/m0/s1	DMOMZPWPIDCLMB-CRRVBNTOSA-N	Metabolite	Emtricitabine	DrugBank, https://go.drugbank.com/	Phase I	prioritized	no	no	-2.27646	-2.27087	0.38039
376	(S)-Licarbazepine	C15H14N2O2	254.106	104746-03-4	NC(=O)N1C2=CC=CC=C2C[C@@H](O)C2=C1C=CC=C2	InChI=1S/C15H14N2O2/c16-15(19)17-12-7-3-1-5-10(12)9-14(18)11-6-2-4-8-13(11)17/h1-8,14,18H,9H2,(H2,16,19)/t14-/m1/s1	BMPDWHIDQYTSHX-CQSZACIVSA-N	Metabolite	Oxcarbazepine	DrugBank, https://go.drugbank.com/	Phase I	prioritized	no	no	1.73174	1.73174	0.470646
377	(S)-M1 Pentoxifylline metabolite	C13H20N4O3	280.154	6493-06-7	CC(O)CCCCN1C(=O)N(C)C2=C(N(C)C=N2)C1=O	InChI=1S/C13H20N4O3/c1-9(18)6-4-5-7-17-12(19)10-11(14-8-15(10)2)16(3)13(17)20/h8-9,18H,4-7H2,1-3H3	NSMXQKNUPPXBRG-UHFFFAOYSA-N	Metabolite	Pentoxifylline	DrugBank, https://go.drugbank.com/	Phase I	prioritized	no	no	0.202641	0.202718	0.518823
378	1-(2-Hydroxyethyl)-2-carboxyl-5-nitro-imidazole	C6H7N3O5	201.039		C1=C(N(C(=N1)C(=O)O)CCO)[N+](=O)[O-]	InChI=1S/C6H7N3O5/c10-2-1-8-4(9(13)14)3-7-5(8)6(11)12/h3,10H,1-2H2,(H,11,12)	MJRNUJWFQXLMHT-UHFFFAOYSA-N	Metabolite	Metronidazole	DrugBank, https://go.drugbank.com/	Phase I	prioritized	no	no	-1.25653	-3.20139	0.294491
379	1-(3-Hydroxypropyl)-1H-benzo[d]imidazol-2(3H)-one	C10H12N2O2	192.09		O=C1NC2=CC=CC=C2N1CCCO	InChI=1S/C10H12N2O2/c13-7-3-6-12-9-5-2-1-4-8(9)11-10(12)14/h1-2,4-5,13H,3,6-7H2,(H,11,14)	GNCQCMAOLWLYOU-UHFFFAOYSA-N	Metabolite	Domperidone	Compendium, https://compendium.ch/	Phase I	prioritized	no	no	0.560266	0.560266	0.353272
380	1,3,7-Trimethyluric acid	C8H10N4O3	210.075	5415-44-1	CN1C2=C(NC1=O)N(C(=O)N(C2=O)C)C	InChI=1S/C8H10N4O3/c1-10-4-5(9-7(10)14)11(2)8(15)12(3)6(4)13/h1-3H3,(H,9,14)	BYXCFUMGEBZDDI-UHFFFAOYSA-N	Metabolite	Caffeine, Theophylline	DrugBank, https://go.drugbank.com/; Kanazama et al., J. Chromatogr. A, 870(1-2), 2000	Phase I	prioritized	no	yes	-0.873259	-0.873384	0.343543
381	1,3-Dimethyluric acid	C7H8N4O3	196.06	944-73-0	CN1C2=C(C(=O)N(C1=O)C)NC(=O)N2	InChI=1S/C7H8N4O3/c1-10-4-3(8-6(13)9-4)5(12)11(2)7(10)14/h1-2H3,(H2,8,9,13)	OTSBKHHWSQYEHK-UHFFFAOYSA-N	Metabolite	Caffeine, Theophylline	DrugBank, https://go.drugbank.com/	Phase I	prioritized	no	no	-1.09693	-1.09799	0.308487
382	1,5-Dimethyl-3,3-diphenyl-2-pyrrolidine	C18H19NO	265.147	30223-75-7	O=C1C(C2=CC=CC=C2)(CC(N1C)C)C3=CC=CC=C3	InChI=1S/C18H19NO/c1-14-13-18(17(20)19(14)2,15-9-5-3-6-10-15)16-11-7-4-8-12-16/h3-12,14H,13H2,1-2H3	XAVFJHLZSOZVHD-UHFFFAOYSA-N	Metabolite	Methadone	Ahmad et al., Biochem. Pharmacol., 153, 2018	Phase I	prioritized	no	no	2.11313	3.36342	0.538267
383	1,7-Dimethyluric acid	C7H8N4O3	196.06	33868-03-0	CN1C2=C(NC1=O)NC(=O)N(C2=O)C	InChI=1S/C7H8N4O3/c1-10-3-4(8-6(10)13)9-7(14)11(2)5(3)12/h1-2H3,(H,8,13)(H,9,14)	NOFNCLGCUJJPKU-UHFFFAOYSA-N	Metabolite	Caffeine, Theophylline	DrugBank, https://go.drugbank.com/	Phase I	prioritized	no	yes	-1.09692	-1.09769	0.308487
384	1,7-Dimethylxanthine/Paraxanthine	C7H8N4O2	180.065	611-59-6	CN1C=NC2=C1C(=O)N(C)C(=O)N2	InChI=1S/C7H8N4O2/c1-10-3-8-5-4(10)6(12)11(2)7(13)9-5/h3H,1-2H3,(H,9,13)	QUNWUDVFRNGTCO-UHFFFAOYSA-N	Metabolite	Caffeine, Theophylline	DrugBank, https://go.drugbank.com/; Kanazama et al., J. Chromatogr. A, 870(1-2), 2000	Phase I	prioritized	no	yes	0.240221	0.239884	0.293777
385	1-[(4-Chlorophenyl)phenylmethyl]piperazine	C17H19ClN2	286.124	303-26-4	C1CN(CCN1)C(C2=CC=CC=C2)C3=CC=C(C=C3)Cl	InChI=1S/C17H19ClN2/c18-16-8-6-15(7-9-16)17(14-4-2-1-3-5-14)20-12-10-19-11-13-20/h1-9,17,19H,10-13H2	UZKBSZSTDQSMDR-UHFFFAOYSA-N	Metabolite	Cetirizine	From internal database	Phase I	prioritized	yes	no	-1.11029	0.415367	0.541025
386	10,11-Dihydroxydihydroquinine	C20H26N2O4	358.189	73522-91-5	COC1=CC2=C(C=CN=C2C=C1)[C@H]([C@@H]3C[C@@H]4CCN3C[C@@H]4[C@H](CO)O)O	InChI=1S/C20H26N2O4/c1-26-13-2-3-17-15(9-13)14(4-6-21-17)20(25)18-8-12-5-7-22(18)10-16(12)19(24)11-23/h2-4,6,9,12,16,18-20,23-25H,5,7-8,10-11H2,1H3/t12-,16-,18-,19-,20+/m0/s1	RPKYUNIXMGUACR-SDVLLTEKSA-N	Metabolite	Quinine	Compendium, https://compendium.ch/	Phase I	prioritized	no	no	-4.35495	-3.10441	0.689822
387	10-Hydroxyclomipramine	C19H23ClN2O	330.15		CN(C)CCCN1C2=CC=CC=C2C(CC3=C1C=C(C=C3)Cl)O	InChI=1S/C19H23ClN2O/c1-21(2)10-5-11-22-17-7-4-3-6-16(17)19(23)12-14-8-9-15(20)13-18(14)22/h3-4,6-9,13,19,23H,5,10-12H2,1-2H3	OVNBDHJPQNLBSY-UHFFFAOYSA-N	Metabolite	Clomipramine	DrugBank, https://go.drugbank.com/	Phase I	prioritized	no	no	0.145049	0.202338	0.625847
388	10-Hydroxytopiramate	C12H21NO9S	355.094	198215-62-2	C[C@@]1(O[C@@H]2CO[C@@]3([C@H]([C@@H]2O1)OC(O3)(C)C)COS(=O)(=O)N)CO	InChI=1S/C12H21NO9S/c1-10(2)21-9-8-7(19-11(3,5-14)20-8)4-17-12(9,22-10)6-18-23(13,15)16/h7-9,14H,4-6H2,1-3H3,(H2,13,15,16)/t7-,8-,9+,11+,12+/m1/s1	RWNDWLAEFHRSEG-FBHFSLSBSA-N	Metabolite	Topiramate	Compendium, https://compendium.ch/	Phase I	prioritized	no	no	-0.576898	-0.576898	0.571377
389	12-Hydroxynevirapine	C15H14N4O2	282.112	133627-24-4	C1CC1N2C3=C(C=CC=N3)C(=O)NC4=C(C=CN=C42)CO	InChI=1S/C15H14N4O2/c20-8-9-5-7-17-14-12(9)18-15(21)11-2-1-6-16-13(11)19(14)10-3-4-10/h1-2,5-7,10,20H,3-4,8H2,(H,18,21)	SEBABOMFNCVZGF-UHFFFAOYSA-N	Metabolite	Nevirapine	DrugBank, https://go.drugbank.com/	Phase I	prioritized	no	yes	1.07005	1.206	0.501843
390	12-Ketolithocholic acid	C24H38O4	390.277	5130-29-0	C[C@H](CCC(=O)O)[C@H]1CC[C@@H]2[C@@]1(C(=O)C[C@H]3[C@H]2CC[C@H]4[C@@]3(CC[C@H](C4)O)C)C	InChI=1S/C24H38O4/c1-14(4-9-22(27)28)18-7-8-19-17-6-5-15-12-16(25)10-11-23(15,2)20(17)13-21(26)24(18,19)3/h14-20,25H,4-13H2,1-3H3,(H,27,28)/t14-,15-,16-,17+,18-,19+,20+,23+,24-/m1/s1	CVNYHSDFZXHMMJ-VPUMZWJWSA-N	Metabolite	Ursodeoxycholic acid	Compendium, https://compendium.ch/	Phase I	prioritized	no	no	4.34878	3.91565	0.827802
391	14-Hydroxyclarithromycin	C38H69NO14	763.472	110671-78-8	C[C@@H]1C[C@@H]([C@H]([C@@H](O1)O[C@@H]2[C@H]([C@@H]([C@H](C(=O)O[C@@H]([C@@]([C@@H]([C@H](C(=O)[C@@H](C[C@@]2(C)OC)C)C)O)(C)O)C(C)O)C)O[C@H]3C[C@@]([C@H]([C@@H](O3)C)O)(C)OC)C)O)N(C)C	InChI=1S/C38H69NO14/c1-18-16-37(9,48-14)32(53-35-28(42)25(39(11)12)15-19(2)49-35)21(4)29(51-26-17-36(8,47-13)31(44)24(7)50-26)22(5)34(45)52-33(23(6)40)38(10,46)30(43)20(3)27(18)41/h18-26,28-33,35,40,42-44,46H,15-17H2,1-14H3/t18-,19-,20+,21+,22-,23?,24+,25+,26+,28-,29+,30-,31+,32-,33-,35+,36-,37-,38+/m1/s1	BLPFDXNVUDZBII-KNPZYKNQSA-N	Metabolite	Clarithromycin	DrugBank, https://go.drugbank.com/	Phase I	prioritized	no	yes	-1.41405	-1.3361	1.503
392	17α,20ξ,21-Trihydroxy-5ξ-pregn-1-en-3,11-dione(M-XVIII)	C21H30O5	362.209		C[C@]12CC(=O)[C@H]3[C@H]([C@@H]1CC[C@@]2(C(CO)O)O)CC[C@@H]4[C@@]3(C=CC(=O)C4)C	InChI=1S/C21H30O5/c1-19-7-5-13(23)9-12(19)3-4-14-15-6-8-21(26,17(25)11-22)20(15,2)10-16(24)18(14)19/h5,7,12,14-15,17-18,22,25-26H,3-4,6,8-11H2,1-2H3/t12-,14-,15-,17?,18+,19-,20-,21-/m0/s1	YKQDRSAOXBPFTF-RCUGDYLNSA-N	Metabolite	Prednisone, Prednisolone	DrugBank, https://go.drugbank.com/	Phase I	prioritized	no	no	1.08916	1.08916	0.722868
393	17α,21-Dihydroxy-pregnan-1,4,6-trien-3,11,30-trione (M-XVII)	C21H24O5	356.162		C[C@]12CC(=O)[C@H]3[C@H]([C@@H]1CC[C@@]2(C(=O)CO)O)C=CC4=CC(=O)C=C[C@]34C	InChI=1S/C21H24O5/c1-19-7-5-13(23)9-12(19)3-4-14-15-6-8-21(26,17(25)11-22)20(15,2)10-16(24)18(14)19/h3-5,7,9,14-15,18,22,26H,6,8,10-11H2,1-2H3/t14-,15-,18+,19-,20-,21-/m0/s1	GEGKXSCVRMKKIM-ZPOLXVRWSA-N	Metabolite	Prednisone, Prednisolone	DrugBank, https://go.drugbank.com/	Phase I	prioritized	no	no	1.29658	1.29658	0.679439
394	1-Amino-4-hydroxybutan-2-one	C4H9NO2	103.063	87395-84-4	C(CO)C(=O)CN	InChI=1S/C4H9NO2/c5-3-4(7)1-2-6/h6H,1-3,5H2	NHIYVTWYOQHMTG-UHFFFAOYSA-N	Metabolite	Calvulanic aicd	DrugBank, https://go.drugbank.com/	Phase I	prioritized	no	no	-4.42436	-3.9547	0.192481
395	1-Carboxymethlymetronidazole	C6H7N3O4	185.044		CC1=NC=C([N+]([O-])=O)N1CC(O)=O	InChI=1S/C6H7N3O4/c1-4-7-2-5(9(12)13)8(4)3-6(10)11/h2H,3H2,1H3,(H,10,11)	RVEGZXNRNWUYKI-UHFFFAOYSA-N	Metabolite	Metronidazole	DrugBank, https://go.drugbank.com/	Phase I	prioritized	no	no	-0.832643	-1.20667	0.279781
396	1-Cinnamylpiperazine	C13H18N2	202.147	18903-01-0	C1CN(CCN1)CC=CC2=CC=CC=C2	InChI=1S/C13H18N2/c1-2-5-13(6-3-1)7-4-10-15-11-8-14-9-12-15/h1-7,14H,8-12H2	WGEIOMTZIIOUMA-UHFFFAOYSA-N	Metabolite	Cinnarizine	DrugBank, https://go.drugbank.com/	Phase I	prioritized	no	no	-2.51346	-1.28617	0.429019
397	1-Hydroxycarvedilol (M14)	C24H26N2O5	422.184	146574-41-6	COC1=CC=CC=C1OCCNCC(COC2=C3C4=CC=CC=C4NC3=C(C=C2)O)O	InChI=1S/C24H26N2O5/c1-29-20-8-4-5-9-21(20)30-13-12-25-14-16(27)15-31-22-11-10-19(28)24-23(22)17-6-2-3-7-18(17)26-24/h2-11,16,25-28H,12-15H2,1H3	UQJJKVKQRTUYJW-UHFFFAOYSA-N	Metabolite	Carvedilol	DrugBank, https://go.drugbank.com/	Phase I	prioritized	no	no	-0.113881	0.356314	0.786851
398	1-Hydroxyibuprofen	C13H18O3	222.126	53949-53-4	CC(C)C(C1=CC=C(C=C1)C(C)C(=O)O)O	InChI=1S/C13H18O3/c1-8(2)12(14)11-6-4-10(5-7-11)9(3)13(15)16/h4-9,12,14H,1-3H3,(H,15,16)	RMOQYHYFRKTDRI-UHFFFAOYSA-N	Metabolite	Ibuprofen, Dexibuprofen	DrugBank, https://go.drugbank.com/	Phase I	prioritized	no	no	2.68484	2.25782	0.441953
399	1-Methylpyrrolidine	C5H11N	85.0891	120-94-5	CN1CCCC1	InChI=1S/C5H11N/c1-6-4-2-3-5-6/h2-5H2,1H3	AVFZOVWCLRSYKC-UHFFFAOYSA-N	Metabolite	Cefepime	DrugBank, https://go.drugbank.com/	Phase I	prioritized	no	no	-2.90539	-2.90086	0.198117
400	1-Methyluric acid	C6H6N4O3	182.044	708-79-2	CN1C(=O)C2=C(NC(=O)N2)NC1=O	InChI=1S/C6H6N4O3/c1-10-4(11)2-3(9-6(10)13)8-5(12)7-2/h1H3,(H,9,13)(H2,7,8,12)	QFDRTQONISXGJA-UHFFFAOYSA-N	Metabolite	Caffeine, Theophylline	DrugBank, https://go.drugbank.com/	Phase I	prioritized	no	yes	-1.3206	-1.32227	0.273431
401	1-Methylxanthine	C6H6N4O2	166.049	6136-37-4	CN1C(=O)C2=C(NC1=O)N=CN2	InChI=1S/C6H6N4O2/c1-10-5(11)3-4(8-2-7-3)9-6(10)12/h2H,1H3,(H,7,8)(H,9,12)	MVOYJPOZRLFTCP-UHFFFAOYSA-N	Metabolite	Caffeine, Theophylline	DrugBank, https://go.drugbank.com/	Phase I	prioritized	no	yes	0.0164417	0.0143294	0.258721
402	1-Naphtaldehyde	C11H8O	156.058	66-77-3	C1=CC=C2C(=C1)C=CC=C2C=O	InChI=1S/C11H8O/c12-8-10-6-3-5-9-4-1-2-7-11(9)10/h1-8H	SQAINHDHICKHLX-UHFFFAOYSA-N	Metabolite	Terbinafine	DrugBank, https://go.drugbank.com/	Phase I	prioritized	no	no	2.67522	2.67522	0.298991
403	1-Naphthalenemethanol	C11H10O	158.073	4780-79-4	C1=CC=C2C(=C1)C=CC=C2CO	InChI=1S/C11H10O/c12-8-10-6-3-5-9-4-1-2-7-11(9)10/h1-7,12H,8H2	PBLNHHSDYFYZNC-UHFFFAOYSA-N	Metabolite	Terbinafine	DrugBank, https://go.drugbank.com/	Phase I	prioritized	no	no	2.19537	2.19537	0.313467
404	1-Naphthoic acid	C11H8O2	172.052	86-55-5	C1=CC=C2C(=C1)C=CC=C2C(=O)O	InChI=1S/C11H8O2/c12-11(13)10-7-3-5-8-4-1-2-6-9(8)10/h1-7H,(H,12,13)	LNETULKMXZVUST-UHFFFAOYSA-N	Metabolite	Terbinafine	DrugBank, https://go.drugbank.com/	Phase I	prioritized	no	no	2.57233	1.42606	0.313701
405	2-(Acetylamino)-3-[(1H-benzimidazol-2-yl)thio]propanoic acid	C12H13N3O3S	279.068		OC(C(NC(C)=O)CSC1=NC2=CC=CC=C2N1)=O	InChI=1S/C12H13N3O3S/c1-7(16)13-10(11(17)18)6-19-12-14-8-4-2-3-5-9(8)15-12/h2-5,10H,6H2,1H3,(H,13,16)(H,14,15)(H,17,18)	PHMWCBDMAFIUQY-UHFFFAOYSA-N	Metabolite	Dexlansoprazole	DrugBank, https://go.drugbank.com/; Grabowski and Lee, Clin. Drug Investig., 32(5), 2012	Phase I	prioritized	no	no	-0.202876	-0.199872	0.456407
406	2,10-Dihydroxytrimipramine	C20H26N2O2	326.199	158798-75-5	CC(CN1C2=C(CC(C3=CC=CC=C31)O)C=C(C=C2)O)CN(C)C	InChI=1S/C20H26N2O2/c1-14(12-21(2)3)13-22-18-9-8-16(23)10-15(18)11-20(24)17-6-4-5-7-19(17)22/h4-10,14,20,23-24H,11-13H2,1-3H3	YJZVBKBRKRTYTA-UHFFFAOYSA-N	Metabolite	Trimipramine	Compendium, https://compendium.ch/	Phase I	prioritized	no	no	-0.380677	-0.246984	0.660402
407	2,11-Dihydroxytrimipramine	C20H26N2O2	326.199	158798-76-6	CC(CN1C2=C(C=C(C=C2)O)C(CC3=CC=CC=C31)O)CN(C)C	InChI=1S/C20H26N2O2/c1-14(12-21(2)3)13-22-18-7-5-4-6-15(18)10-20(24)17-11-16(23)8-9-19(17)22/h4-9,11,14,20,23-24H,10,12-13H2,1-3H3	HPSQNATYIDAHCR-UHFFFAOYSA-N	Metabolite	Trimipramine	Compendium, https://compendium.ch/	Phase I	prioritized	no	no	-0.376063	-0.24687	0.660402
408	2,3-Desisopropylidenetopiramate	C9H17NO8S	299.067	851957-35-2	CC1(O[C@@H]2CO[C@@]([C@H]([C@@H]2O1)O)(COS(=O)(=O)N)O)C	InChI=1S/C9H17NO8S/c1-8(2)17-5-3-15-9(12,4-16-19(10,13)14)7(11)6(5)18-8/h5-7,11-12H,3-4H2,1-2H3,(H2,10,13,14)/t5-,6-,7+,9-/m1/s1	VQFMBYSMXMIARD-JAGXHNFQSA-N	Metabolite	Topiramate	Compendium, https://compendium.ch/	Phase I	prioritized	no	no	-1.57546	-1.57547	0.465975
409	2,3-Dihydro-2-oxo-1H-benzamidazole-1-propanoic acid	C10H10N2O3	206.069	75655-44-6	C1=CC=C2C(=C1)NC(=O)N2CCC(=O)O	InChI=1S/C10H10N2O3/c13-9(14)5-6-12-8-4-2-1-3-7(8)11-10(12)15/h1-4H,5-6H2,(H,11,15)(H,13,14)	KTUDVLVVDHKDTB-UHFFFAOYSA-N	Metabolite	Domperidone	Compendium, https://compendium.ch/	Phase I	prioritized	no	no	0.8807	-0.0164409	0.353505
410	2,3-Dihydroxycarbamazepine	C15H12N2O3	268.085	81861-12-3	C1=CC=C2C(=C1)C=CC3=CC(=C(C=C3N2C(=O)N)O)O	InChI=1S/C15H12N2O3/c16-15(20)17-11-4-2-1-3-9(11)5-6-10-7-13(18)14(19)8-12(10)17/h1-8,18-19H,(H2,16,20)	YITIUNLDWDJVSI-UHFFFAOYSA-N	Metabolite	Carbamazepine	DrugBank, https://go.drugbank.com/	Phase I	prioritized	no	no	2.1589	2.15887	0.470879
411	2',3'-Di-O-acetyl-5'-deoxy-5-fluorocytidine	C13H16FN3O6	329.102	161599-46-8	C[C@@H]1[C@H]([C@H]([C@@H](O1)N2C=C(C(=NC2=O)N)F)OC(=O)C)OC(=O)C	InChI=1S/C13H16FN3O6/c1-5-9(22-6(2)18)10(23-7(3)19)12(21-5)17-4-8(14)11(15)16-13(17)20/h4-5,9-10,12H,1-3H3,(H2,15,16,20)/t5-,9-,10-,12-/m1/s1	NWJBWNIUGNXJGO-RPULLILYSA-N	Metabolite	Capecitabine	From internal database	Phase I	prioritized	yes	no	-0.681348	-0.669014	0.531708
412	2,4-Diene-valproic acid	C8H12O2	140.084	72010-18-5	CCC/C(=C\C=C)/C(=O)O	InChI=1S/C8H12O2/c1-3-5-7(6-4-2)8(9)10/h3,5H,1,4,6H2,2H3,(H,9,10)/b7-5+	UUILWXIBBZVJDU-FNORWQNLSA-N	Metabolite	Valproic acid	DrugBank, https://go.drugbank.com/	Phase I	prioritized	no	no	2.34307	2.16393	0.280915
413	2,4-Difluorobenzaldehyde (M5)	C7H6F2O	144.039	56456-47-4	OCC1=CC=C(F)C=C1F	InChI=1S/C7H6F2O/c8-6-2-1-5(4-10)7(9)3-6/h1-3,10H,4H2	NIJZBWHOHNWJBX-UHFFFAOYSA-N	Metabolite	Dolutegravir	DrugBank, https://go.drugbank.com/	Phase I	prioritized	no	no	1.4913	1.4913	0.228808
414	2,5-Dihydro-4-(2- hydroxyethyl)-5-oxo-1H-pyrrole-3-carboxylic acid	C7H9NO4	171.053		OCCC1=C(CNC1=O)C(O)=O	InChI=1S/C7H9NO4/c9-2-1-4-5(7(11)12)3-8-6(4)10/h9H,1-3H2,(H,8,10)(H,11,12)	RATUATMNZFPZJY-UHFFFAOYSA-N	Metabolite	Calvulanic aicd	DrugBank, https://go.drugbank.com/	Phase I	prioritized	no	no	-1.65894	-2.93065	0.28364
415	2,6-Diisopropylobenzoquinone	C12H16O2	192.115	1988-11-0	CC(C(C1=O)=CC(C=C1C(C)C)=O)C	InChI=1S/C12H16O2/c1-7(2)10-5-9(13)6-11(8(3)4)12(10)14/h5-8H,1-4H3	DDXYWFGBQZICBD-UHFFFAOYSA-N	Metabolite	Propofol	Mikstacki et al., Adv. Med. Sci., 58(1), 2013	Phase I	prioritized	no	no	3.27839	3.27839	0.392186
416	2,6-Dimethylaniline (2,6-xylidine)	C8H11N	121.089	87-62-7	CC1=C(C(=CC=C1)C)N	InChI=1S/C8H11N/c1-6-4-3-5-7(2)8(6)9/h3-5H,9H2,1-2H3	UFFBMTHBGFGIHF-UHFFFAOYSA-N	Metabolite	Lidocaine	DrugBank, https://go.drugbank.com/	Phase I	prioritized	no	no	0.640755	2.05008	0.259855
417	20α-Dihydro-prednisolone (M-III)	C21H30O5	362.209	15847-24-2	C[C@]12C[C@@H]([C@H]3[C@H]([C@@H]1CC[C@@]2([C@@H](CO)O)O)CCC4=CC(=O)C=C[C@]34C)O	InChI=1S/C21H30O5/c1-19-7-5-13(23)9-12(19)3-4-14-15-6-8-21(26,17(25)11-22)20(15,2)10-16(24)18(14)19/h5,7,9,14-18,22,24-26H,3-4,6,8,10-11H2,1-2H3/t14-,15-,16-,17+,18+,19-,20-,21-/m0/s1	LCOVYWIXMAJCDS-LCGKLAOVSA-N	Metabolite	Prednisone, Prednisolone	DrugBank, https://go.drugbank.com/	Phase I	prioritized	no	no	0.657814	0.657814	0.722868
418	20α-Dihydro-prednisone (M-V)	C21H28O5	360.194	600-92-0	C[C@]12CC(=O)[C@H]3[C@H]([C@@H]1CC[C@@]2([C@@H](CO)O)O)CCC4=CC(=O)C=C[C@]34C	InChI=1S/C21H28O5/c1-19-7-5-13(23)9-12(19)3-4-14-15-6-8-21(26,17(25)11-22)20(15,2)10-16(24)18(14)19/h5,7,9,14-15,17-18,22,25-26H,3-4,6,8,10-11H2,1-2H3/t14-,15-,17+,18+,19-,20-,21-/m0/s1	UMAIDVARGWSZLM-GNIMZFFESA-N	Metabolite	Prednisone, Prednisolone	DrugBank, https://go.drugbank.com/	Phase I	prioritized	no	no	1.04333	1.04333	0.708392
419	20β-Dihydro-prednisolone (M-II)	C21H30O5	362.209	2299-46-9	C[C@]12C[C@@H]([C@H]3[C@H]([C@@H]1CC[C@@]2([C@H](CO)O)O)CCC4=CC(=O)C=C[C@]34C)O	InChI=1S/C21H30O5/c1-19-7-5-13(23)9-12(19)3-4-14-15-6-8-21(26,17(25)11-22)20(15,2)10-16(24)18(14)19/h5,7,9,14-18,22,24-26H,3-4,6,8,10-11H2,1-2H3/t14-,15-,16-,17-,18+,19-,20-,21-/m0/s1	LCOVYWIXMAJCDS-FJWDNACWSA-N	Metabolite	Prednisone, Prednisolone	DrugBank, https://go.drugbank.com/	Phase I	prioritized	no	no	0.657814	0.657814	0.722868
420	20β-Dihydro-prednisone (M-IV)	C21H28O5	360.194	600-93-1	C[C@]12CC(=O)[C@H]3[C@H]([C@@H]1CC[C@@]2([C@H](CO)O)O)CCC4=CC(=O)C=C[C@]34C	InChI=1S/C21H28O5/c1-19-7-5-13(23)9-12(19)3-4-14-15-6-8-21(26,17(25)11-22)20(15,2)10-16(24)18(14)19/h5,7,9,14-15,17-18,22,25-26H,3-4,6,8,10-11H2,1-2H3/t14-,15-,17-,18+,19-,20-,21-/m0/s1	UMAIDVARGWSZLM-VDUMFTQRSA-N	Metabolite	Prednisone, Prednisolone	DrugBank, https://go.drugbank.com/	Phase I	prioritized	no	no	1.04333	1.04333	0.708392
421	2-2-Difluorodeoxyuridine	C9H10N2O5F2	264.056	114248-23-6	C1=CN(C(=O)NC1=O)C2C(C(C(O2)CO)O)(F)F	InChI=1S/C9H10F2N2O5/c10-9(11)6(16)4(3-14)18-7(9)13-2-1-5(15)12-8(13)17/h1-2,4,6-7,14,16H,3H2,(H,12,15,17)/t4-,6-,7-/m1/s1	FIRDBEQIJQERSE-QPPQHZFASA-N	Metabolite	Gemcitabine	From internal database	Phase I	non-prioritized	yes	no	-1.08438	-1.08428	0.388958
422	25-Desacetylrifaximin	C41H49N3O10	743.342		C[C@H]1/C=C/C=C(\C(=O)NC2=C(C3=C(C4=C(C(=C3O)C)O[C@@](C4=O)(O/C=C/[C@@H]([C@H]([C@H]([C@@H]([C@@H]([C@@H]([C@H]1O)C)O)C)O)C)OC)C)C5=C2N6C=CC(=CC6=N5)C)O)/C	InChI=1S/C41H49N3O10/c1-18-13-15-44-26(17-18)42-30-27-28-36(48)24(7)38-29(27)39(50)41(8,54-38)53-16-14-25(52-9)21(4)34(46)23(6)35(47)22(5)33(45)19(2)11-10-12-20(3)40(51)43-31(32(30)44)37(28)49/h10-17,19,21-23,25,33-35,45-49H,1-9H3,(H,43,51)/b11-10+,16-14+,20-12-/t19-,21+,22+,23-,25-,33-,34+,35+,41-/m0/s1	DJPOZUDQVGFMDB-PTRAESDUSA-N	Metabolite	Rifaximin	Compendium, https://compendium.ch/	Phase I	prioritized	no	no	3.31393	3.58582	1.39233
423	25-O-Desacetylrifampicin	C41H56N4O11	780.395	16783-99-6	C[C@H]1/C=C/C=C(\C(=O)NC2=C(C(=C3C(=C2O)C(=C(C4=C3C(=O)[C@](O4)(O/C=C/[C@@H]([C@H]([C@H]([C@@H]([C@@H]([C@@H]([C@H]1O)C)O)C)O)C)OC)C)C)O)O)/C=N/N5CCN(CC5)C)/C	InChI=1S/C41H56N4O11/c1-20-11-10-12-21(2)40(53)43-31-26(19-42-45-16-14-44(8)15-17-45)36(50)28-29(37(31)51)35(49)25(6)38-30(28)39(52)41(7,56-38)55-18-13-27(54-9)22(3)33(47)24(5)34(48)23(4)32(20)46/h10-13,18-20,22-24,27,32-34,46-51H,14-17H2,1-9H3,(H,43,53)/b11-10+,18-13+,21-12-,42-19+/t20-,22+,23+,24-,27-,32-,33+,34+,41-/m0/s1	KUJZTIJOBQNKDR-OACVHIRKSA-N	Metabolite	Rifampicin	Compendium, https://compendium.ch/	Phase I	prioritized	no	no	0.349789	1.27044	1.47331
424	2-Amino-3-methylbenzoate	C8H9NO2	151.063	4389-45-1	CC1=C(C(=CC=C1)C(=O)O)N	InChI=1S/C8H9NO2/c1-5-3-2-4-6(7(5)9)8(10)11/h2-4H,9H2,1H3,(H,10,11)	WNAJXPYVTFYEST-UHFFFAOYSA-N	Metabolite	Lidocaine	DrugBank, https://go.drugbank.com/	Phase I	prioritized	no	no	1.78464	1.57884	0.274799
425	2-Carboxyibuprofen	C13H16O4	236.105	15935-54-3	CC(CC1=CC=C(C=C1)C(C)C(=O)O)C(=O)O	InChI=1S/C13H16O4/c1-8(12(14)15)7-10-3-5-11(6-4-10)9(2)13(16)17/h3-6,8-9H,7H2,1-2H3,(H,14,15)(H,16,17)	DIVLBIVDYADZPL-UHFFFAOYSA-N	Metabolite	Ibuprofen, Dexibuprofen	Compendium, https://compendium.ch/	Phase I	prioritized	no	no	2.75701	1.61988	0.442186
426	2-ene-Valproic acid	C8H14O2	142.099	33786-47-9	CCC/C(=C\CC)/C(=O)O	InChI=1S/C8H14O2/c1-3-5-7(6-4-2)8(9)10/h5H,3-4,6H2,1-2H3,(H,9,10)/b7-5+	ZKNJEOBYOLUGKJ-FNORWQNLSA-N	Metabolite	Valproic acid	DrugBank, https://go.drugbank.com/	Phase I	prioritized	no	no	2.64741	2.49807	0.295392
427	2-Ethyl-1,5-dimethyl-3,3-diphenylpyrrolinium (EDDP)	C20H23N	277.183	30223-73-5	C/C=C\1/C(CC(N1C)C)(C2=CC=CC=C2)C3=CC=CC=C3	InChI=1S/C20H23N/c1-4-19-20(15-16(2)21(19)3,17-11-7-5-8-12-17)18-13-9-6-10-14-18/h4-14,16H,15H2,1-3H3/b19-4-	AJRJPORIQGYFMT-PVOVUMCXSA-N	Metabolite	Methadone	DrugBank, https://go.drugbank.com/	Phase I	prioritized	yes	no	1.12858	1.12946	0.593668
428	2-Ethyl-5-methyl-3,3-diphenyl-1-pyrroline (EMDP)	C19H21N	263.167	30223-74-6	CCC1=NC(CC1(C2=CC=CC=C2)C3=CC=CC=C3)C	InChI=1S/C19H21N/c1-3-18-19(14-15(2)20-18,16-10-6-4-7-11-16)17-12-8-5-9-13-17/h4-13,15H,3,14H2,1-2H3	UPZKJIHNKKJIKX-UHFFFAOYSA-N	Metabolite	Methadone	DrugBank, https://go.drugbank.com/	Phase I	prioritized	no	no	2.6929	4.57818	0.558612
429	2-Fluoro-3-hydroxypropionic acid (FHPA)	C3H5FO3	108.022		O=C(O)C(F)CO	InChI=1S/C3H5FO3/c4-2(1-5)3(6)7/h2,5H,1H2,(H,6,7)	SVYXLQRWNWOHSJ-UHFFFAOYSA-N	Metabolite	Capecitabine	Desmoulin et al., Drug Metab. Dispos., 30(11), 2002	Phase I	prioritized	no	no	-0.865255	-2.58325	0.155366
430	2-Hydroxy-2,2-diphenylacetic acid	C14H12O3	228.079	76-93-7	OC(C(C1=CC=CC=C1)(O)C2=CC=CC=C2)=O	InChI=1S/C14H12O3/c15-13(16)14(17,11-7-3-1-4-8-11)12-9-5-2-6-10-12/h1-10,17H,(H,15,16)	UKXSKSHDVLQNKG-UHFFFAOYSA-N	Metabolite	Trospium	Compendium, https://compendium.ch/	Phase I	prioritized	no	no	2.53275	1.63423	0.419103
431	2-Hydroxy-3-oxo-Rivaroxaban (M2)	C19H18ClN3O6S	451.06		C1COC(C(=O)N1C2=CC=C(C=C2)N3C[C@@H](OC3=O)CNC(=O)C4=CC=C(S4)Cl)O	InChI=1S/C19H18ClN3O6S/c20-15-6-5-14(30-15)16(24)21-9-13-10-23(19(27)29-13)12-3-1-11(2-4-12)22-7-8-28-18(26)17(22)25/h1-6,13,18,26H,7-10H2,(H,21,24)/t13-,18?/m0/s1	QKCBGSBQSJXLBO-FVRDMJKUSA-N	Metabolite	Rivaroxaban	Weinz et al., Drug Metab. Dispos., 37(5), 2009	Phase I	prioritized	no	no	1.60802	1.6089	0.703234
432	2-Hydroxycarbamazepine	C15H12N2O2	252.09	68011-66-5	NC(=O)N1C2=CC=CC=C2C=CC2=CC(O)=CC=C12	InChI=1S/C15H12N2O2/c16-15(19)17-13-4-2-1-3-10(13)5-6-11-9-12(18)7-8-14(11)17/h1-9,18H,(H2,16,19)	VPZIYMMSJFWLSP-UHFFFAOYSA-N	Metabolite	Carbamazepine	DrugBank, https://go.drugbank.com/	Phase I	prioritized	no	no	2.46246	2.46245	0.456169
433	2-Hydroxycarvedilol	C24H26N2O5	422.184		COC1=CC=CC=C1OCCNCC(O)COC2=CC(O)=CC3=C2C4=CC=CC=C4N3	InChI=1S/C24H26N2O5/c1-29-21-8-4-5-9-22(21)30-11-10-25-14-17(28)15-31-23-13-16(27)12-20-24(23)18-6-2-3-7-19(18)26-20/h2-9,12-13,17,25-28H,10-11,14-15H2,1H3	YGMORIFWXMZUNP-UHFFFAOYSA-N	Metabolite	Carvedilol	Compendium, https://compendium.ch/	Phase I	prioritized	no	no	-0.113842	0.35793	0.786851
434	2-Hydroxyclomipramine	C19H23ClN2O	330.15	61523-75-9	CN(C)CCCN1C2=CC=CC=C2CCC3=CC(=C(C=C31)Cl)O	InChI=1S/C19H23ClN2O/c1-21(2)10-5-11-22-17-7-4-3-6-14(17)8-9-15-12-19(23)16(20)13-18(15)22/h3-4,6-7,12-13,23H,5,8-11H2,1-2H3	QXZNSJJZRXNDJQ-UHFFFAOYSA-N	Metabolite	Clomipramine	DrugBank, https://go.drugbank.com/	Phase I	prioritized	no	no	0.202357	1.1087	0.625847
435	2-Hydroxydesmethylclomipramine	C18H21ClN2O	316.134	104061-27-0	CNCCCN1C2=CC=CC=C2CCC3=CC(=C(C=C31)Cl)O	InChI=1S/C18H21ClN2O/c1-20-9-4-10-21-16-6-3-2-5-13(16)7-8-14-11-18(22)15(19)12-17(14)21/h2-3,5-6,11-12,20,22H,4,7-10H2,1H3	BTEFPKOBUHDJSN-UHFFFAOYSA-N	Metabolite	Clomipramine	DrugBank, https://go.drugbank.com/	Phase I	prioritized	no	no	-0.126505	0.923053	0.590791
436	2-Hydroxyfebuxostat (67M-2)	C16H16N2O4S	332.083	407582-47-2	CC1=C(SC(=N1)C2=CC(=C(C=C2)OCC(C)(C)O)C#N)C(=O)O	InChI=1S/C16H16N2O4S/c1-9-13(15(19)20)23-14(18-9)10-4-5-12(11(6-10)7-17)22-8-16(2,3)21/h4-6,21H,8H2,1-3H3,(H,19,20)	FFDDWBJYRJGZQH-UHFFFAOYSA-N	Metabolite	Febuxostat	DrugBank, https://go.drugbank.com/	Phase I	prioritized	no	no	1.12448	-0.767676	0.559551
437	2-Hydroxyibuprofen	C13H18O3	222.126	51146-55-5	CC(C1=CC=C(C=C1)CC(C)(C)O)C(=O)O	InChI=1S/C13H18O3/c1-9(12(14)15)11-6-4-10(5-7-11)8-13(2,3)16/h4-7,9,16H,8H2,1-3H3,(H,14,15)	UJHKVYPPCJBOSG-UHFFFAOYSA-N	Metabolite	Ibuprofen, Dexibuprofen	Compendium, https://compendium.ch/	Phase I	prioritized	no	no	2.36737	1.97823	0.441953
438	2-hydroxyiminostilbene	C14H11NO	209.084	81861-18-9	C1=CC=C2C(=C1)C=CC3=C(N2)C=CC(=C3)O	InChI=1S/C14H11NO/c16-12-7-8-14-11(9-12)6-5-10-3-1-2-4-13(10)15-14/h1-9,15-16H	FKCUOSGTQJAUQX-UHFFFAOYSA-N	Metabolite	Carbamazepine	DrugBank, https://go.drugbank.com/	Phase I	prioritized	no	no	3.16421	3.47259	0.398043
439	2-Hydroxymethylpyridine carboxylic acid	C7H9NO2	139.063		CC1=C(CC=CN1)C(=O)O	InChI=1S/C7H9NO2/c1-5-6(7(9)10)3-2-4-8-5/h2,4,8H,3H2,1H3,(H,9,10)	QMPOODVVGYNSJC-UHFFFAOYSA-N	Metabolite	Nifedipine	DrugBank, https://go.drugbank.com/	Phase I	prioritized	no	no	-2.28213	-2.28166	0.25422
440	2-Hydroxymetronidazole (1-(2-hydroxyethyl)-2-hydroxymethyl-5-nitroimidazole)	C6H9N3O4	187.059	4812-40-2	C1=C(N(C(=N1)CO)CCO)[N+](=O)[O-]	InChI=1S/C6H9N3O4/c10-2-1-8-5(4-11)7-3-6(8)9(12)13/h3,10-11H,1-2,4H2	AEHPOYAOLCAMIU-UHFFFAOYSA-N	Metabolite	Metronidazole	DrugBank, https://go.drugbank.com/	Phase I	prioritized	no	no	-1.29818	-1.27674	0.294258
441	2-Hydroxy-N-desmethyltrimipramine	C19H24N2O	296.189		CC(CNC)CN1C2=C(CCC3=CC=CC=C31)C=C(C=C2)O	InChI=1S/C19H24N2O/c1-14(12-20-2)13-21-18-6-4-3-5-15(18)7-8-16-11-17(22)9-10-19(16)21/h3-6,9-11,14,20,22H,7-8,12-13H2,1-2H3	LITUUVIRCVGRTI-UHFFFAOYSA-N	Metabolite	Trimipramine	Compendium, https://compendium.ch/	Phase I	prioritized	no	no	-0.495093	0.768033	0.610636
442	2-Hydroxynevirapine	C15H14N4O2	282.112	254889-31-1	CC1=CC(=O)NC2=C1NC(=O)C3=C(N2C4CC4)N=CC=C3	InChI=1S/C15H14N4O2/c1-8-7-11(20)17-14-12(8)18-15(21)10-3-2-6-16-13(10)19(14)9-4-5-9/h2-3,6-7,9H,4-5H2,1H3,(H,17,20)(H,18,21)	LFZSOJABLBVGRJ-UHFFFAOYSA-N	Metabolite	Nevirapine	DrugBank, https://go.drugbank.com/	Phase I	prioritized	no	no	-0.0909053	0.919027	0.501843
443	2-Hydroxytrimipramine	C20H26N2O	310.205	2064-15-5	CC(CN1C2=C(CCC3=CC=CC=C31)C=C(C=C2)O)CN(C)C	InChI=1S/C20H26N2O/c1-15(13-21(2)3)14-22-19-7-5-4-6-16(19)8-9-17-12-18(23)10-11-20(17)22/h4-7,10-12,15,23H,8-9,13-14H2,1-3H3	FQJSSUOYVSEYPF-UHFFFAOYSA-N	Metabolite	Trimipramine	Compendium, https://compendium.ch/	Phase I	prioritized	no	yes	-0.169047	0.944287	0.645692
444	2-n-Propyl-4-oxopentanoic acid	C8H14O3	158.094	688-04-0	CCCC(CC(=O)C)C(=O)O	InChI=1S/C8H14O3/c1-3-4-7(8(10)11)5-6(2)9/h7H,3-5H2,1-2H3,(H,10,11)	HJRMYVTYHORJKC-UHFFFAOYSA-N	Metabolite	Valproic acid	DrugBank, https://go.drugbank.com/	Phase I	prioritized	no	no	1.35821	0.969926	0.310102
445	2-Oxoclopidogrel	C16H16ClNO3S	337.054	1147350-75-1	COC(=O)[C@H](C1=CC=CC=C1Cl)N2CCC3C(=CC(=O)S3)C2	InChI=1S/C16H16ClNO3S/c1-21-16(20)15(11-4-2-3-5-12(11)17)18-7-6-13-10(9-18)8-14(19)22-13/h2-5,8,13,15H,6-7,9H2,1H3/t13?,15-/m0/s1	JBSAZVIMJUOBNB-WUJWULDRSA-N	Metabolite	Clopidogrel	DrugBank, https://go.drugbank.com/	Phase I	prioritized	no	no	0.369648	2.29203	0.551692
446	2-Propylglutaric acid	C8H14O4	174.089	32806-62-5	CCCC(CCC(=O)O)C(=O)O	InChI=1S/C8H14O4/c1-2-3-6(8(11)12)4-5-7(9)10/h6H,2-5H2,1H3,(H,9,10)(H,11,12)	IFNXFIJXYVEYLF-UHFFFAOYSA-N	Metabolite	Valproic acid	DrugBank, https://go.drugbank.com/	Phase I	prioritized	no	no	1.47496	1.15606	0.324812
447	2-Propylsuccinic acid	C7H12O4	160.074	618-57-5	CCCC(CC(=O)O)C(=O)O	InChI=1S/C7H12O4/c1-2-3-5(7(10)11)4-6(8)9/h5H,2-4H2,1H3,(H,8,9)(H,10,11)	QLTZBYGZXPKHLF-UHFFFAOYSA-N	Metabolite	Valproic acid	DrugBank, https://go.drugbank.com/	Phase I	prioritized	no	no	1.02213	0.362285	0.289756
448	2-Pyridylacetic acid	C7H7NO2	137.048	13115-43-0	C1=CC=NC(=C1)CC(=O)O	InChI=1S/C7H7NO2/c9-7(10)5-6-3-1-2-4-8-6/h1-4H,5H2,(H,9,10)	BPSNETAIJADFTO-UHFFFAOYSA-N	Metabolite	Betahistine	DrugBank, https://go.drugbank.com/	Phase I	prioritized	no	no	-0.640045	-1.00254	0.239743
449	2'-Quinone	C20H24N2O3	340.179		COC1=CC(C([C@@H](O)[C@@H]2C[C@@H]3CCN2C[C@@H]3C=C)=CC(N4)=O)=C4C=C1	InChI=1S/C20H24N2O3/c1-3-12-11-22-7-6-13(12)8-18(22)20(24)16-10-19(23)21-17-5-4-14(25-2)9-15(16)17/h3-5,9-10,12-13,18,20,24H,1,6-8,11H2,2H3,(H,21,23)/t12-,13-,18-,20+/m0/s1	FRZGROVVMXMITN-OCCRYCDCSA-N	Metabolite	Quinine	Compendium, https://compendium.ch/	Phase I	prioritized	no	no	-1.73171	-1.40028	0.660636
450	3-(1-Naphthalenylmethyl)-tetrahydrofuran-2-one-5-propionic acid	C18H18O4	298.121		O=C(OC(CCC(O)=O)C1)C1CC2=CC=CC3=CC=CC=C32	InChI=1S/C18H18O4/c19-17(20)9-8-15-11-14(18(21)22-15)10-13-6-3-5-12-4-1-2-7-16(12)13/h1-7,14-15H,8-11H2,(H,19,20)	AAVPYUHPDSMCLS-UHFFFAOYSA-N	Metabolite	Naftudrofuryl	Roth et al., Eur. J. Drug Metab. Pharmacokinet., 14(2), 1989	Phase I	prioritized	no	no	3.31401	2.73594	0.559561
451	3-(3,4-Dihydroxyphenyl)-2-methylpropionic acid	C10H12O4	196.074	53832-94-3	CC(CC1=CC(=C(C=C1)O)O)C(=O)O	InChI=1S/C10H12O4/c1-6(10(13)14)4-7-2-3-8(11)9(12)5-7/h2-3,5-6,11-12H,4H2,1H3,(H,13,14)	GIIOASILGOFVPI-UHFFFAOYSA-N	Metabolite	Carbidopa	DrugBank, https://go.drugbank.com/	Phase I	prioritized	no	no	1.96591	1.05704	0.351495
452	3-(3-Hydroxyphenyl)-2-methyllactic acid	C10H12O4	196.074		CC(CC1CCCC(C1)O)(C(=O)O)O	InChI=1S/C10H12O4/c1-10(14,9(12)13)6-7-3-2-4-8(11)5-7/h2-5,11,14H,6H2,1H3,(H,12,13)	DQCFPKHWBJEWFV-UHFFFAOYSA-N	Metabolite	Carbidopa	DrugBank, https://go.drugbank.com/	Phase I	prioritized	no	no	0.681059	-0.0858107	0.351495
453	3-(3-Hydroxyphenyl)-2-methylpropionic acid	C10H12O3	180.079	46207-82-3	CC(CC1=CC(=CC=C1)O)C(=O)O	InChI=1S/C10H12O3/c1-7(10(12)13)5-8-3-2-4-9(11)6-8/h2-4,6-7,11H,5H2,1H3,(H,12,13)	ZTHRBJCNTAYZRE-UHFFFAOYSA-N	Metabolite	Carbidopa	DrugBank, https://go.drugbank.com/	Phase I	prioritized	no	no	2.28366	1.65926	0.336785
454	3-(4-Hydroxy-3-methoxyphenyl)-2-methyllactic acid	C11H14O5	226.084		CC(CC1=CC(=C(C=C1)O)OC)(C(=O)O)O	InChI=1S/C11H14O5/c1-11(15,10(13)14)6-7-3-4-8(12)9(5-7)16-2/h3-5,12,15H,6H2,1-2H3,(H,13,14)	YNNLUYGFVUZDAD-UHFFFAOYSA-N	Metabolite	Carbidopa	DrugBank, https://go.drugbank.com/	Phase I	prioritized	no	no	1.08269	-0.224263	0.401261
455	3-(4-Hydroxy-3-methoxyphenyl)-2-methylpropionic acid	C11H14O4	210.089	53832-93-2	CC(CC1=CC(=C(C=C1)O)OC)C(=O)O	InChI=1S/C11H14O4/c1-7(11(13)14)5-8-3-4-9(12)10(6-8)15-2/h3-4,6-7,12H,5H2,1-2H3,(H,13,14)	XUQXZROVMZNKPO-UHFFFAOYSA-N	Metabolite	Carbidopa	DrugBank, https://go.drugbank.com/	Phase I	prioritized	no	no	2.11685	1.28835	0.386551
456	3'(S)-Hydroxypravastatin	C23H36O8	440.241		C[C@H]1C=CC2=C[C@H](C[C@@H]([C@@H]2[C@H]1CC[C@H](C[C@H](CC(=O)O)O)O)OC(=O)[C@@H](C)C(C)O)O	InChI=1S/C23H36O8/c1-12-4-5-15-8-17(26)10-20(31-23(30)13(2)14(3)24)22(15)19(12)7-6-16(25)9-18(27)11-21(28)29/h4-5,8,12-14,16-20,22,24-27H,6-7,9-11H2,1-3H3,(H,28,29)/t12-,13-,14?,16+,17+,18+,19-,20-,22-/m0/s1	ASZMMNUWSMFMJO-IRYSGDAYSA-N	Metabolite	Pravastatin	DrugBank, https://go.drugbank.com/	Phase I	prioritized	no	no	0.325182	-0.348698	0.851587
457	3'(S)-Hydroxy-pravastatin-tetranor	C19H30O6	354.204		[H][C@]12[C@H](C[C@H](O)C=C1C=C[C@H](C)[C@@H]2CCC(O)O)OC(=O)[C@@H](C)C(C)O	InChI=1S/C19H30O6/c1-10-4-5-13-8-14(21)9-16(25-19(24)11(2)12(3)20)18(13)15(10)6-7-17(22)23/h4-5,8,10-12,14-18,20-23H,6-7,9H2,1-3H3/t10-,11-,12?,14+,15-,16-,18-/m0/s1	STDLGCJBEGOGQS-KXRDOHBWSA-N	Metabolite	Pravastatin	DrugBank, https://go.drugbank.com/	Phase I	prioritized	no	no	0.541014	0.541013	0.696419
458	3,4-Dihydroxybutanoic acid	C4H8O4	120.042	1518-61-2	C(C(CO)O)C(=O)O	InChI=1S/C4H8O4/c5-2-3(6)1-4(7)8/h3,5-6H,1-2H2,(H,7,8)	DZAIOXUZHHTJKN-UHFFFAOYSA-N	Metabolite	Sodium oxybate	DrugBank, https://go.drugbank.com/	Phase I	prioritized	no	no	-1.4514	-2.22381	0.199065
459	3,4-Dihydroxyphenylacetone	C9H10O3	166.063	2503-44-8	CC(=O)CC1=CC(=C(C=C1)O)O	InChI=1S/C9H10O3/c1-6(10)4-7-2-3-8(11)9(12)5-7/h2-3,5,11-12H,4H2,1H3	JQXBETDGCMQLMK-UHFFFAOYSA-N	Metabolite	Carbidopa	DrugBank, https://go.drugbank.com/	Phase I	prioritized	no	no	1.33349	1.33347	0.301729
460	3',4'-Hydroxydiclofenac	C14H11Cl2NO4	327.007		OC(=O)CC1=CC=CC=C1NC1=C(Cl)C=C(O)C(O)=C1Cl	InChI=1S/C14H11Cl2NO4/c15-8-6-10(18)14(21)12(16)13(8)17-9-4-2-1-3-7(9)5-11(19)20/h1-4,6,17-18,21H,5H2,(H,19,20)	WCLLGWABZKZLLL-UHFFFAOYSA-N	Metabolite	Diclofenac	DrugBank, https://go.drugbank.com/	Phase I	prioritized	no	no	3.6041	2.46262	0.487072
461	3-[(4-Chlorobenzoyl)amino]propanoic acid	C10H10ClNO3	227.035	440341-75-3	C1=CC(=CC=C1C(=O)NCCC(=O)O)Cl	InChI=1S/C10H10ClNO3/c11-8-3-1-7(2-4-8)10(15)12-6-5-9(13)14/h1-4H,5-6H2,(H,12,15)(H,13,14)	ZCGLNFAUVVHTQO-UHFFFAOYSA-N	Metabolite	Bezafibrate	From internal database	Phase I	prioritized	yes	no	1.27617	-0.104468	0.360356
462	3-5-Diamino-2-4-6-triiodobenzoic acid	C7H5N2O2I3	529.749	5505-16-8	C1(=C(C(=C(C(=C1I)N)I)N)I)C(=O)O	InChI=1S/C7H5I3N2O2/c8-2-1(7(13)14)3(9)6(12)4(10)5(2)11/h11-12H2,(H,13,14)	GOQCZMZLABPEME-UHFFFAOYSA-N	Metabolite	Diatrozoate	From internal database	Phase I	prioritized	yes	no	2.72815	1.78484	0.33841
463	3-5-Diiodo-L-tyrosine	C9H9NO3I2	432.867	300-39-0	C1=C(C=C(C(=C1I)O)I)CC(C(=O)O)N	InChI=1S/C9H9I2NO3/c10-5-1-4(2-6(11)8(5)13)3-7(12)9(14)15/h1-2,7,13H,3,12H2,(H,14,15)/t7-/m0/s1	NYPYHUZRZVSYKL-ZETCQYMHSA-N	Metabolite	Diatrozoate	From internal database	Phase I	prioritized	yes	no	0.365843	0.367812	0.375119
464	3'-Amino-3'-deoxythymidine (AMT)	C10H15N3O4	241.106	52450-18-7	CC1=CN(C(=O)NC1=O)[C@H]2C[C@@H]([C@H](O2)CO)N	InChI=1S/C10H15N3O4/c1-5-3-13(10(16)12-9(5)15)8-2-6(11)7(4-14)17-8/h3,6-8,14H,2,4,11H2,1H3,(H,12,15,16)/t6-,7+,8+/m0/s1	ADVCGXWUUOVPPB-XLPZGREQSA-N	Metabolite	Zidovudine	DrugBank, https://go.drugbank.com/	Phase I	prioritized	no	no	-4.25881	-4.20736	0.420005
465	3-Carboxyibuprofen	C14H18O4	250.121		CC(C)CC1=CC=C(C=C1)C(CC(=O)O)C(=O)O	InChI=1S/C14H18O4/c1-9(2)7-10-3-5-11(6-4-10)12(14(17)18)8-13(15)16/h3-6,9,12H,7-8H2,1-2H3,(H,15,16)(H,17,18)	VPKYBEXZMCOVTF-UHFFFAOYSA-N	Metabolite	Dexibuprofen	Compendium, https://compendium.ch/	Phase I	prioritized	no	no	2.95156	2.17172	0.477242
466	3-Carboxymefenamic acid	C15H13NO4	271.084	190379-82-9	CC1=C(C=CC=C1NC2=CC=CC=C2C(=O)O)C(=O)O	InChI=1S/C15H13NO4/c1-9-10(14(17)18)6-4-8-12(9)16-13-7-3-2-5-11(13)15(19)20/h2-8,16H,1H3,(H,17,18)(H,19,20)	OOQQWHSTKBWQPB-UHFFFAOYSA-N	Metabolite	Mefenamic acid	Compendium, https://compendium.ch/	Phase I	prioritized	no	yes	4.48759	3.34982	0.477229
467	3'-Desamine-3-ene-decladinoseazithromycin	C28H51NO9	545.356		CC[C@@H]1[C@@](O)([C@@H]([C@H](N(C[C@@H](C[C@@](O)([C@@H]([C@H]([C@@H]([C@H](C(O1)=O)C)O)C)O[C@H]2[C@@H](C=C[C@H](O2)C)O)C)C)C)C)O)C	InChI=1S/C28H51NO9/c1-10-21-28(8,35)23(32)19(6)29(9)14-15(2)13-27(7,34)24(17(4)22(31)18(5)25(33)37-21)38-26-20(30)12-11-16(3)36-26/h11-12,15-24,26,30-32,34-35H,10,13-14H2,1-9H3/t15-,16-,17+,18-,19-,20-,21-,22+,23-,24-,26+,27-,28-/m1/s1	WJIHIEWIEXYURU-YTYMPLCASA-N	Metabolite	Azithromycin	Compendium, https://compendium.ch/	Phase I	prioritized	no	no	-1.76818	-1.76768	1.09337
468	3'-Desamine-3-enen-azithromycin	C36H65NO12	703.451		CC[C@@H]1[C@@]([C@@H]([C@H](N(C[C@@H](C[C@@]([C@@H]([C@H]([C@@H]([C@H](C(=O)O1)C)O[C@H]2C[C@@]([C@H]([C@@H](O2)C)O)(C)OC)C)O[C@H]3[C@@H](C=C[C@H](O3)C)O)(C)O)C)C)C)O)(C)O	InChI=1S/C36H65NO12/c1-13-26-36(10,43)29(39)23(6)37(11)18-19(2)16-34(8,42)31(49-33-25(38)15-14-20(3)45-33)21(4)28(22(5)32(41)47-26)48-27-17-35(9,44-12)30(40)24(7)46-27/h14-15,19-31,33,38-40,42-43H,13,16-18H2,1-12H3/t19-,20-,21+,22-,23-,24+,25-,26-,27+,28+,29-,30+,31-,33+,34-,35-,36-/m1/s1	WDVCDILRHFXYAB-FHFBNANVSA-N	Metabolite	Azithromycin	Compendium, https://compendium.ch/	Phase I	prioritized	no	no	-0.667764	-0.667261	1.40347
469	3-Desmethyltrimethoprim	C13H16N4O3	276.122	27653-69-6	COC1=CC(=CC(=C1OC)O)CC2=CN=C(N=C2N)N	InChI=1S/C13H16N4O3/c1-19-10-5-7(4-9(18)11(10)20-2)3-8-6-16-13(15)17-12(8)14/h4-6,18H,3H2,1-2H3,(H4,14,15,16,17)	HWBPOLWLLFXEJY-UHFFFAOYSA-N	Metabolite	Trimethoprim	DrugBank, https://go.drugbank.com/	Phase I	prioritized	no	yes	-0.335345	-0.28397	0.48987
470	3-Formylrifampicin	C38H47NO13	725.305	13292-22-3	C[C@H]1/C=C/C=C(\C(=O)NC2=C(C(=C3C(=C2O)C(=C(C4=C3C(=O)[C@](O4)(O/C=C/[C@@H]([C@H]([C@H]([C@@H]([C@@H]([C@@H]([C@H]1O)C)O)C)OC(=O)C)C)OC)C)C)O)O)C=O)/C	InChI=1S/C38H47NO13/c1-16-11-10-12-17(2)37(48)39-28-23(15-40)32(45)25-26(33(28)46)31(44)21(6)35-27(25)36(47)38(8,52-35)50-14-13-24(49-9)18(3)34(51-22(7)41)20(5)30(43)19(4)29(16)42/h10-16,18-20,24,29-30,34,42-46H,1-9H3,(H,39,48)/b11-10+,14-13+,17-12-/t16-,18+,19+,20+,24-,29-,30+,34+,38-/m0/s1	BBNQHOMJRFAQBN-UPZFVJMDSA-N	Metabolite	Rifampicin	Duca, Flipper E Nuvola, 2013	Phase I	prioritized	no	no	5.18683	5.18476	1.32905
471	3'-Hydroxy-4'-methoxydiclofenac	C15H13Cl2NO4	341.022	106610-60-0	COC1=CC(=C(C(=C1O)Cl)NC2=CC=CC=C2CC(=O)O)Cl	InChI=1S/C15H13Cl2NO4/c1-22-11-7-9(16)14(13(17)15(11)21)18-10-5-3-2-4-8(10)6-12(19)20/h2-5,7,18,21H,6H2,1H3,(H,19,20)	YALZBLAHGKGDMB-UHFFFAOYSA-N	Metabolite	Diclofenac	DrugBank, https://go.drugbank.com/	Phase I	prioritized	no	no	3.74899	2.60308	0.522128
472	3-Hydroxycarbamazepine	C15H12N2O2	252.09	68011-67-6	NC(=O)N1C2=CC=CC=C2C=CC2=CC=C(O)C=C12	InChI=1S/C15H12N2O2/c16-15(19)17-13-4-2-1-3-10(13)5-6-11-7-8-12(18)9-14(11)17/h1-9,18H,(H2,16,19)	QQCFBZCATDIWTH-UHFFFAOYSA-N	Metabolite	Carbamazepine	DrugBank, https://go.drugbank.com/	Phase I	prioritized	no	no	2.46246	2.46245	0.456169
473	3-Hydroxycarvedilol	C24H26N2O5	422.184	146574-43-8	COC1=CC=CC=C1OCCNCC(COC2=C(C=CC3=C2C4=CC=CC=C4N3)O)O	InChI=1S/C24H26N2O5/c1-29-21-8-4-5-9-22(21)30-13-12-25-14-16(27)15-31-24-20(28)11-10-19-23(24)17-6-2-3-7-18(17)26-19/h2-11,16,25-28H,12-15H2,1H3	RWDSIYCVHJZURY-UHFFFAOYSA-N	Metabolite	Carvedilol	Compendium, https://compendium.ch/	Phase I	prioritized	no	no	-0.113867	0.356908	0.786851
474	3'-Hydroxydarunavir (metabolite 29, R330326)	C27H37N3O8S	563.23	1159613-24-7	CC(C)CN(C[C@H]([C@H](CC1=CC=CC=C1)NC(=O)O[C@H]2CO[C@@H]3[C@H]2CCO3)O)S(=O)(=O)C4=CC(=C(C=C4)N)O	InChI=1S/C27H37N3O8S/c1-17(2)14-30(39(34,35)19-8-9-21(28)23(31)13-19)15-24(32)22(12-18-6-4-3-5-7-18)29-27(33)38-25-16-37-26-20(25)10-11-36-26/h3-9,13,17,20,22,24-26,31-32H,10-12,14-16,28H2,1-2H3,(H,29,33)/t20-,22-,24+,25-,26+/m0/s1	JHSMVOSDDWDUEW-QSDJZFCLSA-N	Metabolite	Darunavir	DrugBank, https://go.drugbank.com/	Phase I	prioritized	no	no	2.25768	2.51046	1.01237
475	3'-Hydroxydesethylamiodarone	C23H25I2NO4	632.987	334542-32-4	CC(O)CCC1=C(C(C2=CC(I)=C(OCCNCC)C(I)=C2)=O)C3=CC=CC=C3O1	InChI=1S/C23H25I2NO4/c1-3-26-10-11-29-23-17(24)12-15(13-18(23)25)22(28)21-16-6-4-5-7-19(16)30-20(21)9-8-14(2)27/h4-7,12-14,26-27H,3,8-11H2,1-2H3	HUCFRTSKJVTUPE-UHFFFAOYSA-N	Metabolite	Amiodarone	DrugBank, https://go.drugbank.com/	Phase I	prioritized	no	no	2.18937	2.24703	0.793754
476	3'-Hydroxydiclofenac	C14H11Cl2NO3	311.012	69002-85-3	C1=CC=C(C(=C1)CC(=O)O)NC2=C(C=CC(=C2Cl)O)Cl	InChI=1S/C14H11Cl2NO3/c15-9-5-6-11(18)13(16)14(9)17-10-4-2-1-3-8(10)7-12(19)20/h1-6,17-18H,7H2,(H,19,20)	HYPJZSYXUWYJDG-UHFFFAOYSA-N	Metabolite	Diclofenac	DrugBank, https://go.drugbank.com/	Phase I	prioritized	no	no	3.92469	2.94665	0.472362
477	3-Hydroxyfebuxostat (67M-1)	C16H16N2O4S	332.083		CC(CO)COC1=C(C=C(C=C1)C1=NC(C)=C(S1)C(O)=O)C#N	InChI=1S/C16H16N2O4S/c1-9(7-19)8-22-13-4-3-11(5-12(13)6-17)15-18-10(2)14(23-15)16(20)21/h3-5,9,19H,7-8H2,1-2H3,(H,20,21)	FPODSLPQWIIKKI-UHFFFAOYSA-N	Metabolite	Febuxostat	DrugBank, https://go.drugbank.com/	Phase I	prioritized	no	no	0.966616	-0.925536	0.559551
478	3-Hydroxyibuprofen	C13H18O3	222.126	53949-54-5	CC(CO)CC1=CC=C(C=C1)C(C)C(O)=O	InChI=1S/C13H18O3/c1-9(8-14)7-11-3-5-12(6-4-11)10(2)13(15)16/h3-6,9-10,14H,7-8H2,1-2H3,(H,15,16)	HFAIHLSDLUYLQA-UHFFFAOYSA-N	Metabolite	Ibuprofen, Dexibuprofen	Compendium, https://compendium.ch/	Phase I	prioritized	no	no	2.47908	2.05682	0.441953
479	3'-Hydroxylamiodarone	C25H29I2NO4	661.019		CC(O)CCC1=C(C(C2=CC(I)=C(OCCN(CC)CC)C(I)=C2)=O)C3=CC=CC=C3O1	InChI=1S/C25H29I2NO4/c1-4-28(5-2)12-13-31-25-19(26)14-17(15-20(25)27)24(30)23-18-8-6-7-9-21(18)32-22(23)11-10-16(3)29/h6-9,14-16,29H,4-5,10-13H2,1-3H3	IIOUFGJTYMDOPR-UHFFFAOYSA-N	Metabolite	Amiodarone	DrugBank, https://go.drugbank.com/	Phase I	prioritized	no	no	2.66993	2.73631	0.863866
480	3-Hydroxylidocaine	C14H22N2O2	250.168	34604-55-2	CCN(CC)CC(=O)NC1=C(C=CC(=C1C)O)C	InChI=1S/C14H22N2O2/c1-5-16(6-2)9-13(18)15-14-10(3)7-8-12(17)11(14)4/h7-8,17H,5-6,9H2,1-4H3,(H,15,18)	PMGUCIDDSCRAMY-UHFFFAOYSA-N	Metabolite	Lidocaine	DrugBank, https://go.drugbank.com/	Phase I	prioritized	no	no	-0.949513	-0.29166	0.507972
481	3-Hydroxymethylmefenamic acid	C15H15NO3	257.105	5129-20-4	CC1=C(C=CC=C1NC2=CC=CC=C2C(=O)O)CO	InChI=1S/C15H15NO3/c1-10-11(9-17)5-4-8-13(10)16-14-7-3-2-6-12(14)15(18)19/h2-8,16-17H,9H2,1H3,(H,18,19)	QBONJEHEDCBRMZ-UHFFFAOYSA-N	Metabolite	Mefenamic acid	Compendium, https://compendium.ch/	Phase I	prioritized	no	yes	3.86666	3.29478	0.476996
482	3-Hydroxymonoethylglycinexylidide	C12H18N2O2	222.137	34604-56-3	CCNCC(=O)NC1=C(C=CC(=C1C)O)C	InChI=1S/C12H18N2O2/c1-4-13-7-11(16)14-12-8(2)5-6-10(15)9(12)3/h5-6,13,15H,4,7H2,1-3H3,(H,14,16)	YITCMQBVWIHTTA-UHFFFAOYSA-N	Metabolite	Lidocaine	DrugBank, https://go.drugbank.com/	Phase I	prioritized	no	no	-1.4415	-1.32937	0.43786
483	3-Hydroxymorphinan	C16H21NO	243.162	1531-12-0	C1CC[C@@]23CCN[C@@H]([C@@H]2C1)CC4=C3C=C(C=C4)O	InChI=1S/C16H21NO/c18-12-5-4-11-9-15-13-3-1-2-6-16(13,7-8-17-15)14(11)10-12/h4-5,10,13,15,17-18H,1-3,6-9H2/t13-,15+,16+/m0/s1	IYNWSQDZXMGGGI-NUEKZKHPSA-N	Metabolite	Dextromethorphan	DrugBank, https://go.drugbank.com/	Phase I	prioritized	no	no	-0.277162	-0.273838	0.511584
484	3-Hydroxynevirapine	C15H14N4O2	282.112	174532-82-2	CC1=C2C(=NC=C1O)N(C3=C(C=CC=N3)C(=O)N2)C4CC4	InChI=1S/C15H14N4O2/c1-8-11(20)7-17-14-12(8)18-15(21)10-3-2-6-16-13(10)19(14)9-4-5-9/h2-3,6-7,9,20H,4-5H2,1H3,(H,18,21)	DANIONWINZEYME-UHFFFAOYSA-N	Metabolite	Nevirapine	DrugBank, https://go.drugbank.com/	Phase I	prioritized	no	yes	1.67534	2.17663	0.501843
485	3-Hydroxyomeprazole	C17H19N3O4S	361.11	176219-02-6	COC1=CC2=C(C=C1)N=C(N2)S(=O)CC1=C(CO)C(OC)=C(C)C=N1	InChI=1S/C17H19N3O4S/c1-10-7-18-15(12(8-21)16(10)24-3)9-25(22)17-19-13-5-4-11(23-2)6-14(13)20-17/h4-7,21H,8-9H2,1-3H3,(H,19,20)	IGVYIWUGJPECAJ-UHFFFAOYSA-N	Metabolite	Omeprazole	DrugBank, https://go.drugbank.com/	Phase I	prioritized	no	no	0.0895431	1.10134	0.617444
486	3-Hydroxyphenylglycol	C8H10O3	154.063	158551-93-0	OC[C@H](O)C1=CC(O)=CC=C1	InChI=1S/C8H10O3/c9-5-8(11)6-2-1-3-7(10)4-6/h1-4,8-11H,5H2/t8-/m0/s1	AQAVPIJUJIGGGG-QMMMGPOBSA-N	Metabolite	Phenylephrine	Hariharan, FDA approval document of phenylephrine, 203826Orig1s000, 2012	Phase I	prioritized	no	no	0.271996	0.271984	0.281149
487	3-Hydroxyphenytoin	C15H12N2O3	268.085	30074-03-4	OC1=NC(C2=CC=CC=C2)(C3=CC(O)=CC=C3)C(O)=N1	InChI=1S/C15H12N2O3/c18-12-8-4-7-11(9-12)15(10-5-2-1-3-6-10)13(19)16-14(20)17-15/h1-9,18H,(H2,16,17,19,20)	FSPRLRPJSPWQNC-UHFFFAOYSA-N	Metabolite	Phenytoin	DrugBank, https://go.drugbank.com/	Phase I	prioritized	no	no	2.38491	-0.293667	0.470879
488	3-Hydroxyquinine	C20H24N2O3	340.179	78549-61-8	COC1=CC2=C(C=CN=C2C=C1)[C@H]([C@@H]3C[C@@H]4CCN3C[C@@]4(C=C)O)O	InChI=1S/C20H24N2O3/c1-3-20(24)12-22-9-7-13(20)10-18(22)19(23)15-6-8-21-17-5-4-14(25-2)11-16(15)17/h3-6,8,11,13,18-19,23-24H,1,7,9-10,12H2,2H3/t13-,18-,19+,20+/m0/s1	BSRUJCFCZKMFMB-YGHPHNMRSA-N	Metabolite	Quinine	Compendium, https://compendium.ch/	Phase I	prioritized	no	no	-3.02277	-1.57477	0.660636
489	3'-Hydroxysimvastatin	C25H38O6	434.267		CCC(C)(C(O[C@H]1CC(C)=CC2=CC(O)[C@H](C)[C@H](CC[C@@H]3C[C@@H](O)CC(O3)=O)C21)=O)C	InChI=1S/C25H38O6/c1-6-25(4,5)24(29)31-21-10-14(2)9-16-11-20(27)15(3)19(23(16)21)8-7-18-12-17(26)13-22(28)30-18/h9,11,15,17-21,23,26-27H,6-8,10,12-13H2,1-5H3/t15-,17-,18-,19+,20?,21+,23?/m1/s1	ZHTMJJNBYMYMRV-ISLPFMLNSA-N	Metabolite	Simvastatin	Prueksaritanont et al., Drug Metab. Dispos., 25(10), 1997	Phase I	prioritized	no	no	3.26165	3.26169	0.877802
490	3-Hydroxyvalproic acid	C8H16O3	160.11	58888-84-9	CCCC(C(CC)O)C(=O)O	InChI=1S/C8H16O3/c1-3-5-6(8(10)11)7(9)4-2/h6-7,9H,3-5H2,1-2H3,(H,10,11)	LLPFTSMZBSRZDV-UHFFFAOYSA-N	Metabolite	Valproic acid	DrugBank, https://go.drugbank.com/	Phase I	prioritized	no	no	1.56413	1.26174	0.324579
491	3-Keto-5,6-diol pravastatin	C23H36O9	456.236		[H][C@]12[C@H](C[C@H](O)C(O)C1=CC(=O)[C@H](C)[C@@H]2CC[C@@H](O)C[C@@H](O)CC(O)=O)OC(=O)[C@@H](C)CC	InChI=1S/C23H36O9/c1-4-11(2)23(31)32-19-10-18(27)22(30)16-9-17(26)12(3)15(21(16)19)6-5-13(24)7-14(25)8-20(28)29/h9,11-15,18-19,21-22,24-25,27,30H,4-8,10H2,1-3H3,(H,28,29)/t11-,12+,13+,14+,15-,18-,19-,21+,22?/m0/s1	VKSSPFIYGDONNR-AKRQAXCHSA-N	Metabolite	Pravastatin	DrugBank, https://go.drugbank.com/	Phase I	prioritized	no	no	0.357459	-0.316421	0.866297
492	3-Methylxanthine	C6H6N4O2	166.049	1076-22-8	CN1C2=C(C(=O)NC1=O)NC=N2	InChI=1S/C6H6N4O2/c1-10-4-3(7-2-8-4)5(11)9-6(10)12/h2H,1H3,(H,7,8)(H,9,11,12)	GMSNIKWWOQHZGF-UHFFFAOYSA-N	Metabolite	Caffeine, Theophylline	DrugBank, https://go.drugbank.com/	Phase I	prioritized	no	yes	-0.993153	-0.995147	0.258721
493	3'-N-Desmethyl-3''-O-desmethylazithromycin	C36H68N2O12	720.477		CC[C@@H]1[C@@](C)(O)[C@H](O)[C@@H](C)N(C)C[C@H](C)C[C@@](C)(O)[C@H](O[C@H]2[C@H](O)[C@@H](NC)C[C@@H](C)O2)[C@@H](C)[C@H](O[C@H]3C[C@@](C)(O)[C@@H](O)[C@H](C)O3)[C@@H](C)C(O1)=O	InChI=1S/C36H68N2O12/c1-13-25-36(10,45)29(40)22(6)38(12)17-18(2)15-35(9,44)31(50-33-27(39)24(37-11)14-19(3)46-33)20(4)28(21(5)32(42)48-25)49-26-16-34(8,43)30(41)23(7)47-26/h18-31,33,37,39-41,43-45H,13-17H2,1-12H3/t18-,19-,20+,21-,22-,23+,24+,25-,26+,27-,28+,29-,30+,31-,33+,34-,35-,36-/m1/s1	MNEKULDGWUUTNF-GGNUPITBSA-N	Metabolite	Azithromycin	Compendium, https://compendium.ch/	Phase I	prioritized	no	no	-5.32472	-5.31362	1.44078
494	3'-N-Desmethyl-9a-N-desmethylazithromycin	C36H68N2O12	720.477		CC[C@@H]1[C@@](O)([C@@H]([C@H](NC[C@@H](C[C@@](O)([C@@H]([C@H]([C@@H]([C@H](C(O1)=O)C)O[C@H]2C[C@@](OC)([C@H]([C@@H](O2)C)O)C)C)O[C@H]3[C@@H]([C@H](C[C@H](O3)C)NC)O)C)C)C)O)C	InChI=1S/C36H68N2O12/c1-13-25-36(10,44)29(40)22(6)38-17-18(2)15-34(8,43)31(50-33-27(39)24(37-11)14-19(3)46-33)20(4)28(21(5)32(42)48-25)49-26-16-35(9,45-12)30(41)23(7)47-26/h18-31,33,37-41,43-44H,13-17H2,1-12H3/t18-,19-,20+,21-,22-,23+,24+,25-,26+,27-,28+,29-,30+,31-,33+,34-,35-,36-/m1/s1	IEZJOWXSXAYUIB-GGNUPITBSA-N	Metabolite	Azithromycin	Compendium, https://compendium.ch/	Phase I	prioritized	no	no	-4.80519	-4.78452	1.44078
495	3'-N-Desmethylazithromycin	C37H70N2O12	734.493	172617-84-4	CC[C@@H]1[C@@](C)(O)[C@H](O)[C@@H](C)N(C)C[C@H](C)C[C@@](C)(O)[C@H](O[C@H]2[C@H](O)[C@@H](NC)C[C@@H](C)O2)[C@@H](C)[C@H](O[C@H]3C[C@@](C)(OC)[C@@H](O)[C@H](C)O3)[C@@H](C)C(O1)=O	InChI=1S/C37H70N2O12/c1-14-26-37(10,45)30(41)23(6)39(12)18-19(2)16-35(8,44)32(51-34-28(40)25(38-11)15-20(3)47-34)21(4)29(22(5)33(43)49-26)50-27-17-36(9,46-13)31(42)24(7)48-27/h19-32,34,38,40-42,44-45H,14-18H2,1-13H3/t19-,20-,21+,22-,23-,24+,25+,26-,27+,28-,29+,30-,31+,32-,34+,35-,36-,37-/m1/s1	FZYUKBLYECHAGN-HOQMJRDDSA-N	Metabolite	Azithromycin	From internal database	Phase I	prioritized	yes	no	-4.68159	-4.6705	1.47584
496	3'-N-Desmethyldescladinose	C29H56N2O9	576.399		CC[C@@H]1[C@@](C)(O)[C@H](O)[C@@H](C)N(C)C[C@H](C)C[C@@](C)(O)[C@H](O[C@H]2[C@H](O)[C@@H](NC)C[C@@H](C)O2)[C@@H](C)[C@H](O)[C@@H](C)C(O1)=O	InChI=1S/C29H56N2O9/c1-11-21-29(8,37)24(34)19(6)31(10)14-15(2)13-28(7,36)25(17(4)22(32)18(5)26(35)39-21)40-27-23(33)20(30-9)12-16(3)38-27/h15-25,27,30,32-34,36-37H,11-14H2,1-10H3/t15-,16-,17+,18-,19-,20+,21-,22+,23-,24-,25-,27+,28-,29-/m1/s1	SZROGRUAGWWKKR-NHUOXGILSA-N	Metabolite	Azithromycin	Compendium, https://compendium.ch/	Phase I	prioritized	no	no	-5.78201	-5.77091	1.16574
497	3'-N-Nitroso-9a-N-desmethylazithromycin	C35H64N2O13	720.441		CC[C@@H]1[C@@](O)([C@@H]([C@H](NC[C@@H](C[C@@](O)([C@@H]([C@H]([C@@H]([C@H](C(O1)=O)C)O[C@H]2C[C@@](OC)([C@H]([C@@H](O2)C)O)C)C)O[C@H]3[C@@H]([C@H](C[C@H](O3)C)N=O)O)C)C)C)O)C	InChI=1S/C35H64N2O13/c1-12-24-35(10,43)28(39)21(6)36-16-17(2)14-33(8,42)30(50-32-26(38)23(37-44)13-18(3)46-32)19(4)27(20(5)31(41)48-24)49-25-15-34(9,45-11)29(40)22(7)47-25/h17-30,32,36,38-40,42-43H,12-16H2,1-11H3/t17-,18-,19+,20-,21-,22+,23+,24-,25+,26-,27+,28-,29+,30-,32+,33-,34-,35-/m1/s1	UINWJOPLXDKURJ-PJXLTFFBSA-N	Metabolite	Azithromycin	Compendium, https://compendium.ch/	Phase I	prioritized	no	no	-1.41127	-1.40119	1.40596
498	3''-O-Desmethylazithromycin	C37H70N2O12	734.493	620169-47-3	CC[C@@H]1[C@@]([C@@H]([C@H](N(C[C@@H](C[C@@]([C@@H]([C@H]([C@@H]([C@H](C(=O)O1)C)O[C@H]2C[C@@]([C@H]([C@@H](O2)C)O)(C)O)C)O[C@H]3[C@@H]([C@H](C[C@H](O3)C)N(C)C)O)(C)O)C)C)C)O)(C)O	InChI=1S/C37H70N2O12/c1-14-26-37(10,46)30(41)23(6)39(13)18-19(2)16-36(9,45)32(51-34-28(40)25(38(11)12)15-20(3)47-34)21(4)29(22(5)33(43)49-26)50-27-17-35(8,44)31(42)24(7)48-27/h19-32,34,40-42,44-46H,14-18H2,1-13H3/t19-,20-,21+,22-,23-,24+,25+,26-,27+,28-,29+,30-,31+,32-,34+,35-,36-,37-/m1/s1	PAIIKRKARNTWPY-HOQMJRDDSA-N	Metabolite	Azithromycin	Compendium, https://compendium.ch/	Phase I	prioritized	no	no	-5.20056	-5.13395	1.47584
499	3-Oxovalproic acid	C8H14O3	158.094	60113-81-7	CCCC(C(=O)CC)C(=O)O	InChI=1S/C8H14O3/c1-3-5-6(8(10)11)7(9)4-2/h6H,3-5H2,1-2H3,(H,10,11)	PPYHXKUZTSZTQU-UHFFFAOYSA-N	Metabolite	Valproic acid	DrugBank, https://go.drugbank.com/	Phase I	prioritized	no	no	2.12477	1.67382	0.310102
500	3-Phenyloxolan-2-one	C10H10O2	162.068	6836-98-2	C1COC(=O)C1C2=CC=CC=C2	InChI=1S/C10H10O2/c11-10-9(6-7-12-10)8-4-2-1-3-5-8/h1-5,9H,6-7H2	QGHNDAKWOGAJHS-UHFFFAOYSA-N	Metabolite	Primidone	Lafont et al., Eur. J. Med. Chem., 25(1), 1990	Phase I	prioritized	no	no	1.82634	1.82634	0.307598
501	3-α-Hydroxy-5α-Abi	C24H33NO	351.256		C[C@]12CC[C@@H](O)C[C@]1([H])CCC3C2CC[C@@]4(C)C3CC=C4C5=CC=CN=C5	InChI=1S/C24H33NO/c1-23-11-9-18(26)14-17(23)5-6-19-21-8-7-20(16-4-3-13-25-15-16)24(21,2)12-10-22(19)23/h3-4,7,13,15,17-19,21-22,26H,5-6,8-12,14H2,1-2H3/t17-,18+,19?,21?,22?,23-,24+/m0/s1	UNJQRCXVHBZVTM-UEIYRWQUSA-N	Metabolite	Abiraterone acetate	Li et al, Nature, 533(7604), 2016	Phase I	prioritized	no	no	3.41362	4.1085	0.763079
502	3-α-Hydroxy-5β-Abi	C24H33NO	351.256		C[C@]12CC[C@@H](O)C[C@@]1([H])CCC3C2CC[C@@]4(C)C3CC=C4C5=CC=CN=C5	InChI=1S/C24H33NO/c1-23-11-9-18(26)14-17(23)5-6-19-21-8-7-20(16-4-3-13-25-15-16)24(21,2)12-10-22(19)23/h3-4,7,13,15,17-19,21-22,26H,5-6,8-12,14H2,1-2H3/t17-,18-,19?,21?,22?,23+,24-/m1/s1	UNJQRCXVHBZVTM-BCKWLHGBSA-N	Metabolite	Abiraterone acetate	Li et al, Nature, 533(7604), 2016	Phase I	prioritized	no	no	3.41362	4.1085	0.763079
503	3-α-Hydroxythiomethylspironolactone	C23H34O3S	390.223		C[C@]12CC[C@H](C=C1C[C@H]([C@@H]3[C@@H]2CC[C@]4([C@H]3CC[C@@]45CCC(=O)O5)C)SC)O	InChI=1S/C23H34O3S/c1-21-8-4-15(24)12-14(21)13-18(27-3)20-16(21)5-9-22(2)17(20)6-10-23(22)11-7-19(25)26-23/h12,15-18,20,24H,4-11,13H2,1-3H3/t15-,16+,17+,18-,20-,21+,22+,23-/m1/s1	DIYKBOABTLXNQD-IFXPONGKSA-N	Metabolite	Spironolactone	DrugBank, https://go.drugbank.com/	Phase I	prioritized	no	no	3.7718	3.77182	0.787989
504	3-α-Isopravastatin	C23H36O7	424.246		[H][C@]12[C@H](CCC=C1C=C(O)[C@H](C)[C@@H]2CC[C@@H](O)C[C@@H](O)CC(O)=O)OC(=O)[C@@H](C)CC	InChI=1S/C23H36O7/c1-4-13(2)23(29)30-20-7-5-6-15-10-19(26)14(3)18(22(15)20)9-8-16(24)11-17(25)12-21(27)28/h6,10,13-14,16-18,20,22,24-26H,4-5,7-9,11-12H2,1-3H3,(H,27,28)/t13-,14+,16+,17+,18-,20-,22-/m0/s1	IOVADOQIJHRIHU-MURVHARLSA-N	Metabolite	Pravastatin	DrugBank, https://go.drugbank.com/	Phase I	prioritized	no	no	2.18875	1.51487	0.836877
505	3-β-Hydroxy-5α-Abi	C24H33NO	351.256		C[C@]12CC[C@H](O)C[C@]1([H])CCC3C2CC[C@@]4(C)C3CC=C4C5=CC=CN=C5	InChI=1S/C24H33NO/c1-23-11-9-18(26)14-17(23)5-6-19-21-8-7-20(16-4-3-13-25-15-16)24(21,2)12-10-22(19)23/h3-4,7,13,15,17-19,21-22,26H,5-6,8-12,14H2,1-2H3/t17-,18-,19?,21?,22?,23-,24+/m0/s1	UNJQRCXVHBZVTM-IZKIDQRMSA-N	Metabolite	Abiraterone acetate	Li et al, Nature, 533(7604), 2016	Phase I	prioritized	no	no	3.41362	4.1085	0.763079
506	3-β-Hydroxy-5β-Abi	C24H33NO	351.256		C[C@]12CC[C@H](O)C[C@@]1([H])CCC3C2CC[C@@]4(C)C3CC=C4C5=CC=CN=C5	InChI=1S/C24H33NO/c1-23-11-9-18(26)14-17(23)5-6-19-21-8-7-20(16-4-3-13-25-15-16)24(21,2)12-10-22(19)23/h3-4,7,13,15,17-19,21-22,26H,5-6,8-12,14H2,1-2H3/t17-,18+,19?,21?,22?,23+,24-/m1/s1	UNJQRCXVHBZVTM-UMTLFAKMSA-N	Metabolite	Abiraterone acetate	Li et al, Nature, 533(7604), 2016	Phase I	prioritized	no	no	3.41362	4.1085	0.763079
507	3-β-Hydroxythiomethylspironolactone	C23H34O3S	390.223		C[C@]12CC[C@@H](C=C1C[C@H]([C@@H]3[C@@H]2CC[C@]4([C@H]3CC[C@@]45CCC(=O)O5)C)SC)O	InChI=1S/C23H34O3S/c1-21-8-4-15(24)12-14(21)13-18(27-3)20-16(21)5-9-22(2)17(20)6-10-23(22)11-7-19(25)26-23/h12,15-18,20,24H,4-11,13H2,1-3H3/t15-,16-,17-,18+,20+,21-,22-,23+/m0/s1	DIYKBOABTLXNQD-SEUNIJHQSA-N	Metabolite	Spironolactone	DrugBank, https://go.drugbank.com/	Phase I	prioritized	no	no	3.7718	3.77182	0.787989
508	4-(2-Hydroxy-3-isopropylaminopropoxy)benzoic Acid	C13H19NO4	253.131	72570-70-8	CC(C)NCC(COC1=CC=C(C=C1)C(=O)O)O	InChI=1S/C13H19NO4/c1-9(2)14-7-11(15)8-18-12-5-3-10(4-6-12)13(16)17/h3-6,9,11,14-15H,7-8H2,1-2H3,(H,16,17)	WONQRVASZHJNFS-UHFFFAOYSA-N	Metabolite	Metoprolol	From internal database	Phase I	prioritized	no	no	-1.94664	-1.32652	0.4795
509	4,5-Desisopropylidenetopiramate	C9H17NO8S	299.067	106881-41-8	CC1(O[C@H]2[C@@H]([C@@H](CO[C@]2(O1)COS(=O)(=O)N)O)O)C	InChI=1S/C9H17NO8S/c1-8(2)17-7-6(12)5(11)3-15-9(7,18-8)4-16-19(10,13)14/h5-7,11-12H,3-4H2,1-2H3,(H2,10,13,14)/t5-,6-,7+,9+/m1/s1	CKFVNUZYZFRVCR-JAKMQLQISA-N	Metabolite	Topiramate	Compendium, https://compendium.ch/	Phase I	prioritized	no	no	-1.57546	-1.57547	0.465975
510	4',5-Dihydroxydiclofenac	C14H11Cl2NO4	327.007	69002-86-4	OC(=O)CC1=CC(O)=CC=C1NC1=C(Cl)C=C(O)C=C1Cl	InChI=1S/C14H11Cl2NO4/c15-10-5-9(19)6-11(16)14(10)17-12-2-1-8(18)3-7(12)4-13(20)21/h1-3,5-6,17-19H,4H2,(H,20,21)	DRZFITWJHHNHAD-UHFFFAOYSA-N	Metabolite	Diclofenac	DrugBank, https://go.drugbank.com/	Phase I	prioritized	no	no	3.60615	2.51309	0.487072
511	4,5-Dimethylthiazole-N-oxide-S-oxide	C5H7NO2S	145.02		CC1=C(S(=O)C=[N+]1[O-])C	InChI=1S/C5H7NO2S/c1-4-5(2)9(8)3-6(4)7/h3H,1-2H3	RALPCBXACRAYDQ-UHFFFAOYSA-N	Metabolite	Clomethiazole	Wilby and Hutchinson, CNS Drug Reviews, 10(4), 2004	Phase I	prioritized	no	no	-2.08246	-1.60836	0.223013
512	4-Acetylaminoantipyrine	C13H15N3O2	245.116	83-15-8	CC1=C(C(=O)N(N1C)C2=CC=CC=C2)NC(=O)C	InChI=1S/C13H15N3O2/c1-9-12(14-10(2)17)13(18)16(15(9)3)11-7-5-4-6-8-11/h4-8H,1-3H3,(H,14,17)	OIAGWXKSCXPNNZ-UHFFFAOYSA-N	Metabolite	Metamizole	Compendium, https://compendium.ch/	Phase I	prioritized	yes	no	0.150347	0.153638	0.452323
513	4-Amino-6-chloro-1,3-benzenedisulfonamide	C6H8ClN3O4S2	284.964	121-30-2	C1=C(C(=CC(=C1Cl)S(=O)(=O)N)S(=O)(=O)N)N	InChI=1S/C6H8ClN3O4S2/c7-3-1-4(8)6(16(10,13)14)2-5(3)15(9,11)12/h1-2H,8H2,(H2,9,11,12)(H2,10,13,14)	IHJCXVZDYSXXFT-UHFFFAOYSA-N	Metabolite	Hydrochlorthiazide	From internal database	Phase I	prioritized	yes	no	-1.0397	-1.03958	0.358327
514	4-Aminoantipyrine	C11H13N3O	203.106	83-07-8	CC1=C(C(=O)N(N1C)C2=CC=CC=C2)N	InChI=1S/C11H13N3O/c1-8-10(12)11(15)14(13(8)2)9-6-4-3-5-7-9/h3-7H,12H2,1-2H3	RLFWWDJHLFCNIJ-UHFFFAOYSA-N	Metabolite	Metamizole	Compendium, https://compendium.ch/	Phase I	prioritized	yes	no	0.333952	0.334959	0.381978
515	4-Carboxynevirapine	C15H12N4O3	296.091	245501-02-4	C1CC1N2C3=C(C=CC=N3)C(=O)NC4=C(C=CN=C42)C(=O)O	InChI=1S/C15H12N4O3/c20-14-10-2-1-6-16-12(10)19(8-3-4-8)13-11(18-14)9(15(21)22)5-7-17-13/h1-2,5-8H,3-4H2,(H,18,20)(H,21,22)	WDXCMIDQWGYHIN-UHFFFAOYSA-N	Metabolite	Nevirapine	DrugBank, https://go.drugbank.com/	Phase I	prioritized	no	no	2.09518	0.528633	0.502076
516	4-Chloro-5-sulfamoylanthranilic acid	C7H7ClN2O4S	249.982	3086-91-7	C1=C(C(=CC(=C1S(=O)(=O)N)Cl)N)C(=O)O	InChI=1S/C7H7ClN2O4S/c8-4-2-5(9)3(7(11)12)1-6(4)15(10,13)14/h1-2H,9H2,(H,11,12)(H2,10,13,14)	QQLJBZFXGDHSRU-UHFFFAOYSA-N	Metabolite	Furosemide	DrugBank, https://go.drugbank.com/	Phase I	prioritized	no	no	0.605735	-0.53568	0.331641
517	4-Chlorobenzophenone	C13H9OCl	216.034	134-85-0	C1=CC=C(C=C1)C(=O)C2=CC=C(C=C2)Cl	InChI=1S/C13H9ClO/c14-12-8-6-11(7-9-12)13(15)10-4-2-1-3-5-10/h1-9H	UGVRJVHOJNYEHR-UHFFFAOYSA-N	Metabolite	Cetirizine	From internal database	Phase I	prioritized	yes	no	4.03664	4.03664	0.369837
518	4-Chlorophenylbiguanide	C8H10ClN5	211.062	5304-59-6	C1=CC(=CC=C1N=C(N)N=C(N)N)Cl	InChI=1S/C8H10ClN5/c9-5-1-3-6(4-2-5)13-8(12)14-7(10)11/h1-4H,(H6,10,11,12,13,14)	HTYFFCPFVMJTKM-UHFFFAOYSA-N	Metabolite	Proguanil	DrugBank, https://go.drugbank.com/	Phase I	prioritized	no	no	-2.59125	-1.36509	0.33746
519	4-Desmethylpantoprazole	C15H13F2N3O4S	369.059	141854-24-2	COC1=C(NC=CC1=O)CS(=O)C2=NC3=C(N2)C=C(C=C3)OC(F)F	InChI=1S/C15H13F2N3O4S/c1-23-13-11(18-5-4-12(13)21)7-25(22)15-19-9-3-2-8(24-14(16)17)6-10(9)20-15/h2-6,14H,7H2,1H3,(H,18,21)(H,19,20)	LVQDPJBMSVUBTN-UHFFFAOYSA-N	Metabolite	Pantoprazole	DrugBank, https://go.drugbank.com/	Phase I	prioritized	no	yes	1.39492	1.41164	0.559467
520	4-Desmethyltrimethoprim	C13H16N4O3	276.122	21253-58-7	COC1=CC(CC2=CN=C(N)N=C2N)=CC(OC)=C1O	InChI=1S/C13H16N4O3/c1-19-9-4-7(5-10(20-2)11(9)18)3-8-6-16-13(15)17-12(8)14/h4-6,18H,3H2,1-2H3,(H4,14,15,16,17)	HPOCGNHBIFZCAN-UHFFFAOYSA-N	Metabolite	Trimethoprim	DrugBank, https://go.drugbank.com/	Phase I	prioritized	no	no	-0.335345	-0.283977	0.48987
521	4-Dimethylamino-2,2-diphenylvaleric acid	C19H23NO2	297.173	5348-94-7	CC(CC(C1=CC=CC=C1)(C2=CC=CC=C2)C(=O)O)N(C)C	InChI=1S/C19H23NO2/c1-15(20(2)3)14-19(18(21)22,16-10-6-4-7-11-16)17-12-8-5-9-13-17/h4-13,15H,14H2,1-3H3,(H,21,22)	YGJYNWQCJYLWLV-UHFFFAOYSA-N	Metabolite	Methadone	Ahmad et al., Biochem. Pharmacol., 153, 2018	Phase I	prioritized	no	no	0.523519	1.14752	0.602509
522	4-Dimethylaminoantipyrine	C13H17N3O	231.137	58-15-1	CC1=C(C(=O)N(N1C)C2=CC=CC=C2)N(C)C	InChI=1S/C13H17N3O/c1-10-12(14(2)3)13(17)16(15(10)4)11-8-6-5-7-9-11/h5-9H,1-4H3	RMMXTBMQSGEXHJ-UHFFFAOYSA-N	Metabolite	Metamizole	From internal database	Phase I	prioritized	yes	no	0.142336	1.1199	0.45209
523	4-ene-Valproic acid	C8H14O2	142.099	1575-72-0	CCCC(CC=C)C(=O)O	InChI=1S/C8H14O2/c1-3-5-7(6-4-2)8(9)10/h3,7H,1,4-6H2,2H3,(H,9,10)	UMYDNZXEHYSVFY-UHFFFAOYSA-N	Metabolite	Valproic acid	DrugBank, https://go.drugbank.com/	Phase I	prioritized	no	no	2.49257	2.3042	0.295392
524	4-Epiminocycline	C23H27N3O7	457.185	43168-51-0	CN(C)[C@@H]1[C@@H]2C[C@@H]3CC4=C(C=CC(=C4C(=C3C(=O)[C@@]2(C(=C(C1=O)C(=O)N)O)O)O)O)N(C)C	InChI=1S/C23H27N3O7/c1-25(2)12-5-6-13(27)15-10(12)7-9-8-11-17(26(3)4)19(29)16(22(24)32)21(31)23(11,33)20(30)14(9)18(15)28/h5-6,9,11,17,27-28,31,33H,7-8H2,1-4H3,(H2,24,32)/t9-,11-,17+,23-/m0/s1	FFTVPQUHLQBXQZ-MJPDVNATSA-N	Metabolite	Minocycline	Nelis et al., Drug Metab. Dispos., 10(2), 1982	Phase I	prioritized	no	no	-5.65029	-3.44262	0.818528
525	4-Formylantipyrine	C12H13N3O2	231.101	1672-58-8	CC1=C(C(=O)N(N1C)C2=CC=CC=C2)NC=O	InChI=1S/C12H13N3O2/c1-9-11(13-8-16)12(17)15(14(9)2)10-6-4-3-5-7-10/h3-8H,1-2H3,(H,13,16)	WSJBSKRPKADYRQ-UHFFFAOYSA-N	Metabolite	Metamizole	Compendium, https://compendium.ch/	Phase I	prioritized	yes	no	0.103789	0.105074	0.417267
526	4-Hydroxy-13-cis-retinoic acid	C20H28O3	316.204	75281-25-3	CC1=C(C(CCC1O)(C)C)/C=C/C(=C/C=C/C(=C\C(=O)O)/C)/C	InChI=1S/C20H28O3/c1-14(7-6-8-15(2)13-19(22)23)9-10-17-16(3)18(21)11-12-20(17,4)5/h6-10,13,18,21H,11-12H2,1-5H3,(H,22,23)/b8-6+,10-9+,14-7+,15-13-	KGUMXGDKXYTTEY-FAOQNJJDSA-N	Metabolite	Isotretinoin	DrugBank, https://go.drugbank.com/	Phase I	prioritized	no	no	3.78134	3.5699	0.658392
527	4-Hydroxy-2,6-dimethylaniline	C8H11NO	137.084	3096-70-6	CC1=CC(=CC(=C1N)C)O	InChI=1S/C8H11NO/c1-5-3-7(10)4-6(2)8(5)9/h3-4,10H,9H2,1-2H3	GCWYXRHXGLFVFE-UHFFFAOYSA-N	Metabolite	Lidocaine	DrugBank, https://go.drugbank.com/	Phase I	prioritized	no	no	-0.0621388	1.51019	0.274565
528	4-Hydroxy-all-trans-retinoic acid	C20H28O3	316.204	66592-72-1	CC1=C(C(CCC1O)(C)C)/C=C/C(=C/C=C/C(=C/C(=O)O)/C)/C	InChI=1S/C20H28O3/c1-14(7-6-8-15(2)13-19(22)23)9-10-17-16(3)18(21)11-12-20(17,4)5/h6-10,13,18,21H,11-12H2,1-5H3,(H,22,23)/b8-6+,10-9+,14-7+,15-13+	KGUMXGDKXYTTEY-FRCNGJHJSA-N	Metabolite	Isotretinoin	DrugBank, https://go.drugbank.com/	Phase I	prioritized	no	no	3.78134	3.5699	0.658392
529	4-Hydroxyamphetamine	C9H13NO	151.1	103-86-6	CC(CC1=CC=C(C=C1)O)N	InChI=1S/C9H13NO/c1-7(10)6-8-2-4-9(11)5-3-8/h2-5,7,11H,6,10H2,1H3	GIKNHHRFLCDOEU-UHFFFAOYSA-N	Metabolite	Lisdexamfetamine	DrugBank, https://go.drugbank.com/	Phase I	prioritized	no	no	-1.5324	-1.52897	0.309621
530	4'-Hydroxycelecoxib	C17H14F3N3O3S	397.071	170571-00-3	C1=CC(=CC=C1CO)C2=CC(=NN2C3=CC=C(C=C3)S(=O)(=O)N)C(F)(F)F	InChI=1S/C17H14F3N3O3S/c18-17(19,20)16-9-15(12-3-1-11(10-24)2-4-12)23(22-16)13-5-7-14(8-6-13)27(21,25)26/h1-9,24H,10H2,(H2,21,25,26)	ICRSYPPLGADZKA-UHFFFAOYSA-N	Metabolite	Celecoxib	DrugBank, https://go.drugbank.com/	Phase I	prioritized	no	no	2.72835	2.72867	0.60646
531	4'-Hydroxydiclofenac	C14H11Cl2NO3	311.012	64118-84-9	C1=CC=C(C(=C1)CC(=O)O)NC2=C(C=C(C=C2Cl)O)Cl	InChI=1S/C14H11Cl2NO3/c15-10-6-9(18)7-11(16)14(10)17-12-4-2-1-3-8(12)5-13(19)20/h1-4,6-7,17-18H,5H2,(H,19,20)	KGVXVPRLBMWZLG-UHFFFAOYSA-N	Metabolite	Diclofenac	DrugBank, https://go.drugbank.com/	Phase I	prioritized	yes	no	3.91944	2.88946	0.472362
532	4-Hydroxyduloxetine	C18H19NO2S	313.114	662149-13-5	CNCC[C@@H](C1=CC=CS1)OC2=CC=C(C3=CC=CC=C32)O	InChI=1S/C18H19NO2S/c1-19-11-10-17(18-7-4-12-22-18)21-16-9-8-15(20)13-5-2-3-6-14(13)16/h2-9,12,17,19-20H,10-11H2,1H3/t17-/m0/s1	DRRXQCXSBONKPD-KRWDZBQOSA-N	Metabolite	Duloxetine	DrugBank, https://go.drugbank.com/	Phase I	prioritized	no	no	0.652339	0.676213	0.577406
533	4-Hydroxylansoprazole-sulfide	C16H14F3N3O2S	369.076	131926-95-9	CC1=C(C=CN=C1CSC2=NC3=C(N2)C=CC=C3O)OCC(F)(F)F	InChI=1S/C16H14F3N3O2S/c1-9-11(20-6-5-13(9)24-8-16(17,18)19)7-25-15-21-10-3-2-4-12(23)14(10)22-15/h2-6,23H,7-8H2,1H3,(H,21,22)	OQGIYDJVVFOGGO-UHFFFAOYSA-N	Metabolite	Dexlansoprazole	DrugBank, https://go.drugbank.com/; Grabowski and Lee, Clin. Drug Investig., 32(5), 2012	Phase I	prioritized	no	no	1.56107	2.74894	0.57117
534	4-Hydroxylidocaine	C14H22N2O2	250.168		CCN(CC(NC1=C(C)C=C(O)C=C1C)=O)C	InChI=1S/C14H22N2O2/c1-5-16(6-2)9-13(18)15-14-10(3)7-12(17)8-11(14)4/h7-8,17H,5-6,9H2,1-4H3,(H,15,18)	QNOKNQGTXJVNQI-UHFFFAOYSA-N	Metabolite	Lidocaine	Punt et al., In Vitro Toxicol., 76, 2021	Phase I	prioritized	no	no	-1.29784	-0.459819	0.507972
535	4-Hydroxynebivolol	C22H25F2NO5	421.17		C1CC2=C(C=CC(=C2)F)OC1C(CNCC(C3CC(C4=C(O3)C=CC(=C4)F)O)O)O	InChI=1S/C22H25F2NO5/c23-13-2-5-19-12(7-13)1-4-21(29-19)17(27)10-25-11-18(28)22-9-16(26)15-8-14(24)3-6-20(15)30-22/h2-3,5-8,16-18,21-22,25-28H,1,4,9-11H2	SHOYFMMYOPYJML-UHFFFAOYSA-N	Metabolite	Nebivolol	Compendium, https://compendium.ch/	Phase I	prioritized	no	no	-1.32966	-0.830859	0.749467
536	4'-Hydroxynimesulide (M1)	C13H12N2O6S	324.042	109032-22-6	CS(=O)(=O)NC1=C(C=C(C=C1)[N+](=O)[O-])OC2=CC=C(C=C2)O	InChI=1S/C13H12N2O6S/c1-22(19,20)14-12-7-2-9(15(17)18)8-13(12)21-11-5-3-10(16)4-6-11/h2-8,14,16H,1H3	XYHFQSKAUPPPBY-UHFFFAOYSA-N	Metabolite	Nimesulide	Compendium, https://compendium.ch/	Phase I	prioritized	no	no	1.48301	1.4735	0.49828
537	4-Hydroxynorephedrine	C9H13NO2	167.095		C[C@H]([C@H](C1=CC=C(C=C1)O)O)N	InChI=1S/C9H13NO2/c1-6(10)9(12)7-2-4-8(11)5-3-7/h2-6,9,11-12H,10H2,1H3/t6-,9-/m1/s1	JAYBQRKXEFDRER-HZGVNTEJSA-N	Metabolite	Lisdexamfetamine	DrugBank, https://go.drugbank.com/	Phase I	prioritized	no	no	-2.45131	-2.43665	0.324332
538	4'-Hydroxyoxazepam	C15H11ClN2O3	302.046	13127-22-5	O=C(NC1=C2C=C(Cl)C=C1)C(O)N=C2C3=CC=C(O)C=C3	InChI=1S/C15H11ClN2O3/c16-9-3-6-12-11(7-9)13(18-15(21)14(20)17-12)8-1-4-10(19)5-2-8/h1-7,15,19,21H,(H,17,20)	UIFQJBPWTSSGTA-UHFFFAOYSA-N	Metabolite	Oxazepam	Compendium, https://compendium.ch/	Phase I	prioritized	no	no	2.61969	2.61969	0.48609
539	4-Hydroxyphenobarbital	C12H12N2O4	248.08	379-34-0	CCC1(C2=CC=C(O)C=C2)C(NC(NC1=O)=O)=O	InChI=1S/C12H12N2O4/c1-2-12(7-3-5-8(15)6-4-7)9(16)13-11(18)14-10(12)17/h3-6,15H,2H2,1H3,(H2,13,14,16,17,18)	IEPXMKJNWPXDBP-UHFFFAOYSA-N	Metabolite	Primidone	Lafont et al., Eur. J. Med. Chem., 25(1), 1990	Phase I	prioritized	no	no	1.10272	1.10077	0.423851
540	4'-Hydroxyphenylcarvedilol (M4)	C24H26N2O5	422.184	142227-49-4	COC1=C(C=CC(=C1)O)OCCNCC(COC2=CC=CC3=C2C4=CC=CC=C4N3)O	InChI=1S/C24H26N2O5/c1-29-23-13-16(27)9-10-21(23)30-12-11-25-14-17(28)15-31-22-8-4-7-20-24(22)18-5-2-3-6-19(18)26-20/h2-10,13,17,25-28H,11-12,14-15H2,1H3	ZCJHEORDHXCJNB-UHFFFAOYSA-N	Metabolite	Carvedilol	DrugBank, https://go.drugbank.com/	Phase I	prioritized	no	no	-0.114141	0.345121	0.786851
541	4-Hydroxyphenytoin	C15H12N2O3	268.085	2784-27-2	OC1=NC(C(O)=N1)(C1=CC=CC=C1)C1=CC=C(O)C=C1	InChI=1S/C15H12N2O3/c18-12-8-6-11(7-9-12)15(10-4-2-1-3-5-10)13(19)16-14(20)17-15/h1-9,18H,(H2,16,17,19,20)	XEEDURHPFVXALT-UHFFFAOYSA-N	Metabolite	Phenytoin	DrugBank, https://go.drugbank.com/	Phase I	prioritized	no	no	2.38576	-0.292962	0.470879
542	4'-Hydroxypropanolol	C16H21NO3	275.152	10476-53-6	CC(C)NCC(COC1=CC=C(C2=CC=CC=C21)O)O	InChI=1S/C16H21NO3/c1-11(2)17-9-12(18)10-20-16-8-7-15(19)13-5-3-4-6-14(13)16/h3-8,11-12,17-19H,9-10H2,1-2H3	CWEPACWBWIOYID-UHFFFAOYSA-N	Metabolite	Propanolol	DrugBank, https://go.drugbank.com/	Phase I	prioritized	no	no	-0.961678	-0.935917	0.541004
543	4-Hydroxypropofol	C12H18O2	194.131	1988-10-9	CC(C)C1=CC(=CC(=C1O)C(C)C)O	InChI=1S/C12H18O2/c1-7(2)10-5-9(13)6-11(8(3)4)12(10)14/h5-8,13-14H,1-4H3	UFWIJKBKROBWTG-UHFFFAOYSA-N	Metabolite	Propofol	DrugBank, https://go.drugbank.com/	Phase I	prioritized	no	no	3.85613	3.85613	0.406663
544	4'-Hydroxytrazodone	C19H22ClN5O2	387.146	53818-10-3	C1CN(CCN1CCCN2C(=O)N3C=CC=CC3=N2)C4=CC(=C(C=C4)O)Cl	InChI=1S/C19H22ClN5O2/c20-16-14-15(5-6-17(16)26)23-12-10-22(11-13-23)7-3-9-25-19(27)24-8-2-1-4-18(24)21-25/h1-2,4-6,8,14,26H,3,7,9-13H2	FNUZSRSXQFIOPL-UHFFFAOYSA-N	Metabolite	Trazodone	DrugBank, https://go.drugbank.com/	Phase I	prioritized	no	no	-0.671204	-0.479795	0.680114
545	4-Hydroxyvalproic acid	C8H16O3	160.11	60113-82-8	CCCC(CC(C)O)C(=O)O	InChI=1S/C8H16O3/c1-3-4-7(8(10)11)5-6(2)9/h6-7,9H,3-5H2,1-2H3,(H,10,11)	OASKNPCLIHUTTL-UHFFFAOYSA-N	Metabolite	Valproic acid	DrugBank, https://go.drugbank.com/	Phase I	prioritized	no	no	1.33053	1.04508	0.324579
546	4-Keto-9-cis-retinoic acid	C20H26O3	314.188	150737-18-1	CC1=C(C(CCC1=O)(C)C)/C=C/C(=C\C=C\C(=C\C(=O)O)\C)/C	InChI=1S/C20H26O3/c1-14(7-6-8-15(2)13-19(22)23)9-10-17-16(3)18(21)11-12-20(17,4)5/h6-10,13H,11-12H2,1-5H3,(H,22,23)/b8-6+,10-9+,14-7-,15-13+	GGCUJPCCTQNTJF-NAXRMXIQSA-N	Metabolite	Isotretinoin	DrugBank, https://go.drugbank.com/	Phase I	prioritized	no	no	4.3449	4.13342	0.643915
547	4-Methylamino-2,2-diphenylvaleric acid	C19H23NO2	297.173	5348-94-7	O=C(O)C(C1=CC=CC=C1)(CC(N(C)C)C)C2=CC=CC=C2	InChI=1S/C19H23NO2/c1-15(20(2)3)14-19(18(21)22,16-10-6-4-7-11-16)17-12-8-5-9-13-17/h4-13,15H,14H2,1-3H3,(H,21,22)	YGJYNWQCJYLWLV-UHFFFAOYSA-N	Metabolite	Methadone	Ahmad et al., Biochem. Pharmacol., 153, 2018	Phase I	prioritized	no	no	0.523519	1.14752	0.602509
548	4-Methylaminoantipyrine	C12H15N3O	217.122	519-98-2	CC1=C(C(=O)N(N1C)C2=CC=CC=C2)NC	InChI=1S/C12H15N3O/c1-9-11(13-2)12(16)15(14(9)3)10-7-5-4-6-8-10/h4-8,13H,1-3H3	JILCEWWZTBBOFS-UHFFFAOYSA-N	Metabolite	Metamizole	Compendium, https://compendium.ch/	Phase I	prioritized	no	no	0.752863	0.767428	0.417034
549	4-Monodesmethylminocycline (Minocycline M7 Metabolite)	C22H25N3O7	443.169		[H]N(C)[C@@H]1C(O)=C(C(N)=O)C(=O)[C@@]2(O)C(O)=C3C(=O)C4=C(C[C@@]3([H])C[C@@]12[H])C(=CC=C4O)N(C)C	InChI=1S/C22H25N3O7/c1-24-16-10-7-8-6-9-11(25(2)3)4-5-12(26)14(9)17(27)13(8)19(29)22(10,32)20(30)15(18(16)28)21(23)31/h4-5,8,10,16,24,26,28-29,32H,6-7H2,1-3H3,(H2,23,31)/t8-,10-,16-,22-/m0/s1	VHFONQYXDLVJCC-ADMKQJKVSA-N	Metabolite	Minocycline	DrugBank, https://go.drugbank.com/	Phase I	prioritized	no	no	-5.34455	-3.02191	0.783472
550	4-Oxo-13-cis-retinoic acid	C20H26O3	314.188	71748-58-8	CC1=C(C(CCC1=O)(C)C)/C=C/C(=C/C=C/C(=C\C(=O)O)/C)/C	InChI=1S/C20H26O3/c1-14(7-6-8-15(2)13-19(22)23)9-10-17-16(3)18(21)11-12-20(17,4)5/h6-10,13H,11-12H2,1-5H3,(H,22,23)/b8-6+,10-9+,14-7+,15-13-	GGCUJPCCTQNTJF-FAOQNJJDSA-N	Metabolite	Isotretinoin	DrugBank, https://go.drugbank.com/	Phase I	prioritized	no	no	4.3449	4.13342	0.643915
551	4-Oxo-all-trans-retinoic acid	C20H26O3	314.188	38030-57-8	CC1=C(C(CCC1=O)(C)C)/C=C/C(=C/C=C/C(=C/C(=O)O)/C)/C	InChI=1S/C20H26O3/c1-14(7-6-8-15(2)13-19(22)23)9-10-17-16(3)18(21)11-12-20(17,4)5/h6-10,13H,11-12H2,1-5H3,(H,22,23)/b8-6+,10-9+,14-7+,15-13+	GGCUJPCCTQNTJF-FRCNGJHJSA-N	Metabolite	Isotretinoin	DrugBank, https://go.drugbank.com/	Phase I	prioritized	no	no	4.3449	4.13342	0.643915
552	4-Oxonorfloxacin (M1)	C16H16FN3O4	333.112	74011-42-0	CCN1C=C(C(=O)C2=CC(=C(C=C21)N3CCNC(=O)C3)F)C(=O)O	InChI=1S/C16H16FN3O4/c1-2-19-7-10(16(23)24)15(22)9-5-11(17)13(6-12(9)19)20-4-3-18-14(21)8-20/h5-7H,2-4,8H2,1H3,(H,18,21)(H,23,24)	OIOFPHGTOUDKAJ-UHFFFAOYSA-N	Metabolite	Norfloxacin	Compendium, https://compendium.ch/	Phase I	prioritized	no	no	0.681716	0.690237	0.564026
553	4-Sulfonyloxydexlansoprazole	C16H14F3N3O6S2	465.028	1421610-14-1	CC1=C(C=CN=C1C[S@@](=O)C2=NC3=C(N2)C=CC=C3OS(=O)(=O)O)OCC(F)(F)F	InChI=1S/C16H14F3N3O6S2/c1-9-11(20-6-5-12(9)27-8-16(17,18)19)7-29(23)15-21-10-3-2-4-13(14(10)22-15)28-30(24,25)26/h2-6H,7-8H2,1H3,(H,21,22)(H,24,25,26)/t29-/m1/s1	ZDTGUAQXJVEJHT-GDLZYMKVSA-N	Metabolite	Dexlansoprazole	DrugBank, https://go.drugbank.com/; Grabowski and Lee, Clin. Drug Investig., 32(5), 2012	Phase I	prioritized	no	no	-0.363277	-0.159712	0.65444
554	4-Sulfonyloxylansoprazole-sulfide	C16H14F3N3O5S2	449.033	1421609-89-3	CC1=C(C=CN=C1CSC2=NC3=C(N2)C=CC=C3OS(=O)(=O)O)OCC(F)(F)F	InChI=1S/C16H14F3N3O5S2/c1-9-11(20-6-5-12(9)26-8-16(17,18)19)7-28-15-21-10-3-2-4-13(14(10)22-15)27-29(23,24)25/h2-6H,7-8H2,1H3,(H,21,22)(H,23,24,25)	KMFXPGJBUJZLEE-UHFFFAOYSA-N	Metabolite	Dexlansoprazole	DrugBank, https://go.drugbank.com/; Grabowski and Lee, Clin. Drug Investig., 32(5), 2012	Phase I	prioritized	no	no	0.209148	0.760978	0.63973
555	4-Trifluoromethylphenol	C7H5F3O	162.029	402-45-9	C1=CC(=CC=C1C(F)(F)F)O	InChI=1S/C7H5F3O/c8-7(9,10)5-1-3-6(11)4-2-5/h1-4,11H	BAYGVMXZJBFEMB-UHFFFAOYSA-N	Metabolite	Fluoxetine	DrugBank, https://go.drugbank.com/	Phase I	prioritized	yes	no	2.54753	2.54752	0.234875
556	5-(1-Hydroxy-2-chloroethyl)-4-methylthiazole (NLA 715)	C6H8ClNOS	177.002		CC1=C(C(O)CCl)SC=N1	InChI=1S/C6H8ClNOS/c1-4-6(5(9)2-7)10-3-8-4/h3,5,9H,2H2,1H3	OOKATFCTRGAPQX-UHFFFAOYSA-N	Metabolite	Clomethiazole	Wilby and Hutchinson, CNS Drug Reviews, 10(4), 2004	Phase I	prioritized	no	no	0.766498	0.851924	0.25857
557	5-(1-Hydroxyethyl)-4-methylthiazole (NLA 272)	C6H9NOS	143.04	45657-12-3	CC1=C(SC=N1)C(C)O	InChI=1S/C6H9NOS/c1-4-6(5(2)8)9-3-7-4/h3,5,8H,1-2H3	NKLZSLYZLRJWOY-UHFFFAOYSA-N	Metabolite	Clomethiazole	Wilby and Hutchinson, CNS Drug Reviews, 10(4), 2004	Phase I	prioritized	no	no	0.456607	0.544217	0.243359
558	5,6-Epoxy-3-α-isopravastatin	C23H36O8	440.241		[H][C@]12[C@H](CC3OC3C1C=C(O)[C@H](C)[C@@H]2CC[C@@H](O)C[C@@H](O)CC(O)=O)OC(=O)[C@@H](C)CC	InChI=1S/C23H36O8/c1-4-11(2)23(29)31-18-10-19-22(30-19)16-9-17(26)12(3)15(21(16)18)6-5-13(24)7-14(25)8-20(27)28/h9,11-16,18-19,21-22,24-26H,4-8,10H2,1-3H3,(H,27,28)/t11-,12+,13+,14+,15-,16?,18-,19?,21+,22?/m0/s1	YOXYMSHIZSPSMG-SXVHTQIHSA-N	Metabolite	Pravastatin	DrugBank, https://go.drugbank.com/	Phase I	prioritized	no	no	1.29824	0.591683	0.851587
559	5,N-Dihydroxy diclofenac	C14H11Cl2NO4	327.007		ON(C1=CC=C(O)C=C1CC(O)=O)C1=C(Cl)C=CC=C1Cl	InChI=1S/C14H11Cl2NO4/c15-10-2-1-3-11(16)14(10)17(21)12-5-4-9(18)6-8(12)7-13(19)20/h1-6,18,21H,7H2,(H,19,20)	KPXTUWFWKOJDLM-UHFFFAOYSA-N	Metabolite	Diclofenac	DrugBank, https://go.drugbank.com/	Phase I	prioritized	no	no	3.02104	2.0559	0.487072
560	5-Acetyl-4-methylthiazole (NLA 511)	C6H7NOS	141.025	38205-55-9	CC1=C(SC=N1)C(=O)C	InChI=1S/C6H7NOS/c1-4-6(5(2)8)9-3-7-4/h3H,1-2H3	MBLHLRLBSIWLMG-UHFFFAOYSA-N	Metabolite	Clomethiazole	Wilby and Hutchinson, CNS Drug Reviews, 10(4), 2004	Phase I	prioritized	no	no	0.442177	0.453404	0.228883
561	5-Acetylamino-6-formylamino-3-methyluracil	C8H10N4O4	226.07	85438-96-6	CC(=O)NC1=C(NC(=O)N(C1=O)C)NC=O	InChI=1S/C8H10N4O4/c1-4(14)10-5-6(9-3-13)11-8(16)12(2)7(5)15/h3H,1-2H3,(H,9,13)(H,10,14)(H,11,16)	RDZNZFGKEVDNPK-UHFFFAOYSA-N	Metabolite	Caffeine	DrugBank, https://go.drugbank.com/	Phase I	prioritized	no	no	-2.42971	-2.4281	0.358254
562	5-Amino-2,4,6-triiodoisophthalic acid (Iohexol EP impurity K)	C8H4NO4I3	558.727	35453-19-1	C1(=C(C(=C(C(=C1I)N)I)C(=O)O)I)C(=O)O	InChI=1S/C8H4I3NO4/c9-3-1(7(13)14)4(10)6(12)5(11)2(3)8(15)16/h12H2,(H,13,14)(H,15,16)	JEZJSNULLBSYHV-UHFFFAOYSA-N	Metabolite	Iohexol	From internal database	Phase I	non-prioritized	no	no	2.8844	-0.217313	0.365574
563	5-Aminosalicylic acid (5-ASA)	C7H7NO3	153.043	89-57-6	C1=CC(=C(C=C1N)C(=O)O)O	InChI=1S/C7H7NO3/c8-4-1-2-6(9)5(3-4)7(10)11/h1-3,9H,8H2,(H,10,11)	KBOPZPXVLCULAV-UHFFFAOYSA-N	Metabolite	Sulfasalazine	Compendium, https://compendium.ch/	Phase I	prioritized	no	no	-0.310071	-0.306892	0.254454
564	5-Carboxypirfenidone	C12H9NO3	215.058	77837-08-2	OC(=O)C1=CN(C(=O)C=C1)C1=CC=CC=C1	InChI=1S/C12H9NO3/c14-11-7-6-9(12(15)16)8-13(11)10-4-2-1-3-5-10/h1-8H,(H,15,16)	PETUTZMMIOWORO-UHFFFAOYSA-N	Metabolite	Prifenidone	DrugBank, https://go.drugbank.com/	Phase I	prioritized	no	no	1.2525	-0.0919092	0.371828
565	5-Chloro-1,3-dihydro-1-(4-piperidinyl)-2H-benzimidazol-2-one (M2)	C12H14ClN3O	251.083	53786-28-0	C1CNCCC1N2C3=C(C=C(C=C3)Cl)NC2=O	InChI=1S/C12H14ClN3O/c13-8-1-2-11-10(7-8)15-12(17)16(11)9-3-5-14-6-4-9/h1-2,7,9,14H,3-6H2,(H,15,17)	DOAYWDKFDPSTSV-UHFFFAOYSA-N	Metabolite	Domperidone	DrugBank, https://go.drugbank.com/	Phase I	prioritized	no	no	-1.80374	-1.79495	0.432245
566	5'-Deoxy-5-fluorocytidine (5'-DFCR)	C9H12FN3O4	245.081	66335-38-4	C[C@@H]1[C@H]([C@H]([C@@H](O1)N2C=C(C(=NC2=O)N)F)O)O	InChI=1S/C9H12FN3O4/c1-3-5(14)6(15)8(17-3)13-2-4(10)7(11)12-9(13)16/h2-3,5-6,8,14-15H,1H3,(H2,11,12,16)/t3-,5-,6-,8-/m1/s1	YSNABXSEHNLERR-ZIYNGMLESA-N	Metabolite	Capecitabine	Compendium, https://compendium.ch/	Phase I	prioritized	no	no	-1.56338	-1.55126	0.391017
567	5'-Deoxy-5'-fluorouridine (5'-DFUR)	C9H11FN2O5	246.065		C1=CN(C(=O)NC1=O)[C@H]2[C@@H]([C@@H]([C@H](O2)CF)O)O	InChI=1S/C9H11FN2O5/c10-3-4-6(14)7(15)8(17-4)12-2-1-5(13)11-9(12)16/h1-2,4,6-8,14-15H,3H2,(H,11,13,16)/t4-,6-,7-,8-/m1/s1	JIWIXZJAAUQOCE-XVFCMESISA-N	Metabolite	Capecitabine	Compendium, https://compendium.ch/	Phase I	prioritized	no	no	-1.52429	-1.52417	0.38289
568	5-Desmethylranitidine	C12H20N4O3S	300.126	66357-25-3	CNCC1=CC=C(O1)CSCCNC(=C[N+](=O)[O-])NC	InChI=1S/C12H20N4O3S/c1-13-7-10-3-4-11(19-10)9-20-6-5-15-12(14-2)8-16(17)18/h3-4,8,13-15H,5-7,9H2,1-2H3	WZLBVRXZNDXPPW-UHFFFAOYSA-N	Metabolite	Ranitidine	DrugBank, https://go.drugbank.com/	Phase I	prioritized	no	no	-2.63532	-2.47581	0.522673
569	5-Ethenyl-2-pyrrolidinone	C6H9NO	111.068	7529-16-0	C=CC1CCC(=O)N1	InChI=1S/C6H9NO/c1-2-5-3-4-6(8)7-5/h2,5H,1,3-4H2,(H,7,8)	OYVDXEVJHXWJAE-UHFFFAOYSA-N	Metabolite	Vigabatarin	Durham et al., Drug Metab. Dispos., 21(3), 1993	Phase I	prioritized	no	no	0.201748	0.21133	0.21893
570	5-Fluoro-6-hydroxycytosine (5-FCOH)	C4H4FN3O2	145.029		O=C1N=C(N)C(F)=C(O)N1	InChI=1S/C4H4FN3O2/c5-1-2(6)7-4(10)8-3(1)9/h(H4,6,7,8,9,10)	WTSJNKDJPYBJFH-UHFFFAOYSA-N	Metabolite	Capecitabine	Desmoulin et al., Drug Metab. Dispos., 30(11), 2002	Phase I	prioritized	no	no	-0.903683	-0.953902	0.200793
571	5-Fluorocytosine (5-FC)	C4H4FN3O	129.034	2022-85-7	O=C1N=C(N)C(F)=CN1	InChI=1S/C4H4FN3O/c5-2-1-7-4(9)8-3(2)6/h1H,(H3,6,7,8,9)	XRECTZIEBJDKEO-UHFFFAOYSA-N	Metabolite	Capecitabine, Emtricitabine	DrugBank, https://go.drugbank.com/; Desmoulin et al., Drug Metab. Dispos., 30(11), 2002	Phase I	prioritized	yes	no	-1.05101	-1.03823	0.186083
572	5-Fluorouracil (5-FU)	C4H3FN2O2	130.018	51-21-8	C1=C(C(=O)NC(=O)N1)F	InChI=1S/C4H3FN2O2/c5-2-1-6-4(9)7-3(2)8/h1H,(H2,6,7,8,9)	GHASVSINZRGABV-UHFFFAOYSA-N	Metabolite	Capecitabine	Compendium, https://compendium.ch/	Phase I	prioritized	no	no	-0.655913	-0.656965	0.177956
573	5-Fluoroureidopropionic acid (FUPA)	C4H7FN2O3	150.044	5006-64-4	C(C(C(=O)O)F)NC(=O)N	InChI=1S/C4H7FN2O3/c5-2(3(8)9)1-7-4(6)10/h2H,1H2,(H,8,9)(H3,6,7,10)	FKTHAKABFGARQH-UHFFFAOYSA-N	Metabolite	Capecitabine	Compendium, https://compendium.ch/	Phase I	prioritized	no	no	-1.38823	-2.92897	0.221619
574	5-Fluorouridine	C9H11FN2O6	262.06	316-46-1	C1=C(C(=O)NC(=O)N1[C@H]2[C@@H]([C@@H]([C@H](O2)CO)O)O)F	InChI=1S/C9H11FN2O6/c10-3-1-12(9(17)11-7(3)16)8-6(15)5(14)4(2-13)18-8/h1,4-6,8,13-15H,2H2,(H,11,16,17)/t4-,5-,6-,8-/m1/s1	FHIDNBAQOFJWCA-UAKXSSHOSA-N	Metabolite	Fluorouracil	From internal database	Phase I	prioritized	no	no	-2.21587	-2.21709	0.3976
575	5-Hydroxy-6-methoxyduloxetine	C19H21NO3S	343.124	741693-79-8	CNCC[C@@H](C1=CC=CS1)OC2=CC=CC3=C2C=CC(=C3O)OC	InChI=1S/C19H21NO3S/c1-20-11-10-16(18-7-4-12-24-18)23-15-6-3-5-14-13(15)8-9-17(22-2)19(14)21/h3-9,12,16,20-21H,10-11H2,1-2H3/t16-/m0/s1	MHWRJCBZOCBFBD-INIZCTEOSA-N	Metabolite	Duloxetine	DrugBank, https://go.drugbank.com/	Phase I	prioritized	no	no	0.49467	0.518814	0.627172
576	5-Hydroxydexlansoprazole	C16H14F3N3O3S	385.071	220609-28-9	CC1=C(C=CN=C1C[S@@](=O)C2=NC3=C(N2)C=C(C=C3)O)OCC(F)(F)F	InChI=1S/C16H14F3N3O3S/c1-9-13(20-5-4-14(9)25-8-16(17,18)19)7-26(24)15-21-11-3-2-10(23)6-12(11)22-15/h2-6,23H,7-8H2,1H3,(H,21,22)/t26-/m1/s1	IDCLTMRSSAXUNY-AREMUKBSSA-N	Metabolite	Dexlansoprazole	DrugBank, https://go.drugbank.com/; Grabowski and Lee, Clin. Drug Investig., 32(5), 2012	Phase I	prioritized	no	no	1.53668	2.64255	0.58588
577	5-Hydroxydiclofenac	C14H11Cl2NO3	311.012	69002-84-2	C1=CC(=C(C(=C1)Cl)NC2=C(C=C(C=C2)O)CC(=O)O)Cl	InChI=1S/C14H11Cl2NO3/c15-10-2-1-3-11(16)14(10)17-12-5-4-9(18)6-8(12)7-13(19)20/h1-6,17-18H,7H2,(H,19,20)	VNQURRWYKFZKJZ-UHFFFAOYSA-N	Metabolite	Diclofenac	DrugBank, https://go.drugbank.com/	Phase I	prioritized	yes	no	3.92848	3.00636	0.472362
578	5-hydroxyduloxetine	C18H19NO2S	313.114	741693-77-6	CNCC[C@H](OC1=CC=CC2=C(O)C=CC=C12)C1=CC=CS1	InChI=1S/C18H19NO2S/c1-19-11-10-17(18-9-4-12-22-18)21-16-8-3-5-13-14(16)6-2-7-15(13)20/h2-9,12,17,19-20H,10-11H2,1H3/t17-/m0/s1	MBVKPOXXMWDHKB-KRWDZBQOSA-N	Metabolite	Duloxetine	DrugBank, https://go.drugbank.com/	Phase I	prioritized	no	no	0.65234	0.67633	0.577406
579	5-Hydroxyesomeprazole	C17H19N3O4S	361.11	92340-57-3	COC1=CC2=C(C=C1)N=C(N2)S(=O)CC1=NC=C(CO)C(OC)=C1C	InChI=1S/C17H19N3O4S/c1-10-15(18-7-11(8-21)16(10)24-3)9-25(22)17-19-13-5-4-12(23-2)6-14(13)20-17/h4-7,21H,8-9H2,1-3H3,(H,19,20)	CMZHQFXXAAIBKE-UHFFFAOYSA-N	Metabolite	Esomeprazole	DrugBank, https://go.drugbank.com/	Phase I	prioritized	no	no	0.0826304	1.09999	0.617444
580	5-Hydroxyfluvastatin	C24H26FNO5	427.18	150767-71-8	CC(C)N1C2=C(C=C(C=C2)O)C(=C1/C=C/[C@@H](C[C@@H](CC(=O)O)O)O)C3=CC=C(C=C3)F	InChI=1S/C24H26FNO5/c1-14(2)26-21-9-7-18(28)12-20(21)24(15-3-5-16(25)6-4-15)22(26)10-8-17(27)11-19(29)13-23(30)31/h3-10,12,14,17,19,27-29H,11,13H2,1-2H3,(H,30,31)/b10-8+/t17-,19-/m0/s1	YCXJQQVRCVXLTP-CLFQVBOOSA-N	Metabolite	Fluvastatin	DrugBank, https://go.drugbank.com/	Phase I	prioritized	no	no	3.51618	3.07377	0.784558
581	5-Hydroxylansoprazole	C16H14F3N3O3S	385.071	131926-98-2	CC1=C(C=CN=C1CS(=O)C2=NC3=C(N2)C=C(C=C3)O)OCC(F)(F)F	InChI=1S/C16H14F3N3O3S/c1-9-13(20-5-4-14(9)25-8-16(17,18)19)7-26(24)15-21-11-3-2-10(23)6-12(11)22-15/h2-6,23H,7-8H2,1H3,(H,21,22)	IDCLTMRSSAXUNY-UHFFFAOYSA-N	Metabolite	Lansoprazole	DrugBank, https://go.drugbank.com/	Phase I	prioritized	no	no	1.53668	2.64255	0.58588
582	5-Hydroxylansoprazole-sulfide	C16H14F3N3O2S	369.076	131926-96-0	CC1=C(C=CN=C1CSC2=NC3=C(N2)C=C(C=C3)O)OCC(F)(F)F	InChI=1S/C16H14F3N3O2S/c1-9-13(20-5-4-14(9)24-8-16(17,18)19)7-25-15-21-11-3-2-10(23)6-12(11)22-15/h2-6,23H,7-8H2,1H3,(H,21,22)	KLUQLARNZLTQBV-UHFFFAOYSA-N	Metabolite	Dexlansoprazole	DrugBank, https://go.drugbank.com/; Grabowski and Lee, Clin. Drug Investig., 32(5), 2012	Phase I	prioritized	no	no	1.125	2.60724	0.57117
583	5-Hydroxylansoprazole-sulfide	C16H14F3N3O2S	369.076	131926-96-0	CC1=C(OCC(F)(F)F)C=CN=C1CSC2=NC3=CC=C(O)C=C3N2	InChI=1S/C16H14F3N3O2S/c1-9-13(20-5-4-14(9)24-8-16(17,18)19)7-25-15-21-11-3-2-10(23)6-12(11)22-15/h2-6,23H,7-8H2,1H3,(H,21,22)	KLUQLARNZLTQBV-UHFFFAOYSA-N	Metabolite	Lansoprazole	Landes et al, Clin. Pharmacokinet., 28(6), 1995	Phase I	prioritized	no	no	1.125	2.60724	0.57117
584	5-Hydroxylansoprazole-sulfone	C16H14F3N3O4S	401.066	131927-00-9	CC1=C(OCC(F)(F)F)C=CN=C1CS(C2=NC3=CC(O)=CC=C3N2)(=O)=O	InChI=1S/C16H14F3N3O4S/c1-9-13(20-5-4-14(9)26-8-16(17,18)19)7-27(24,25)15-21-11-3-2-10(23)6-12(11)22-15/h2-6,23H,7-8H2,1H3,(H,21,22)	FJCXMOYNXRDYCX-UHFFFAOYSA-N	Metabolite	Dexlansoprazole	DrugBank, https://go.drugbank.com/; Grabowski and Lee, Clin. Drug Investig., 32(5), 2012	Phase I	prioritized	no	no	1.82215	2.78496	0.600591
585	5-Hydroxylansoprazole-sulfone	C16H14F3N3O4S	401.066	131927-00-9	CC1=C(OCC(F)(F)F)C=CN=C1CS(C2=NC3=CC=C(O)C=C3N2)(=O)=O	InChI=1S/C16H14F3N3O4S/c1-9-13(20-5-4-14(9)26-8-16(17,18)19)7-27(24,25)15-21-11-3-2-10(23)6-12(11)22-15/h2-6,23H,7-8H2,1H3,(H,21,22)	FJCXMOYNXRDYCX-UHFFFAOYSA-N	Metabolite	Lansoprazole	Landes et al, Clin. Pharmacokinet., 28(6), 1995	Phase I	prioritized	no	no	1.82217	2.77849	0.600591
586	5'-Hydroxylmethylflucloxacillin penicilloic acid (5'-HM-FLX-PA)	C19H19ClFN3O7S	487.062		CC1(C)C(C(O)=O)NC(C(NC(C2=C(CO)ON=C2C3=C(F)C=CC=C3Cl)=O)C(O)=O)S1	InChI=1S/C19H19ClFN3O7S/c1-19(2)14(18(29)30)23-16(32-19)13(17(27)28)22-15(26)11-9(6-25)31-24-12(11)10-7(20)4-3-5-8(10)21/h3-5,13-14,16,23,25H,6H2,1-2H3,(H,22,26)(H,27,28)(H,29,30)	QSXNAXPQTZDQFB-UHFFFAOYSA-N	Metabolite	Flucloxacillin	Dekker et al., Br. J. Pharmacol., 176(3), 2019	Phase I	prioritized	no	no	0.789814	-0.402064	0.738489
587	5-Hydroxymethylflucloxacillin (5'-HM-FLX)	C19H17ClFN3O6S	469.051		CC1(C(N2C(S1)C(C2=O)NC(=O)C3=C(ON=C3C4=C(C=CC=C4Cl)F)CO)C(=O)O)C	InChI=1S/C19H17ClFN3O6S/c1-19(2)14(18(28)29)24-16(27)13(17(24)31-19)22-15(26)11-9(6-25)30-23-12(11)10-7(20)4-3-5-8(10)21/h3-5,13-14,17,25H,6H2,1-2H3,(H,22,26)(H,28,29)	ZUBWLMQDPXVIGD-UHFFFAOYSA-N	Metabolite	Flucloxacillin	DrugBank, https://go.drugbank.com/	Phase I	prioritized	no	no	0.859413	-0.687664	0.709302
588	5-Hydroxyomeprazole	C17H19N3O4S	361.11	92340-57-3	CC1=C(C(=CN=C1CS(=O)C2=NC3=C(N2)C=C(C=C3)OC)CO)OC	InChI=1S/C17H19N3O4S/c1-10-15(18-7-11(8-21)16(10)24-3)9-25(22)17-19-13-5-4-12(23-2)6-14(13)20-17/h4-7,21H,8-9H2,1-3H3,(H,19,20)	CMZHQFXXAAIBKE-UHFFFAOYSA-N	Metabolite	Omeprazole	DrugBank, https://go.drugbank.com/	Phase I	prioritized	no	no	0.0826304	1.09999	0.617444
589	5-Hydroxyomeprazole-sulfone	C17H19N3O5S	377.105	151602-51-6	CC1=C(OC)C(CO)=CN=C1CS(=O)(C2=NC3=C(C=C(OC)C=C3)N2)=O	InChI=1S/C17H19N3O5S/c1-10-15(18-7-11(8-21)16(10)25-3)9-26(22,23)17-19-13-5-4-12(24-2)6-14(13)20-17/h4-7,21H,8-9H2,1-3H3,(H,19,20)	NXSJDCMGNOAVHM-UHFFFAOYSA-N	Metabolite	Omeprazole	DrugBank, https://go.drugbank.com/	Phase I	prioritized	no	yes	0.399103	1.22027	0.632154
590	5'-Hydroxyphenylcarvedilol (M5)	C24H26N2O5	422.184	142227-51-8	COC1=C(C=C(C=C1)O)OCCNCC(COC2=CC=CC3=C2C4=CC=CC=C4N3)O	InChI=1S/C24H26N2O5/c1-29-21-10-9-16(27)13-23(21)30-12-11-25-14-17(28)15-31-22-8-4-7-20-24(22)18-5-2-3-6-19(18)26-20/h2-10,13,17,25-28H,11-12,14-15H2,1H3	PVUVZUBTCLBJMT-UHFFFAOYSA-N	Metabolite	Carvedilol	DrugBank, https://go.drugbank.com/	Phase I	prioritized	no	no	-0.11369	0.364364	0.786851
591	5-Hydroxypirfenidone	C12H11NO2	201.079	887406-49-7	OCC1=CN(C(=O)C=C1)C1=CC=CC=C1	InChI=1S/C12H11NO2/c14-9-10-6-7-12(15)13(8-10)11-4-2-1-3-5-11/h1-8,14H,9H2	YLTGBKWRQSGNOI-UHFFFAOYSA-N	Metabolite	Prifenidone	DrugBank, https://go.drugbank.com/	Phase I	prioritized	no	no	0.861086	0.861087	0.371594
592	5-Hydroxypropafenone	C21H27NO4	357.194	86384-10-3	CCCNCC(COC1=C(C=C(C=C1)O)C(=O)CCC2=CC=CC=C2)O	InChI=1S/C21H27NO4/c1-2-12-22-14-18(24)15-26-21-11-9-17(23)13-19(21)20(25)10-8-16-6-4-3-5-7-16/h3-7,9,11,13,18,22-24H,2,8,10,12,14-15H2,1H3	LUTWDNUXHDYZRA-UHFFFAOYSA-N	Metabolite	Propafenone	DrugBank, https://go.drugbank.com/	Phase I	prioritized	no	no	-0.00867177	0.0147233	0.702042
593	5'-Hydroxypropanolol	C16H21NO3	275.152	81907-82-6	CC(NCC(O)COC1=CC=CC2=C(O)C=CC=C21)C	InChI=1S/C16H21NO3/c1-11(2)17-9-12(18)10-20-16-8-4-5-13-14(16)6-3-7-15(13)19/h3-8,11-12,17-19H,9-10H2,1-2H3	WMYPGILKDMWISO-UHFFFAOYSA-N	Metabolite	Propanolol	Otey et al, Biotechnol. Bioeng., 93(3), 2006	Phase I	prioritized	no	no	-0.961677	-0.935762	0.541004
594	5-Hydroxysulfamethoxazole	C10H11N3O4S	269.047		C1=CC(=CC=C1N)S(=O)(=O)NC2=NOC(=C2)CO	InChI=1S/C10H11N3O4S/c11-7-1-3-9(4-2-7)18(15,16)13-10-5-8(6-14)17-12-10/h1-5,14H,6,11H2,(H,12,13)	CECJOLRUXWTJHV-UHFFFAOYSA-N	Metabolite	Sulfamethoxazole	DrugBank, https://go.drugbank.com/	Phase I	prioritized	no	no	-0.326261	-0.291751	0.415481
595	5-hydroxytapentadol	C14H23NO2	237.173		CC[C@H]([C@H](CN(C)C)C)C1=CC(O)=CC(O)=C1	InChI=1S/C14H23NO2/c1-5-14(10(2)9-15(3)4)11-6-12(16)8-13(17)7-11/h6-8,10,14,16-17H,5,9H2,1-4H3/t10-,14+/m0/s1	ZIJVBZKEONXFCA-IINYFYTJSA-N	Metabolite	Tapentadol	Compendium, https://compendium.ch/	Phase I	prioritized	no	no	-0.363966	-0.348642	0.499612
596	5-Hydroxyvalproic acid	C8H16O3	160.11	53660-23-4	CCCC(CCCO)C(=O)O	InChI=1S/C8H16O3/c1-2-4-7(8(10)11)5-3-6-9/h7,9H,2-6H2,1H3,(H,10,11)	ZIWBCJXKYKOLJK-UHFFFAOYSA-N	Metabolite	Valproic acid	DrugBank, https://go.drugbank.com/	Phase I	prioritized	no	no	1.35853	1.07369	0.324579
597	5-Hydroxyzolpidem	C19H21N3O2	323.163		CC1=CC=C(C2=C(CC(N(C)C)=O)N3C(O)=C(C)C=CC3=N2)C=C1	InChI=1S/C19H21N3O2/c1-12-5-8-14(9-6-12)18-15(11-17(23)21(3)4)22-16(20-18)10-7-13(2)19(22)24/h5-10,24H,11H2,1-4H3	GHQKHPQRSRZUHF-UHFFFAOYSA-N	Metabolite	Zolpidem	Yamaguchi et al., Forensic Toxicol., 40, 2022	Phase I	prioritized	no	no	1.23273	2.28229	0.61923
598	5-Methylpyridine-3-carboxylic acid/5-Methyl nicotinic acid	C7H7NO2	137.048	3222-49-9	CC1=CN=CC(=C1)C(=O)O	InChI=1S/C7H7NO2/c1-5-2-6(7(9)10)4-8-3-5/h2-4H,1H3,(H,9,10)	DJDHHXDFKSLEQY-UHFFFAOYSA-N	Metabolite	Nicotine	From internal database	Phase I	non-prioritized	yes	no	-0.282579	-0.331254	0.239743
599	5'-O-Desmethylomeprazole	C16H17N3O3S	331.099	151602-49-2	CC1=CN=C(C(=C1OC)C)CS(=O)C2=NC3=C(N2)C=C(C=C3)O	InChI=1S/C16H17N3O3S/c1-9-7-17-14(10(2)15(9)22-3)8-23(21)16-18-12-5-4-11(20)6-13(12)19-16/h4-7,20H,8H2,1-3H3,(H,18,19)	TWXDTVZNDQKCOS-UHFFFAOYSA-N	Metabolite	Omeprazole	DrugBank, https://go.drugbank.com/	Phase I	prioritized	no	no	0.903798	2.01407	0.567678
600	5-O-Desmethylomeprazole	C16H17N3O3S	331.099	358675-51-1	CC1=CN=C(C[S@@](C2=NC3=C(C=C(O)C=C3)N2)=O)C(C)=C1OC	InChI=1S/C16H17N3O3S/c1-9-7-17-14(10(2)15(9)22-3)8-23(21)16-18-12-5-4-11(20)6-13(12)19-16/h4-7,20H,8H2,1-3H3,(H,18,19)/t23-/m0/s1	TWXDTVZNDQKCOS-QHCPKHFHSA-N	Metabolite	Esomeprazole	DrugBank, https://go.drugbank.com/	Phase I	prioritized	no	no	0.903798	2.01407	0.567678
601	5-Sulfonyloxydexlansoprazole-sulfide	C16H14F3N3O5S2	449.033	1421696-11-8	CC1=C(OCC(F)(F)F)C=CN=C1CSC2=NC3=CC(OS(O)(=O)=O)=CC=C3N2	InChI=1S/C16H14F3N3O5S2/c1-9-13(20-5-4-14(9)26-8-16(17,18)19)7-28-15-21-11-3-2-10(6-12(11)22-15)27-29(23,24)25/h2-6H,7-8H2,1H3,(H,21,22)(H,23,24,25)	ATNZKLWZEIIQEM-UHFFFAOYSA-N	Metabolite	Dexlansoprazole	DrugBank, https://go.drugbank.com/; Grabowski and Lee, Clin. Drug Investig., 32(5), 2012	Phase I	prioritized	no	no	-0.42877	0.67807	0.63973
602	5α-Abi	C24H31NO	349.241		C[C@]12CCC(C[C@]1([H])CCC3C2CC[C@@]4(C)C3CC=C4C5=CC=CN=C5)=O	InChI=1S/C24H31NO/c1-23-11-9-18(26)14-17(23)5-6-19-21-8-7-20(16-4-3-13-25-15-16)24(21,2)12-10-22(19)23/h3-4,7,13,15,17,19,21-22H,5-6,8-12,14H2,1-2H3/t17-,19?,21?,22?,23-,24+/m0/s1	FKNZCFYWNHCQGE-DCNGBQHVSA-N	Metabolite	Abiraterone acetate	Li et al, Nature, 533(7604), 2016	Phase I	prioritized	no	no	3.62113	4.316	0.748603
603	5β-Abi	C24H31NO	349.241		C[C@]12CCC(C[C@@]1([H])CCC3C2CC[C@@]4(C)C3CC=C4C5=CC=CN=C5)=O	InChI=1S/C24H31NO/c1-23-11-9-18(26)14-17(23)5-6-19-21-8-7-20(16-4-3-13-25-15-16)24(21,2)12-10-22(19)23/h3-4,7,13,15,17,19,21-22H,5-6,8-12,14H2,1-2H3/t17-,19?,21?,22?,23+,24-/m1/s1	FKNZCFYWNHCQGE-VHWQQALFSA-N	Metabolite	Abiraterone acetate	Li et al, Nature, 533(7604), 2016	Phase I	prioritized	no	no	3.62113	4.316	0.748603
604	6-Aminopenicillanic acid	C8H12N2O3S	216.057	551-16-6	CC1([C@@H](N2[C@H](S1)[C@@H](C2=O)N)C(=O)O)C	InChI=1S/C8H12N2O3S/c1-8(2)4(7(12)13)10-5(11)3(9)6(10)14-8/h3-4,6H,9H2,1-2H3,(H,12,13)/t3-,4+,6-/m1/s1	NGHVIOIJCVXTGV-ALEPSDHESA-N	Metabolite	Penicillin G, Penicillin V	DrugBank, https://go.drugbank.com/	Phase I	prioritized	no	no	-2.9806	-2.83679	0.351252
605	6-Carboxyetoricoxib	C18H13ClN2O4S	388.028	349536-39-6	CS(=O)(=O)C1=CC=C(C=C1)C2=C(N=CC(=C2)Cl)C3=CN=C(C=C3)C(=O)O	InChI=1S/C18H13ClN2O4S/c1-26(24,25)14-5-2-11(3-6-14)15-8-13(19)10-21-17(15)12-4-7-16(18(22)23)20-9-12/h2-10H,1H3,(H,22,23)	QIHJKHCGJLIAGS-UHFFFAOYSA-N	Metabolite	Etoricoxib	DrugBank, https://go.drugbank.com/	Phase I	prioritized	no	no	1.7351	1.60911	0.601445
606	6-Epi-pravastatin	C23H36O7	424.246	250737-12-3	[H][C@]12[C@H](C[C@@H](O)C=C1C=C[C@H](C)[C@@H]2CC[C@@H](O)C[C@@H](O)CC(O)=O)OC(=O)[C@@H](C)CC	InChI=1S/C23H36O7/c1-4-13(2)23(29)30-20-11-17(25)9-15-6-5-14(3)19(22(15)20)8-7-16(24)10-18(26)12-21(27)28/h5-6,9,13-14,16-20,22,24-26H,4,7-8,10-12H2,1-3H3,(H,27,28)/t13-,14-,16+,17-,18+,19-,20-,22-/m0/s1	TUZYXOIXSAXUGO-PZSHMICQSA-N	Metabolite	Pravastatin	DrugBank, https://go.drugbank.com/	Phase I	prioritized	no	no	1.63395	0.960067	0.836877
607	6-Exomethylenesimvastatin	C25H36O5	416.256	121624-18-8	CCC(C)(C)C(=O)O[C@H]1CC(=C)C=C2[C@H]1[C@H]([C@H](C=C2)C)CC[C@@H]3C[C@H](CC(=O)O3)O	InChI=1S/C25H36O5/c1-6-25(4,5)24(28)30-21-12-15(2)11-17-8-7-16(3)20(23(17)21)10-9-19-13-18(26)14-22(27)29-19/h7-8,11,16,18-21,23,26H,2,6,9-10,12-14H2,1,3-5H3/t16-,18+,19+,20-,21-,23-/m0/s1	WDTQWJUBUXHODX-BGYTUHEHSA-N	Metabolite	Simvastatin	DrugBank, https://go.drugbank.com/	Phase I	prioritized	no	no	4.11056	4.11056	0.848616
608	6-Hydroxyclozapine	C18H19ClN4O	342.125		CN1CCN(C2=NC3=C(NC4=CC=CC=C42)C(O)=CC(Cl)=C3)CC1	InChI=1S/C18H19ClN4O/c1-22-6-8-23(9-7-22)18-13-4-2-3-5-14(13)20-17-15(21-18)10-12(19)11-16(17)24/h2-5,10-11,20,24H,6-9H2,1H3	ZPBGNLCGVQZUAH-UHFFFAOYSA-N	Metabolite	Clozapine	Dragovic et al., Drug Metab. Dispos., 41(3), 2013	Phase I	prioritized	no	no	-1.17458	-0.0437283	0.607511
609	6-Hydroxyduloxetine	C18H19NO2S	313.114		CNCC[C@H](OC1=CC=CC2=CC(O)=CC=C12)C1=CC=CS1	InChI=1S/C18H19NO2S/c1-19-10-9-17(18-6-3-11-22-18)21-16-5-2-4-13-12-14(20)7-8-15(13)16/h2-8,11-12,17,19-20H,9-10H2,1H3/t17-/m0/s1	LEIFDHLVPBJTIV-KRWDZBQOSA-N	Metabolite	Duloxetine	DrugBank, https://go.drugbank.com/	Phase I	prioritized	no	no	0.652336	0.675885	0.577406
610	6-Hydroxyetodolac	C17H21NO4	303.147	101901-06-8	CCC1=C2C(=CC(=C1)O)C3=C(N2)C(OCC3)(CC)CC(=O)O	InChI=1S/C17H21NO4/c1-3-10-7-11(19)8-13-12-5-6-22-17(4-2,9-14(20)21)16(12)18-15(10)13/h7-8,18-19H,3-6,9H2,1-2H3,(H,20,21)	GQHWDDBALZVXBU-UHFFFAOYSA-N	Metabolite	Etodolac	DrugBank, https://go.drugbank.com/	Phase I	prioritized	no	no	3.13233	2.63065	0.576294
611	6-Hydroxyfluvastatin	C24H26FNO5	427.18		CC(C)N1C2=C(C=CC(=C2)O)C(=C1/C=C/[C@@H](C[C@@H](CC(=O)O)O)O)C3=CC=C(C=C3)F	InChI=1S/C24H26FNO5/c1-14(2)26-21(10-8-17(27)11-19(29)13-23(30)31)24(15-3-5-16(25)6-4-15)20-9-7-18(28)12-22(20)26/h3-10,12,14,17,19,27-29H,11,13H2,1-2H3,(H,30,31)/b10-8+/t17-,19-/m0/s1	WSYBZSUCJJHTIP-CLFQVBOOSA-N	Metabolite	Fluvastatin	DrugBank, https://go.drugbank.com/	Phase I	prioritized	no	no	3.51618	3.07363	0.784558
612	6-Hydroxymethyletoricoxib	C18H15ClN2O3S	374.049	349536-41-0	CS(=O)(=O)C1=CC=C(C=C1)C2=C(N=CC(=C2)Cl)C3=CN=C(C=C3)CO	InChI=1S/C18H15ClN2O3S/c1-25(23,24)16-6-3-12(4-7-16)17-8-14(19)10-21-18(17)13-2-5-15(11-22)20-9-13/h2-10,22H,11H2,1H3	SCVWZQQMIZJGJY-UHFFFAOYSA-N	Metabolite	Etoricoxib	DrugBank, https://go.drugbank.com/	Phase I	prioritized	no	no	0.965902	1.93475	0.601211
613	6-Hydroxymethyletoricoxib-1'-N'-oxide	C18H15ClN2O4S	390.044	570394-08-0	CS(=O)(=O)C1=CC=C(C=C1)C2=C(N=CC(=C2)Cl)C3=C[N+](=C(C=C3)CO)[O-]	InChI=1S/C18H15ClN2O4S/c1-26(24,25)16-6-3-12(4-7-16)17-8-14(19)9-20-18(17)13-2-5-15(11-22)21(23)10-13/h2-10,22H,11H2,1H3	SSTJTMIIIMAQMR-UHFFFAOYSA-N	Metabolite	Etoricoxib	DrugBank, https://go.drugbank.com/	Phase I	prioritized	no	no	0.746512	0.768081	0.615921
614	6-Hydroxyquinine	C20H24N2O3	340.179		COC1=CC2=C([C@@H](O)[C@@H]3C[C@@H]4CCN3C(O)[C@@H]4C=C)C=CN=C2C=C1	InChI=1S/C20H24N2O3/c1-3-14-12-7-9-22(20(14)24)18(10-12)19(23)15-6-8-21-17-5-4-13(25-2)11-16(15)17/h3-6,8,11-12,14,18-20,23-24H,1,7,9-10H2,2H3/t12-,14+,18-,19+,20?/m0/s1	ZPMAZSYGOOJJMP-IKKJZNHXSA-N	Metabolite	Quinine	Marcsisin et al., Malar. J., 12(1), 2013	Phase I	prioritized	no	no	-2.7116	-0.6656	0.660636
615	6-Mercaptopurine	C5H4N4S	152.016	50-44-2	C1=NC2=C(N1)C(=S)N=CN2	InChI=1S/C5H4N4S/c10-5-3-4(7-1-6-3)8-2-9-5/h1-2H,(H2,6,7,8,9,10)	GLVAUDGFNGKCSF-UHFFFAOYSA-N	Metabolite	Azathioprine	DrugBank, https://go.drugbank.com/	Phase I	prioritized	no	no	-0.530841	-0.128025	0.218674
616	6-Methylmercaptopurine	C6H6N4S	166.031	50-66-8	CSC1=NC=NC2=C1NC=N2	InChI=1S/C6H6N4S/c1-11-6-4-5(8-2-7-4)9-3-10-6/h2-3H,1H3,(H,7,8,9,10)	UIJIQXGRFSPYQW-UHFFFAOYSA-N	Metabolite	Azathioprine	DrugBank, https://go.drugbank.com/	Phase I	prioritized	no	no	0.329862	0.874585	0.25373
617	6-O-Desmethyl-mycophenolic acid (DM-MPA)	C16H18O6	306.11	31858-65-8	CC1=C2COC(=O)C2=C(C(=C1O)C/C=C(\C)/CCC(=O)O)O	InChI=1S/C16H18O6/c1-8(4-6-12(17)18)3-5-10-14(19)9(2)11-7-22-16(21)13(11)15(10)20/h3,19-20H,4-7H2,1-2H3,(H,17,18)/b8-3+	MHSRNZSBNXFMLF-FPYGCLRLSA-N	Metabolite	Mycophenolate mofetil, Mycophenolic acid	DrugBank, https://go.drugbank.com/	Phase I	prioritized	no	yes	3.33616	2.20951	0.547822
618	6-Thiouric acid	C5H4N4O2S	184.005	2002-60-0	C12=C(NC(=O)N1)NC(=O)NC2=S	InChI=1S/C5H4N4O2S/c10-4-6-1-2(7-4)8-5(11)9-3(1)12/h(H4,6,7,8,9,10,11,12)	SXHQUGJSTGOXMD-UHFFFAOYSA-N	Metabolite	Azathioprine	DrugBank, https://go.drugbank.com/	Phase I	prioritized	no	no	-0.654509	-0.655795	0.248094
619	6-Thioxanthylic acid	C10H13N4O8PS	380.019		OC([C@H]1O[C@H](C(O)C1O)N1C=NC2=C1N=C(O)N=C2S)P(O)(O)=O	InChI=1S/C10H13N4O8PS/c15-3-4(16)8(22-5(3)9(17)23(19,20)21)14-1-11-2-6(14)12-10(18)13-7(2)24/h1,3-5,8-9,15-17H,(H2,19,20,21)(H2,12,13,18,24)/t3?,4?,5-,8+,9?/m0/s1	GRTRLPZIJODDLV-BQGLTYQTSA-N	Metabolite	Azathioprine	DrugBank, https://go.drugbank.com/	Phase I	prioritized	no	no	-3.04531	-4.2333	0.528826
620	6α,11β,17α,20β,21-Pentahydroxypregnan-1,4-diene-3-one (M-X)	C21H30O6	378.204		C[C@]12C[C@@H]([C@H]3[C@H]([C@@H]1CC[C@@]2([C@H](CO)O)O)C[C@@H](C4=CC(=O)C=C[C@]34C)O)O	InChI=1S/C21H30O6/c1-19-5-3-11(23)7-14(19)15(24)8-12-13-4-6-21(27,17(26)10-22)20(13,2)9-16(25)18(12)19/h3,5,7,12-13,15-18,22,24-27H,4,6,8-10H2,1-2H3/t12-,13-,15-,16-,17-,18+,19-,20-,21-/m0/s1	QKRMHDGBPFZEAB-CWDXWIRYSA-N	Metabolite	Prednisone, Prednisolone	DrugBank, https://go.drugbank.com/	Phase I	prioritized	no	no	-0.572997	-0.572997	0.737578
621	6-α-Hydroxygliclazide	C15H21N3O4S	339.125		[H][C@@]12CC[C@H](O)[C@]1([H])CN(C2)NC(=O)NS(=O)(=O)C1=CC=C(C)C=C1	InChI=1S/C15H21N3O4S/c1-10-2-5-12(6-3-10)23(21,22)17-15(20)16-18-8-11-4-7-14(19)13(11)9-18/h2-3,5-6,11,13-14,19H,4,7-9H2,1H3,(H2,16,17,20)/t11-,13+,14-/m0/s1	VUUZEWXIRFGRFE-YUTCNCBUSA-N	Metabolite	Gliclazide	Compendium, https://compendium.ch/	Phase I	prioritized	no	no	0.385487	0.297066	0.590761
622	6α-Hydroxyprednisolone (M-VII)	C21H28O6	376.189		C[C@]12C[C@@H]([C@H]3[C@H]([C@@H]1CC[C@@]2(C(=O)CO)O)C[C@@H](C4=CC(=O)C=C[C@]34C)O)O	InChI=1S/C21H28O6/c1-19-5-3-11(23)7-14(19)15(24)8-12-13-4-6-21(27,17(26)10-22)20(13,2)9-16(25)18(12)19/h3,5,7,12-13,15-16,18,22,24-25,27H,4,6,8-10H2,1-2H3/t12-,13-,15-,16-,18+,19-,20-,21-/m0/s1	LJGWPGVRXUUNAG-HVIRSNARSA-N	Metabolite	Prednisone, Prednisolone	DrugBank, https://go.drugbank.com/	Phase I	prioritized	no	no	0.0421789	0.0421789	0.723102
623	6α-Hydroxyprednisone (M-XIII)	C21H26O6	374.173		C[C@]12CC(=O)[C@H]3[C@H]([C@@H]1CC[C@@]2(C(=O)CO)O)C[C@@H](C4=CC(=O)C=C[C@]34C)O	InChI=1S/C21H26O6/c1-19-5-3-11(23)7-14(19)15(24)8-12-13-4-6-21(27,17(26)10-22)20(13,2)9-16(25)18(12)19/h3,5,7,12-13,15,18,22,24,27H,4,6,8-10H2,1-2H3/t12-,13-,15-,18+,19-,20-,21-/m0/s1	RBABUXAIODUPQG-ZPSUVKRCSA-N	Metabolite	Prednisone, Prednisolone	DrugBank, https://go.drugbank.com/	Phase I	prioritized	no	no	0.427693	0.427693	0.708625
624	6α-Naloxol	C19H23NO4	329.163		C=CCN1CC[C@]23[C@@H]4[C@H](CC[C@]2([C@H]1CC5=C3C(=C(C=C5)O)O4)O)O	InChI=1S/C19H23NO4/c1-2-8-20-9-7-18-15-11-3-4-12(21)16(15)24-17(18)13(22)5-6-19(18,23)14(20)10-11/h2-4,13-14,17,21-23H,1,5-10H2/t13-,14+,17-,18-,19+/m0/s1	HMWHERQFMBEHNG-AQQQZIQISA-N	Metabolite	Naloxone	DrugBank, https://go.drugbank.com/	Phase I	prioritized	no	no	-2.2829	-1.71114	0.63193
625	6β,11β,17α,20α,21-Pentahydroxy-5ξ-pregn-1-en-3-one (M-XVI)	C21H32O6	380.22		[H][C@@]12CC[C@](O)([C@H](O)CO)[C@@]1(C)C[C@H](O)[C@@]1([H])[C@@]2([H])C[C@@H](O)C2CC(=O)C=C[C@]12C	InChI=1S/C21H32O6/c1-19-5-3-11(23)7-14(19)15(24)8-12-13-4-6-21(27,17(26)10-22)20(13,2)9-16(25)18(12)19/h3,5,12-18,22,24-27H,4,6-10H2,1-2H3/t12-,13-,14?,15+,16-,17+,18+,19-,20-,21-/m0/s1	ZAIGQHAAMNRBCH-ASFMMTGXSA-N	Metabolite	Prednisone, Prednisolone	DrugBank, https://go.drugbank.com/	Phase I	prioritized	no	no	-0.605117	-0.605117	0.752055
626	6β,11β,17α,20α,21-Pentahydroxypregnan-1,4-diene-3-one (M-IX)	C21H30O6	378.204		[H][C@@]12CC[C@](O)([C@H](O)CO)[C@@]1(C)C[C@H](O)[C@@]1([H])[C@@]2([H])C[C@@H](O)C2=CC(=O)C=C[C@]12C	InChI=1S/C21H30O6/c1-19-5-3-11(23)7-14(19)15(24)8-12-13-4-6-21(27,17(26)10-22)20(13,2)9-16(25)18(12)19/h3,5,7,12-13,15-18,22,24-27H,4,6,8-10H2,1-2H3/t12-,13-,15+,16-,17+,18+,19-,20-,21-/m0/s1	QKRMHDGBPFZEAB-BTQWEEGISA-N	Metabolite	Prednisone, Prednisolone	DrugBank, https://go.drugbank.com/	Phase I	prioritized	no	no	-0.572997	-0.572997	0.737578
627	6β,11β,17α,20β,21-Pentahydroxy-5ξ-pregn-1-en-3-one (M-XV)	C21H32O6	380.22		[H][C@@]12CC[C@](O)([C@@H](O)CO)[C@@]1(C)C[C@H](O)[C@@]1([H])[C@@]2([H])C[C@@H](O)C2CC(=O)C=C[C@]12C	InChI=1S/C21H32O6/c1-19-5-3-11(23)7-14(19)15(24)8-12-13-4-6-21(27,17(26)10-22)20(13,2)9-16(25)18(12)19/h3,5,12-18,22,24-27H,4,6-10H2,1-2H3/t12-,13-,14?,15+,16-,17-,18+,19-,20-,21-/m0/s1	ZAIGQHAAMNRBCH-XQDSBNCASA-N	Metabolite	Prednisone, Prednisolone	DrugBank, https://go.drugbank.com/	Phase I	prioritized	no	no	-0.605117	-0.605117	0.752055
628	6β,11β,17α,20β,21-Pentahydroxypregnan-1,4-diene-3-one (M-VIII)	C21H30O6	378.204		[H][C@@]12CC[C@](O)([C@@H](O)CO)[C@@]1(C)C[C@H](O)[C@@]1([H])[C@@]2([H])C[C@@H](O)C2=CC(=O)C=C[C@]12C	InChI=1S/C21H30O6/c1-19-5-3-11(23)7-14(19)15(24)8-12-13-4-6-21(27,17(26)10-22)20(13,2)9-16(25)18(12)19/h3,5,7,12-13,15-18,22,24-27H,4,6,8-10H2,1-2H3/t12-,13-,15+,16-,17-,18+,19-,20-,21-/m0/s1	QKRMHDGBPFZEAB-CGLLKXTGSA-N	Metabolite	Prednisone, Prednisolone	DrugBank, https://go.drugbank.com/	Phase I	prioritized	no	no	-0.572997	-0.572997	0.737578
629	6β,11β,17α,21-Tetrahydroxy-5ξ-pregn-1-en-3,20-dione (M-XIV)	C21H30O6	378.204		[H][C@@]12CC[C@](O)(C(=O)CO)[C@@]1(C)C[C@H](O)[C@@]1([H])[C@@]2([H])C[C@@H](O)C2CC(=O)C=C[C@]12C	InChI=1S/C21H30O6/c1-19-5-3-11(23)7-14(19)15(24)8-12-13-4-6-21(27,17(26)10-22)20(13,2)9-16(25)18(12)19/h3,5,12-16,18,22,24-25,27H,4,6-10H2,1-2H3/t12-,13-,14?,15+,16-,18+,19-,20-,21-/m0/s1	OUHRCFJDYRDLHS-CXOFUVCDSA-N	Metabolite	Prednisone, Prednisolone	DrugBank, https://go.drugbank.com/	Phase I	prioritized	no	no	0.0100595	0.0100595	0.737578
630	6β-Hydroxy-7α-thiomethyl-spironolactone	C23H32O4S	404.202		C[C@]12CCC(C=C1[C@H](O)[C@@H](SC)[C@]3([H])[C@@H]2CC[C@@]4(C)[C@H]3CC[C@@]45CCC(O5)=O)=O	InChI=1S/C23H32O4S/c1-21-8-4-13(24)12-16(21)19(26)20(28-3)18-14(21)5-9-22(2)15(18)6-10-23(22)11-7-17(25)27-23/h12,14-15,18-20,26H,4-11H2,1-3H3/t14-,15-,18+,19-,20-,21+,22-,23+/m0/s1	NWLBSWATTSRBOV-DFSNYPBXSA-N	Metabolite	Spironolactone	Varin et al., J. Chromatogr. B, 574(1), 1992	Phase I	prioritized	no	no	3.18621	3.18621	0.788222
631	6β-Hydroxy-7α-thiomethyl-sulfinylspironolactone	C23H32O5S	420.197		C[C@]12CCC(C=C1[C@H](O)[C@@H]([S@@](C)=O)[C@]3([H])[C@@H]2CC[C@@]4(C)[C@H]3CC[C@@]45CCC(O5)=O)=O	InChI=1S/C23H32O5S/c1-21-8-4-13(24)12-16(21)19(26)20(29(3)27)18-14(21)5-9-22(2)15(18)6-10-23(22)11-7-17(25)28-23/h12,14-15,18-20,26H,4-11H2,1-3H3/t14-,15-,18+,19-,20-,21+,22-,23+,29+/m0/s1	DSLQBQANGUTBNA-YTVCVYBMSA-N	Metabolite	Spironolactone	Varin et al., J. Chromatogr. B, 574(1), 1992	Phase I	prioritized	no	no	1.14465	1.14465	0.802933
632	6β-Hydroxy-7α-thiomethyl-sulfonylspironolactone	C23H32O6S	436.192		C[C@]12CCC(C=C1[C@H](O)[C@@H](S(C)(=O)=O)[C@]3([H])[C@@H]2CC[C@@]4(C)[C@H]3CC[C@@]45CCC(O5)=O)=O	InChI=1S/C23H32O6S/c1-21-8-4-13(24)12-16(21)19(26)20(30(3,27)28)18-14(21)5-9-22(2)15(18)6-10-23(22)11-7-17(25)29-23/h12,14-15,18-20,26H,4-11H2,1-3H3/t14-,15-,18+,19-,20-,21+,22-,23+/m0/s1	GOKLUGZWOXLDTL-DFSNYPBXSA-N	Metabolite	Spironolactone	Varin et al., J. Chromatogr. B, 574(1), 1992	Phase I	prioritized	no	no	1.25154	1.25154	0.817643
633	6-β-Hydroxygliclazide	C15H21N3O4S	339.125		[H][C@@]1(O)CC[C@@]2([H])CN(C[C@@]12[H])N=C(O)NS(=O)(=O)C1=CC=C(C)C=C1	InChI=1S/C15H21N3O4S/c1-10-2-5-12(6-3-10)23(21,22)17-15(20)16-18-8-11-4-7-14(19)13(11)9-18/h2-3,5-6,11,13-14,19H,4,7-9H2,1H3,(H2,16,17,20)/t11-,13+,14+/m0/s1	VUUZEWXIRFGRFE-IACUBPJLSA-N	Metabolite	Gliclazide	Compendium, https://compendium.ch/	Phase I	prioritized	no	no	0.709187	-1.19369	0.590761
634	6β-Hydroxyprednisolone (M-VI)	C21H28O6	376.189	16355-29-6	C[C@]12C[C@@H]([C@H]3[C@H]([C@@H]1CC[C@@]2(C(=O)CO)O)C[C@H](C4=CC(=O)C=C[C@]34C)O)O	InChI=1S/C21H28O6/c1-19-5-3-11(23)7-14(19)15(24)8-12-13-4-6-21(27,17(26)10-22)20(13,2)9-16(25)18(12)19/h3,5,7,12-13,15-16,18,22,24-25,27H,4,6,8-10H2,1-2H3/t12-,13-,15+,16-,18+,19-,20-,21-/m0/s1	LJGWPGVRXUUNAG-UJXAPRPESA-N	Metabolite	Prednisone, Prednisolone	DrugBank, https://go.drugbank.com/	Phase I	prioritized	no	no	0.0421789	0.0421789	0.723102
635	6β-Hydroxyprednisone (M-XII)	C21H26O6	374.173		C[C@]12CC(=O)[C@H]3[C@H]([C@@H]1CC[C@@]2(C(=O)CO)O)C[C@H](C4=CC(=O)C=C[C@]34C)O	InChI=1S/C21H26O6/c1-19-5-3-11(23)7-14(19)15(24)8-12-13-4-6-21(27,17(26)10-22)20(13,2)9-16(25)18(12)19/h3,5,7,12-13,15,18,22,24,27H,4,6,8-10H2,1-2H3/t12-,13-,15+,18+,19-,20-,21-/m0/s1	RBABUXAIODUPQG-WTCKOWDJSA-N	Metabolite	Prednisone, Prednisolone	DrugBank, https://go.drugbank.com/	Phase I	prioritized	no	no	0.427693	0.427693	0.708625
636	6'-β-Hydroxysimvastatin	C25H38O6	434.267		CCC(C)(C)C(=O)O[C@H]1C[C@](C=C2C1[C@H]([C@H](C=C2)C)CC[C@@H]3C[C@H](CC(=O)O3)O)(C)O	InChI=1S/C25H38O6/c1-6-24(3,4)23(28)31-20-14-25(5,29)13-16-8-7-15(2)19(22(16)20)10-9-18-11-17(26)12-21(27)30-18/h7-8,13,15,17-20,22,26,29H,6,9-12,14H2,1-5H3/t15-,17+,18+,19-,20-,22?,25+/m0/s1	WJKSTNFUSXHVRJ-BMAMANKTSA-N	Metabolite	Simvastatin	DrugBank, https://go.drugbank.com/	Phase I	prioritized	no	no	3.14815	3.14815	0.877802
637	7,8-Dihydroxyefavirenz	C14H9ClF3NO4	347.017		O=C(O1)NC2=C(O)C(O)=C(Cl)C=C2[C@]1(C(F)(F)F)C#CC3CC3	InChI=1S/C14H9ClF3NO4/c15-8-5-7-9(11(21)10(8)20)19-12(22)23-13(7,14(16,17)18)4-3-6-1-2-6/h5-6,20-21H,1-2H2,(H,19,22)/t13-/m0/s1	QKGKQHJMJSQQBF-ZDUSSCGKSA-N	Metabolite	Efavirenz	Compendium, https://compendium.ch/	Phase I	prioritized	no	no	3.84939	3.84895	0.490064
638	7-Demethylated M1 pentoxifylline (M7)	C12H18N4O3	266.138		C[C@H](CCCCN1C(=O)C2=C(N=CN2)N(C1=O)C)O	InChI=1S/C12H18N4O3/c1-8(17)5-3-4-6-16-11(18)9-10(14-7-13-9)15(2)12(16)19/h7-8,17H,3-6H2,1-2H3,(H,13,14)/t8-/m1/s1	BMMSHXKNEHRMPT-MRVPVSSYSA-N	Metabolite	Pentoxifylline	DrugBank, https://go.drugbank.com/	Phase I	prioritized	no	no	-0.0211292	-0.0233653	0.483767
639	7-Demethylated pentoxifylline (M6)	C12H16N4O3	264.122	38975-46-1	CC(=O)CCCCN1C(=O)C2=C(N=CN2)N(C1=O)C	InChI=1S/C12H16N4O3/c1-8(17)5-3-4-6-16-11(18)9-10(14-7-13-9)15(2)12(16)19/h7H,3-6H2,1-2H3,(H,13,14)	PVUYHZOYPIJUBZ-UHFFFAOYSA-N	Metabolite	Pentoxifylline	DrugBank, https://go.drugbank.com/	Phase I	prioritized	no	no	0.00837551	0.0061222	0.469291
640	7-Desethylnorfloxacin (M2)	C14H16FN3O3	293.118		CCN1C=C(C(=O)C2=CC(=C(C=C21)NCCN)F)C(=O)O	InChI=1S/C14H16FN3O3/c1-2-18-7-9(14(20)21)13(19)8-5-10(15)11(6-12(8)18)17-4-3-16/h5-7,17H,2-4,16H2,1H3,(H,20,21)	LPCBOASHZANLJB-UHFFFAOYSA-N	Metabolite	Norfloxacin	Compendium, https://compendium.ch/	Phase I	prioritized	no	no	-2.48942	-2.35835	0.508157
641	7-Epimer of cefepime	C20H25N6O5S2	493.133	133162-90-0	O=C(/C(C1=CSC(N)=N1)=N\\OC)N[C@H]2C(N3[C@]2([H])SCC(C[N]4(C)CCCC[CH+]4)=C3C([O-])=O)=O	InChI=1S/C20H26N6O5S2/c1-26(6-4-3-5-7-26)8-11-9-32-18-14(17(28)25(18)15(11)19(29)30)23-16(27)13(24-31-2)12-10-33-20(21)22-12/h6,10,14,18H,3-5,7-9H2,1-2H3,(H2,21,22)(H,23,27)(H,29,30)/q+1/p-1/b24-13-/t14-,18+/m0/s1	QOBLFBKAIVDDBB-IIOFNADQSA-M	Metabolite	Cefepime	DrugBank, https://go.drugbank.com/	Phase I	prioritized	no	no			0.808547
642	7-Hydroxy-3-α-isopravastatin	C23H36O8	440.241		[H][C@@]12[C@@H](CC[C@@H](O)C[C@@H](O)CC(O)=O)[C@@H](C)C(O)=CC1=CCC(O)[C@@H]2OC(=O)[C@@H](C)CC	InChI=1S/C23H36O8/c1-4-12(2)23(30)31-22-18(26)8-5-14-9-19(27)13(3)17(21(14)22)7-6-15(24)10-16(25)11-20(28)29/h5,9,12-13,15-18,21-22,24-27H,4,6-8,10-11H2,1-3H3,(H,28,29)/t12-,13+,15+,16+,17-,18?,21-,22-/m0/s1	PLKGGTIQFAHZJS-PZBVETFBSA-N	Metabolite	Pravastatin	DrugBank, https://go.drugbank.com/	Phase I	prioritized	no	no	1.11385	0.439961	0.851587
643	7-Hydroxyclozapine (M6)	C18H19ClN4O	342.125		CN1CCN(C2=NC3=C(NC4=CC=CC=C42)C=C(O)C(Cl)=C3)CC1	InChI=1S/C18H19ClN4O/c1-22-6-8-23(9-7-22)18-12-4-2-3-5-14(12)20-16-11-17(24)13(19)10-15(16)21-18/h2-5,10-11,20,24H,6-9H2,1H3	OGZLSMWTACJBSH-UHFFFAOYSA-N	Metabolite	Clozapine	Dragovic et al., Drug Metab. Dispos., 41(3), 2013	Phase I	prioritized	no	no	-1.92475	-0.19605	0.607511
644	7-Hydroxyefavirenz	C14H9ClF3NO3	331.022	252343-24-1	C1CC1C#C[C@]2(C3=CC(=C(C=C3NC(=O)O2)O)Cl)C(F)(F)F	InChI=1S/C14H9ClF3NO3/c15-9-5-8-10(6-11(9)20)19-12(21)22-13(8,14(16,17)18)4-3-7-1-2-7/h5-7,20H,1-2H2,(H,19,21)/t13-/m0/s1	GZMDZAYFVCXHFM-ZDUSSCGKSA-N	Metabolite	Efavirenz	Compendium, https://compendium.ch/	Phase I	prioritized	no	no	4.15294	4.15272	0.475353
645	7-Hydroxyetodolac	C17H21NO4	303.147	101901-07-9	CCC1=C(C=CC2=C1NC3=C2CCOC3(CC)CC(=O)O)O	InChI=1S/C17H21NO4/c1-3-10-13(19)6-5-11-12-7-8-22-17(4-2,9-14(20)21)16(12)18-15(10)11/h5-6,18-19H,3-4,7-9H2,1-2H3,(H,20,21)	LOALFJPXZIHKNH-UHFFFAOYSA-N	Metabolite	Etodolac	DrugBank, https://go.drugbank.com/	Phase I	prioritized	no	no	3.13239	2.63327	0.576294
646	7-Hydroxyquetiapine	C21H25N3O3S	399.162	139079-39-3	C1CN(CCN1CCOCCO)C2=NC3=C(C=C(C=C3)O)SC4=CC=CC=C42	InChI=1S/C21H25N3O3S/c25-12-14-27-13-11-23-7-9-24(10-8-23)21-17-3-1-2-4-19(17)28-20-15-16(26)5-6-18(20)22-21/h1-6,15,25-26H,7-14H2	VEGVCHRFYPFJFO-UHFFFAOYSA-N	Metabolite	Quetiapine	DrugBank, https://go.drugbank.com/	Phase I	prioritized	no	no	-1.72085	-0.360289	0.728481
647	7-Hydroxyzolpidem	C19H21N3O2	323.163	172481-18-4	CC1=CC=C(C2=C(CC(N(C)C)=O)N3C=C(C)C(O)=CC3=N2)C=C1	InChI=1S/C19H21N3O2/c1-12-5-7-14(8-6-12)19-15(9-18(24)21(3)4)22-11-13(2)16(23)10-17(22)20-19/h5-8,10-11,23H,9H2,1-4H3	WJOPYOXKQQLHOA-UHFFFAOYSA-N	Metabolite	Zolpidem	Yamaguchi et al., Forensic Toxicol., 40, 2022	Phase I	prioritized	no	no	1.15176	2.24488	0.61923
648	7-Methylxanthine	C6H6N4O2	166.049	552-62-5	CN1C=NC2=C1C(=O)NC(=O)N2	InChI=1S/C6H6N4O2/c1-10-2-7-4-3(10)5(11)9-6(12)8-4/h2H,1H3,(H2,8,9,11,12)	PFWLFWPASULGAN-UHFFFAOYSA-N	Metabolite	Caffeine	DrugBank, https://go.drugbank.com/	Phase I	prioritized	no	yes	0.0165434	0.0162333	0.258721
649	7-α-Hydroxygliclazide	C15H21N3O4S	339.125		[H][C@@]12C[C@H](O)C[C@]1([H])CN(C2)NC(=O)NS(=O)(=O)C1=CC=C(C)C=C1	InChI=1S/C15H21N3O4S/c1-10-2-4-14(5-3-10)23(21,22)17-15(20)16-18-8-11-6-13(19)7-12(11)9-18/h2-5,11-13,19H,6-9H2,1H3,(H2,16,17,20)/t11-,12+,13-	JMHDCYDSYHLATB-CLLJXQQHSA-N	Metabolite	Gliclazide	Compendium, https://compendium.ch/	Phase I	prioritized	no	no	0.343828	0.255512	0.590761
650	7α-Methylsulfinyl-spironolactone	C23H32O4S	404.202		C[C@]12CCC(C=C1C[C@@H]([S@@](C)=O)[C@]3([H])[C@@H]2CC[C@@]4(C)[C@H]3CC[C@@]45CCC(O5)=O)=O	InChI=1S/C23H32O4S/c1-21-8-4-15(24)12-14(21)13-18(28(3)26)20-16(21)5-9-22(2)17(20)6-10-23(22)11-7-19(25)27-23/h12,16-18,20H,4-11,13H2,1-3H3/t16-,17-,18+,20+,21-,22-,23+,28+/m0/s1	ADVFYBFTUKGFGC-VFNMIDLOSA-N	Metabolite	Spironolactone	Varin et al., J. Chromatogr. B, 574(1), 1992	Phase I	prioritized	no	no	2.06365	2.06365	0.788222
651	7α-Methylsulfonyl-spironolactone	C23H32O5S	420.197		C[C@]12CCC(C=C1C[C@@H](S(=O)(C)=O)[C@]3([H])[C@@H]2CC[C@@]4(C)[C@H]3CC[C@@]45CCC(O5)=O)=O	InChI=1S/C23H32O5S/c1-21-8-4-15(24)12-14(21)13-18(29(3,26)27)20-16(21)5-9-22(2)17(20)6-10-23(22)11-7-19(25)28-23/h12,16-18,20H,4-11,13H2,1-3H3/t16-,17-,18+,20+,21-,22-,23+/m0/s1	BMMQQKJCVORDCC-RJKHXGPOSA-N	Metabolite	Spironolactone	Varin et al., J. Chromatogr. B, 574(1), 1992	Phase I	prioritized	no	no	2.17054	2.17054	0.802933
652	7α-Sulfenic-spironolactone	C22H30O4S	390.186		C[C@@]12CCC(C=C1C[C@@H](SO)[C@@H]3[C@@H]2CC[C@]4(C)[C@H]3CC[C@@]45CCC(O5)=O)=O	InChI=1S/C22H30O4S/c1-20-7-3-14(23)11-13(20)12-17(27-25)19-15(20)4-8-21(2)16(19)5-9-22(21)10-6-18(24)26-22/h11,15-17,19,25H,3-10,12H2,1-2H3/t15-,16-,17+,19+,20+,21+,22+/m0/s1	VUJBLXDJUZTUBQ-BIPXHUIRSA-N	Metabolite	Spironolactone	Varin et al., J. Chromatogr. B, 574(1), 1992	Phase I	prioritized	no	no	3.56701	3.56701	0.753166
653	7α-Sulfinic-spironolactone	C22H30O5S	406.181		C[C@@]12CCC(C=C1C[C@@H]([S@@](O)=O)[C@@H]3[C@@H]2CC[C@]4(C)[C@H]3CC[C@@]45CCC(O5)=O)=O	InChI=1S/C22H30O5S/c1-20-7-3-14(23)11-13(20)12-17(28(25)26)19-15(20)4-8-21(2)16(19)5-9-22(21)10-6-18(24)27-22/h11,15-17,19H,3-10,12H2,1-2H3,(H,25,26)/t15-,16-,17+,19+,20+,21+,22+/m0/s1	WUHQWXQWZZPHEE-BIPXHUIRSA-N	Metabolite	Spironolactone	Varin et al., J. Chromatogr. B, 574(1), 1992	Phase I	prioritized	no	no	1.87839	0.492118	0.767877
654	7α-Sulfonic-spironolactone	C22H30O6S	422.176		C[C@@]12CCC(C=C1C[C@@H](S(O)(=O)=O)[C@@H]3[C@@H]2CC[C@]4(C)[C@H]3CC[C@@]45CCC(O5)=O)=O	InChI=1S/C22H30O6S/c1-20-7-3-14(23)11-13(20)12-17(29(25,26)27)19-15(20)4-8-21(2)16(19)5-9-22(21)10-6-18(24)28-22/h11,15-17,19H,3-10,12H2,1-2H3,(H,25,26,27)/t15-,16-,17+,19+,20+,21+,22+/m0/s1	UGRKVKMCEPJXAB-BIPXHUIRSA-N	Metabolite	Spironolactone	Varin et al., J. Chromatogr. B, 574(1), 1992	Phase I	prioritized	no	no	0.175956	0.135082	0.782587
655	7α-Thiomethylspironolactone	C23H32O3S	388.207	38753-77-4	C[C@]12CCC(=O)C=C1C[C@H]([C@@H]3[C@@H]2CC[C@]4([C@H]3CC[C@@]45CCC(=O)O5)C)SC	InChI=1S/C23H32O3S/c1-21-8-4-15(24)12-14(21)13-18(27-3)20-16(21)5-9-22(2)17(20)6-10-23(22)11-7-19(25)26-23/h12,16-18,20H,4-11,13H2,1-3H3/t16-,17-,18+,20+,21-,22-,23+/m0/s1	FWRDLPQBEOKIRE-RJKHXGPOSA-N	Metabolite	Spironolactone	DrugBank, https://go.drugbank.com/	Phase I	prioritized	no	no	4.18316	4.18316	0.773512
656	7α-Thiospironolactone	C22H30O3S	374.192		C[C@@]12CCC(=O)C=C1C[C@H]([C@@H]3[C@@H]2CC[C@@]4([C@H]3CC[C@@]45CCC(=O)O5)C)S	InChI=1S/C22H30O3S/c1-20-7-3-14(23)11-13(20)12-17(26)19-15(20)4-8-21(2)16(19)5-9-22(21)10-6-18(24)25-22/h11,15-17,19,26H,3-10,12H2,1-2H3/t15-,16-,17+,19+,20+,21+,22+/m0/s1	NZCDWYJROUPYPT-BIPXHUIRSA-N	Metabolite	Spironolactone	DrugBank, https://go.drugbank.com/	Phase I	prioritized	no	no	3.79615	3.79608	0.738456
657	7-β-Hydroxygliclazide	C15H21N3O4S	339.125		[H][C@]1(O)C[C@]2([H])CN(C[C@]2([H])C1)N=C(O)NS(=O)(=O)C1=CC=C(C)C=C1	InChI=1S/C15H21N3O4S/c1-10-2-4-14(5-3-10)23(21,22)17-15(20)16-18-8-11-6-13(19)7-12(11)9-18/h2-5,11-13,19H,6-9H2,1H3,(H2,16,17,20)/t11-,12+,13+	JMHDCYDSYHLATB-ITGUQSILSA-N	Metabolite	Gliclazide	Compendium, https://compendium.ch/	Phase I	prioritized	no	no	0.667675	-1.23519	0.590761
658	8,14-Dihydroxyefavirenz	C14H9ClF3NO4	347.017	252343-27-4	C1CC1(C#C[C@]2(C3=C(C(=CC(=C3)Cl)O)NC(=O)O2)C(F)(F)F)O	InChI=1S/C14H9ClF3NO4/c15-7-5-8-10(9(20)6-7)19-11(21)23-13(8,14(16,17)18)4-3-12(22)1-2-12/h5-6,20,22H,1-2H2,(H,19,21)/t13-/m0/s1	WILFXLMJFSKQRP-ZDUSSCGKSA-N	Metabolite	Efavirenz	Compendium, https://compendium.ch/	Phase I	prioritized	no	no	2.99366	2.99307	0.490064
659	8-Hydroxyacyclovir (8-OH-ACV)	C8H11N5O4	241.081	80685-23-0	C(COCN1C2=C(C(=O)NC(=N2)N)NC1=O)O	InChI=1S/C8H11N5O4/c9-7-11-5-4(6(15)12-7)10-8(16)13(5)3-17-2-1-14/h14H,1-3H2,(H,10,16)(H3,9,11,12,15)	PTSDSAPWOJZBNX-UHFFFAOYSA-N	Metabolite	Aciclovir	DrugBank, https://go.drugbank.com/	Phase I	prioritized	no	no	-1.97145	-1.87925	0.38109
660	8-Hydroxyacyclovir (8-OH-ACV)	C8H11N5O4	241.081	80685-23-0	C(COCN1C2=C(C(=O)NC(=N2)N)NC1=O)O	InChI=1S/C8H11N5O4/c9-7-11-5-4(6(15)12-7)10-8(16)13(5)3-17-2-1-14/h14H,1-3H2,(H,10,16)(H3,9,11,12,15)	PTSDSAPWOJZBNX-UHFFFAOYSA-N	Metabolite	Valaciclovir	Compendium, https://compendium.ch/	Phase I	prioritized	no	no	-1.97145	-1.87925	0.38109
661	8-Hydroxycarvedilol (M16)	C24H26N2O5	422.184	159426-95-6	COC1=CC=CC=C1OCCNCC(COC2=CC=CC3=C2C4=C(N3)C(=CC=C4)O)O	InChI=1S/C24H26N2O5/c1-29-20-9-2-3-10-21(20)30-13-12-25-14-16(27)15-31-22-11-5-7-18-23(22)17-6-4-8-19(28)24(17)26-18/h2-11,16,25-28H,12-15H2,1H3	GPPVNZVFGNMPNR-UHFFFAOYSA-N	Metabolite	Carvedilol	DrugBank, https://go.drugbank.com/	Phase I	prioritized	no	no	-0.113895	0.355733	0.786851
662	8-Hydroxyclomipramine	C19H23ClN2O	330.15	61523-80-6	CN(C)CCCN1C2=C(CCC3=C1C=C(C=C3)Cl)C=C(C=C2)O	InChI=1S/C19H23ClN2O/c1-21(2)10-3-11-22-18-9-8-17(23)12-15(18)5-4-14-6-7-16(20)13-19(14)22/h6-9,12-13,23H,3-5,10-11H2,1-2H3	PVKACZKLKCTAHR-UHFFFAOYSA-N	Metabolite	Clomipramine	DrugBank, https://go.drugbank.com/	Phase I	prioritized	no	no	0.294831	1.11253	0.625847
663	8-Hydroxyclozapine	C18H20N4O	308.164		CN1CCN(C2=NC3=C(NC4=CC=CC=C42)C=CC(O)=C3)CC1	InChI=1S/C18H20N4O/c1-21-8-10-22(11-9-21)18-14-4-2-3-5-15(14)19-16-7-6-13(23)12-17(16)20-18/h2-7,12,19,23H,8-11H2,1H3	JLYQCLIQUFEFFL-UHFFFAOYSA-N	Metabolite	Clozapine	Dragovic et al., Drug Metab. Dispos., 41(3), 2013	Phase I	prioritized	no	no	-2.17006	-0.690246	0.5923
664	8-Hydroxydesmethylclomipramine	C18H21ClN2O	316.134	104061-28-1	CNCCCN1C2=C(CCC3=C1C=C(C=C3)Cl)C=C(C=C2)O	InChI=1S/C18H21ClN2O/c1-20-9-2-10-21-17-8-7-16(22)11-14(17)4-3-13-5-6-15(19)12-18(13)21/h5-8,11-12,20,22H,2-4,9-10H2,1H3	MRLCQGACIDFFSH-UHFFFAOYSA-N	Metabolite	Clomipramine	DrugBank, https://go.drugbank.com/	Phase I	prioritized	no	no	-0.028153	0.929855	0.590791
665	8-Hydroxyefavirenz	C14H9ClF3NO3	331.022	205754-33-2	[H]N1C(=O)O[C@@](C#CC2([H])C([H])([H])C2([H])[H])(C2=C1C(O)=C([H])C(Cl)=C2[H])C(F)(F)F	InChI=1S/C14H9ClF3NO3/c15-8-5-9-11(10(20)6-8)19-12(21)22-13(9,14(16,17)18)4-3-7-1-2-7/h5-7,20H,1-2H2,(H,19,21)/t13-/m0/s1	OOVOMPCQLMFEDT-ZDUSSCGKSA-N	Metabolite	Efavirenz	Compendium, https://compendium.ch/	Phase I	prioritized	no	no	4.15296	4.15237	0.475353
666	8-Hydroxymirtazapine	C17H19N3O	281.153	102335-57-9	CN1CCN2C(C1)C1=CC=CC=C1CC1=CC(O)=CN=C21	InChI=1S/C17H19N3O/c1-19-6-7-20-16(11-19)15-5-3-2-4-12(15)8-13-9-14(21)10-18-17(13)20/h2-5,9-10,16,21H,6-8,11H2,1H3	DAWYIZBOUQIVNX-UHFFFAOYSA-N	Metabolite	Mirtazapine	Compendium, https://compendium.ch/	Phase I	prioritized	no	yes	-1.37102	0.74733	0.548884
667	8-Hydroxynevirapine	C15H14N4O2	282.112	245500-97-4	CC1=C2C(=NC=C1)N(C3=C(C=C(C=N3)O)C(=O)N2)C4CC4	InChI=1S/C15H14N4O2/c1-8-4-5-16-14-12(8)18-15(21)11-6-10(20)7-17-13(11)19(14)9-2-3-9/h4-7,9,20H,2-3H2,1H3,(H,18,21)	DZPVEPLRIKDBFC-UHFFFAOYSA-N	Metabolite	Nevirapine	DrugBank, https://go.drugbank.com/	Phase I	prioritized	no	yes	1.4222	2.16546	0.501843
668	8-Hydroxyzolpidem	C19H21N3O2	323.163		CC1=CC=C(C2=C(CC(N(C)C)=O)N3C=C(C)C=C(O)C3=N2)C=C1	InChI=1S/C19H21N3O2/c1-12-5-7-14(8-6-12)18-15(10-17(24)21(3)4)22-11-13(2)9-16(23)19(22)20-18/h5-9,11,23H,10H2,1-4H3	NZIOAJXNQONXKW-UHFFFAOYSA-N	Metabolite	Zolpidem	Yamaguchi et al., Forensic Toxicol., 40, 2022	Phase I	prioritized	no	no	1.25758	2.51534	0.61923
669	9-(Carboxymethoxy)methylguanin (CMMG)	C8H9N5O4	239.065		CNC1=NC2=C(C(=O)N1)N=CN2OCC(=O)O	InChI=1S/C8H9N5O4/c1-9-8-11-6-5(7(16)12-8)10-3-13(6)17-2-4(14)15/h3H,2H2,1H3,(H,14,15)(H2,9,11,12,16)	REECWPHUYBKNEI-UHFFFAOYSA-N	Metabolite	Valaciclovir	Compendium, https://compendium.ch/	Phase I	prioritized	no	no	-1.92245	-3.62587	0.366614
670	9a-N-Desmethylazithromycin/Azathramycin	C37H70N2O12	734.493	76801-85-9	CC[C@@H]1[C@@](C)(O)[C@H](O)[C@@H](C)NC[C@H](C)C[C@@](C)(O)[C@H](O[C@H]2[C@H](O)[C@@H](N(C)C)C[C@@H](C)O2)[C@@H](C)[C@H](O[C@H]3C[C@@](C)(OC)[C@@H](O)[C@H](C)O3)[C@@H](C)C(O1)=O	InChI=1S/C37H70N2O12/c1-14-26-37(10,45)30(41)23(6)38-18-19(2)16-35(8,44)32(51-34-28(40)25(39(11)12)15-20(3)47-34)21(4)29(22(5)33(43)49-26)50-27-17-36(9,46-13)31(42)24(7)48-27/h19-32,34,38,40-42,44-45H,14-18H2,1-13H3/t19-,20-,21+,22-,23-,24+,25+,26-,27+,28-,29+,30-,31+,32-,34+,35-,36-,37-/m1/s1	HRKNNHYKWGYTEN-HOQMJRDDSA-N	Metabolite	Azithromycin	From internal database	Phase I	prioritized	no	no	-4.68103	-4.60484	1.47584
671	9a-N-Desmethyl-decladinoseazithromycin	C29H56N2O9	576.399		CC[C@@H]1[C@@](C)(O)[C@H](O)[C@@H](C)NC[C@H](C)C[C@@](C)(O)[C@H](O[C@H]2[C@H](O)[C@@H](N(C)C)C[C@@H](C)O2)[C@@H](C)[C@H](O)[C@@H](C)C(O1)=O	InChI=1S/C29H56N2O9/c1-11-21-29(8,37)24(34)19(6)30-14-15(2)13-28(7,36)25(17(4)22(32)18(5)26(35)39-21)40-27-23(33)20(31(9)10)12-16(3)38-27/h15-25,27,30,32-34,36-37H,11-14H2,1-10H3/t15-,16-,17+,18-,19-,20+,21-,22+,23-,24-,25-,27+,28-,29-/m1/s1	LOMZTTMTKSVHAG-NHUOXGILSA-N	Metabolite	Azithromycin	From internal database	Phase I	prioritized	no	no	-5.78144	-5.70526	1.16574
672	9-Carboxymethoxymethylguanine	C8H9N5O4	239.065	80685-22-9	C1=NC2=C(N1COCC(=O)O)N=C(NC2=O)N	InChI=1S/C8H9N5O4/c9-8-11-6-5(7(16)12-8)10-2-13(6)3-17-1-4(14)15/h2H,1,3H2,(H,14,15)(H3,9,11,12,16)	MICNQLKUSOVNNG-UHFFFAOYSA-N	Metabolite	Aciclovir	DrugBank, https://go.drugbank.com/	Phase I	prioritized	no	no	-1.5615	-3.17997	0.366614
673	9-cis-Retinoic-acid/Alitretinoin	C20H28O2	300.209	5300-03-8	CC1=C(C(CCC1)(C)C)/C=C/C(=C\C=C\C(=C\C(=O)O)\C)/C	InChI=1S/C20H28O2/c1-15(8-6-9-16(2)14-19(21)22)11-12-18-17(3)10-7-13-20(18,4)5/h6,8-9,11-12,14H,7,10,13H2,1-5H3,(H,21,22)/b9-6+,12-11+,15-8-,16-14+	SHGAZHPCJJPHSC-ZVCIMWCZSA-N	Metabolite	Isotretinoin	DrugBank, https://go.drugbank.com/	Phase I	prioritized	no	no	5.01218	4.80071	0.643681
674	9-Hydroxyclomipramine	C19H23ClN2O	330.15	83385-97-1	CN(C)CCCN1C2=C(CCC3=C1C=C(C=C3)Cl)C(=CC=C2)O	InChI=1S/C19H23ClN2O/c1-21(2)11-4-12-22-17-5-3-6-19(23)16(17)10-8-14-7-9-15(20)13-18(14)22/h3,5-7,9,13,23H,4,8,10-12H2,1-2H3	INPXEQNHQVLPFN-UHFFFAOYSA-N	Metabolite	Clomipramine	DrugBank, https://go.drugbank.com/	Phase I	prioritized	no	no	1.02464	1.12947	0.625847
675	9-Hydroxyclozapine (M7)	C18H19ClN4O	342.125		CN1CCN(C2=NC3=C(NC4=CC=CC=C42)C=CC(Cl)=C3O)CC1	InChI=1S/C18H19ClN4O/c1-22-8-10-23(11-9-22)18-12-4-2-3-5-14(12)20-15-7-6-13(19)17(24)16(15)21-18/h2-7,20,24H,8-11H2,1H3	YUFIEOIPFQOEAY-UHFFFAOYSA-N	Metabolite	Clozapine	Dragovic et al., Drug Metab. Dispos., 41(3), 2013	Phase I	prioritized	no	no	-0.522462	0.04236	0.607511
676	9-Hydroxymethyl-10-carbamoyl acridan	C15H14N2O2	254.106	68011-71-2	C1C=CC=C2C1=C(C3=CC=CC=C3N2C(=O)N)CO	InChI=1S/C15H14N2O2/c16-15(19)17-13-7-3-1-5-10(13)12(9-18)11-6-2-4-8-14(11)17/h1-5,7-8,18H,6,9H2,(H2,16,19)	UMRKOEWAECPINL-UHFFFAOYSA-N	Metabolite	Carbamazepine	DrugBank, https://go.drugbank.com/	Phase I	prioritized	no	no	0.590366	0.590366	0.470646
677	9-Hydroxyminocycline	C23H27N3O8	473.18	81902-32-1	CN(C)[C@H]1[C@@H]2C[C@@H]3CC4=C(C(=C(C=C4N(C)C)O)O)C(=C3C(=O)[C@@]2(C(=C(C1=O)C(=O)N)O)O)O	InChI=1S/C23H27N3O8/c1-25(2)11-7-12(27)17(28)14-9(11)5-8-6-10-16(26(3)4)19(30)15(22(24)33)21(32)23(10,34)20(31)13(8)18(14)29/h7-8,10,16,27-29,32,34H,5-6H2,1-4H3,(H2,24,33)/t8-,10-,16-,23-/m0/s1	IFNKEKRNWOPIIK-IRDJJEOVSA-N	Metabolite	Minocycline	DrugBank, https://go.drugbank.com/	Phase I	prioritized	no	no	-5.18134	-3.3277	0.833239
678	9-Hydroxytopiramate	C12H21NO9S	355.094	198215-62-2	C[C@]1(O[C@@H]2CO[C@@]3([C@H]([C@@H]2O1)OC(O3)(C)C)COS(=O)(=O)N)CO	InChI=1S/C12H21NO9S/c1-10(2)21-9-8-7(19-11(3,5-14)20-8)4-17-12(9,22-10)6-18-23(13,15)16/h7-9,14H,4-6H2,1-3H3,(H2,13,15,16)/t7-,8-,9+,11-,12+/m1/s1	RWNDWLAEFHRSEG-VZSYODPGSA-N	Metabolite	Topiramate	Compendium, https://compendium.ch/	Phase I	prioritized	no	no	-0.576898	-0.576898	0.571377
679	Abacavir carboxylate	C14H16N6O2	300.133	384380-52-3	C1CC1NC2=C3C(=NC(=N2)N)N(C=N3)[C@@H]4C[C@@H](C=C4)C(=O)O	InChI=1S/C14H16N6O2/c15-14-18-11(17-8-2-3-8)10-12(19-14)20(6-16-10)9-4-1-7(5-9)13(21)22/h1,4,6-9H,2-3,5H2,(H,21,22)(H3,15,17,18,19)/t7-,9+/m1/s1	OCSMNHMMTKMVCP-APPZFPTMSA-N	Metabolite	Abacavir	DrugBank, https://go.drugbank.com/	Phase I	prioritized	no	yes	-0.852369	-0.507549	0.526937
680	Abiraterone	C24H31NO	349.241	154229-19-3	C[C@]12CC[C@@H](CC1=CC[C@@H]3[C@@H]2CC[C@]4([C@H]3CC=C4C5=CN=CC=C5)C)O	InChI=1S/C24H31NO/c1-23-11-9-18(26)14-17(23)5-6-19-21-8-7-20(16-4-3-13-25-15-16)24(21,2)12-10-22(19)23/h3-5,7,13,15,18-19,21-22,26H,6,8-12,14H2,1-2H3/t18-,19-,21-,22-,23-,24+/m0/s1	GZOSMCIZMLWJML-VJLLXTKPSA-N	Metabolite	Abiraterone acetate	Compendium, https://compendium.ch/	Phase I	prioritized	no	no	3.00804	3.70292	0.748603
681	Abiraterone-N-oxide	C24H31NO2	365.235		C[C@]12CC[C@H](O)CC1=CC[C@@H]3[C@@H]2CC[C@@]4(C)[C@H]3CC=C4C5=C[N+]([O-])=CC=C5	InChI=1S/C24H31NO2/c1-23-11-9-18(26)14-17(23)5-6-19-21-8-7-20(16-4-3-13-25(27)15-16)24(21,2)12-10-22(19)23/h3-5,7,13,15,18-19,21-22,26H,6,8-12,14H2,1-2H3/t18-,19-,21-,22-,23-,24+/m0/s1	CZKQCNRNNUYEPR-VJLLXTKPSA-N	Metabolite	Abiraterone acetate	Benoist et al., Clin. Pharmacokinet., 55, 2016	Phase I	prioritized	no	no	2.69421	2.70505	0.763313
682	Acetazolamide M1	C4H6N4O4S2	237.983		O=C(NC1=NN=C(S(=O)(N)=O)S1)CO	InChI=1S/C4H6N4O4S2/c5-14(11,12)4-8-7-3(13-4)6-2(10)1-9/h9H,1H2,(H2,5,11,12)(H,6,7,10)	CQKKIQUYBNMPTJ-UHFFFAOYSA-N	Metabolite	Acetazolamide	Busardò et al., Toxicokinetics and Metabolism, 96, 2022	Phase I	prioritized	no	no	-1.8568	-1.86732	0.295841
683	Acetazolamide M2	C7H10N4O3S2	262.019		CC(NC1=NN=C(SCC(C(O)=O)N)S1)=O	InChI=1S/C7H10N4O3S2/c1-3(12)9-6-10-11-7(16-6)15-2-4(8)5(13)14/h4H,2,8H2,1H3,(H,13,14)(H,9,10,12)	FLOIDYNERQSTBJ-UHFFFAOYSA-N	Metabolite	Acetazolamide	Busardò et al., Toxicokinetics and Metabolism, 96, 2022	Phase I	prioritized	no	no	-2.65615	-2.64936	0.371822
684	Acetazolamide M5	C6H8N4O4S2	263.999		CC(NC1=NN=C(S(=O)(NC(C)=O)=O)S1)=O	InChI=1S/C6H8N4O4S2/c1-3(11)7-5-8-9-6(15-5)16(13,14)10-4(2)12/h1-2H3,(H,10,12)(H,7,8,11)	BNUGZGQLPVRYHW-UHFFFAOYSA-N	Metabolite	Acetazolamide	Busardò et al., Toxicokinetics and Metabolism, 96, 2022	Phase I	prioritized	no	no	-1.0516	-1.13234	0.351476
685	Acetimidoquinone (NAPQI)	C8H7NO2	149.048	50700-49-7	CC(=O)N=C1C=CC(=O)C=C1	InChI=1S/C8H7NO2/c1-6(10)9-7-2-4-8(11)5-3-7/h2-5H,1H3	URNSECGXFRDEDC-UHFFFAOYSA-N	Metabolite	Paracetamol	DrugBank, https://go.drugbank.com/	Phase I	prioritized	no	no	0.57328	0.57328	0.260323
686	Active metabolite of esomeprazole	C17H18N3O2S+	328.112		COC1=CC2=C(C=C1)N=C1N2SCC2=C(C)C(OC)=C(C)C=[N+]12	InChI=1S/C17H18N3O2S/c1-10-8-19-15(11(2)16(10)22-4)9-23-20-14-7-12(21-3)5-6-13(14)18-17(19)20/h5-8H,9H2,1-4H3/q+1	NNKKOITVFGCNKQ-UHFFFAOYSA-N	Metabolite	Esomeprazole	DrugBank, https://go.drugbank.com/	Phase I	prioritized	no	no	0.0497091	0.0498277	0.580785
687	Acyclovir	C8H11N5O3	225.086	59277-89-3	C1=NC2=C(N1COCCO)N=C(NC2=O)N	InChI=1S/C8H11N5O3/c9-8-11-6-5(7(15)12-8)10-3-13(6)4-16-2-1-14/h3,14H,1-2,4H2,(H3,9,11,12,15)	MKUXAQIIEYXACX-UHFFFAOYSA-N	Metabolite	Valaciclovir	DrugBank, https://go.drugbank.com/	Phase I	prioritized	no	no	-1.55235	-1.54976	0.36638
688	Aliskiren metabolite M12	C32H55N3O7	593.404		CC([C@H](C[C@H](NC(C)=O)[C@@H](O)C[C@H](C(NCC(C)(C(N)=O)C)=O)C(C)C)CC1=CC(OCCCOC)=C(OC)C=C1)C	InChI=1S/C32H55N3O7/c1-20(2)24(15-23-11-12-28(41-9)29(16-23)42-14-10-13-40-8)17-26(35-22(5)36)27(37)18-25(21(3)4)30(38)34-19-32(6,7)31(33)39/h11-12,16,20-21,24-27,37H,10,13-15,17-19H2,1-9H3,(H2,33,39)(H,34,38)(H,35,36)/t24-,25-,26-,27-/m0/s1	VCFHYFVMIMKBHH-FWEHEUNISA-N	Metabolite	Aliskiren	DrugBank, https://go.drugbank.com/	Phase I	prioritized	no	no	2.18562	2.92927	1.20641
689	Aliskiren metabolite M2	C29H49N3O7	551.357	949925-75-1	CC([C@H](C[C@H](N)[C@@H](O)C[C@H](C(NCC(C)(C(N)=O)C)=O)C(C)C)CC1=CC(OCCC(O)=O)=C(OC)C=C1)C	InChI=1S/C29H49N3O7/c1-17(2)20(12-19-8-9-24(38-7)25(13-19)39-11-10-26(34)35)14-22(30)23(33)15-21(18(3)4)27(36)32-16-29(5,6)28(31)37/h8-9,13,17-18,20-23,33H,10-12,14-16,30H2,1-7H3,(H2,31,37)(H,32,36)(H,34,35)/t20-,21-,22-,23-/m0/s1	WGLWFINTGGHHBQ-MLCQCVOFSA-N	Metabolite	Aliskiren	DrugBank, https://go.drugbank.com/	Phase I	prioritized	no	no	-0.772936	0.526452	1.10125
690	Aliskiren metabolite M3	C29H51N3O6	537.378		CC([C@H](C[C@H](N)[C@@H](O)C[C@H](C(NCC(C)(C(N)=O)C)=O)C(C)C)CC1=CC(OCCCO)=C(OC)C=C1)C	InChI=1S/C29H51N3O6/c1-18(2)21(13-20-9-10-25(37-7)26(14-20)38-12-8-11-33)15-23(30)24(34)16-22(19(3)4)27(35)32-17-29(5,6)28(31)36/h9-10,14,18-19,21-24,33-34H,8,11-13,15-17,30H2,1-7H3,(H2,31,36)(H,32,35)/t21-,22-,23-,24-/m0/s1	NOJYSLNNIPUEPC-ZJZGAYNASA-N	Metabolite	Aliskiren	DrugBank, https://go.drugbank.com/	Phase I	prioritized	no	no	-1.29745	-0.557859	1.10101
691	Aliskiren metabolite M4	C26H45N3O5	479.336		CC([C@H](C[C@H](N)[C@@H](O)C[C@H](C(NCC(C)(C(N)=O)C)=O)C(C)C)CC1=CC(O)=C(OC)C=C1)C	InChI=1S/C26H45N3O5/c1-15(2)18(10-17-8-9-23(34-7)22(31)11-17)12-20(27)21(30)13-19(16(3)4)24(32)29-14-26(5,6)25(28)33/h8-9,11,15-16,18-21,30-31H,10,12-14,27H2,1-7H3,(H2,28,33)(H,29,32)/t18-,19-,20-,21-/m0/s1	BCUNQZNYUMYGGS-TUFLPTIASA-N	Metabolite	Aliskiren	DrugBank, https://go.drugbank.com/	Phase I	prioritized	no	no	-0.813201	-0.0732985	0.981135
692	Aliskiren metabolite M9 1	C25H43NO4	421.319		CC([C@H](C[C@H](N)[C@@H]1C[C@H](CO1)C(C)C)CC2=CC(OCCCOC)=C(OC)C=C2)C	InChI=1S/C25H43NO4/c1-17(2)20(14-22(26)24-15-21(16-30-24)18(3)4)12-19-8-9-23(28-6)25(13-19)29-11-7-10-27-5/h8-9,13,17-18,20-22,24H,7,10-12,14-16,26H2,1-6H3/t20-,21+,22-,24-/m0/s1	IZQYKHJVZOKDCZ-KHUIQGCPSA-N	Metabolite	Aliskiren	DrugBank, https://go.drugbank.com/	Phase I	prioritized	no	no	1.53492	1.54197	0.900171
693	Aliskiren metabolite M9 2	C5H12N2O	116.095	324763-51-1	NCC(C)(C(N)=O)C	InChI=1S/C5H12N2O/c1-5(2,3-6)4(7)8/h3,6H2,1-2H3,(H2,7,8)	HKQZJXVIXAPOPZ-UHFFFAOYSA-N	Metabolite	Aliskiren	DrugBank, https://go.drugbank.com/	Phase I	prioritized	no	no	-3.67167	-3.63258	0.235664
694	all-trans-Retinoic acid/Tretinoin	C20H28O2	300.209	302-79-4	CC1=C(C(CCC1)(C)C)/C=C/C(=C/C=C/C(=C/C(=O)O)/C)/C	InChI=1S/C20H28O2/c1-15(8-6-9-16(2)14-19(21)22)11-12-18-17(3)10-7-13-20(18,4)5/h6,8-9,11-12,14H,7,10,13H2,1-5H3,(H,21,22)/b9-6+,12-11+,15-8+,16-14+	SHGAZHPCJJPHSC-YCNIQYBTSA-N	Metabolite	Isotretinoin	DrugBank, https://go.drugbank.com/	Phase I	prioritized	no	no	5.01218	4.80071	0.643681
695	Aminofurantoin	C8H8N4O3	208.06	21997-21-7	C1C(=O)NC(=O)N1/N=C/C2=CC=C(O2)N	InChI=1S/C8H8N4O3/c9-6-2-1-5(15-6)3-10-12-4-7(13)11-8(12)14/h1-3H,4,9H2,(H,11,13,14)/b10-3+	KLJOOBXQOIHZQM-XCVCLJGOSA-N	Metabolite	Nitrofurantoin	DrugBank, https://go.drugbank.com/	Phase I	prioritized	no	no	-0.990388	-0.990519	0.329067
696	Amisulpride metabolite C31	C17H23N3O5S	381.136		CCN1C(C=CC1CNC(C2=CC(S(=O)(CC)=O)=C(N)C=C2OC)=O)=O	InChI=1S/C17H23N3O5S/c1-4-20-11(6-7-16(20)21)10-19-17(22)12-8-15(26(23,24)5-2)13(18)9-14(12)25-3/h6-9,11H,4-5,10,18H2,1-3H3,(H,19,22)	ISMAJSGJHRZYSN-UHFFFAOYSA-N	Metabolite	Amisulpride	Compendium, https://compendium.ch/	Phase I	prioritized	no	no	-0.552497	-0.546926	0.661107
697	Amisulpride metabolite C32	C18H27N3O4S	381.491		CCN1CC(C)=CC1CNC(C2=CC(S(=O)(CC)=O)=C(N)C=C2OC)=O	InChI=1S/C18H27N3O4S/c1-5-21-11-12(3)7-13(21)10-20-18(22)14-8-17(26(23,24)6-2)15(19)9-16(14)25-4/h7-9,13H,5-6,10-11,19H2,1-4H3,(H,20,22)	LQHKMDIRTYITDO-UHFFFAOYSA-N	Metabolite	Amisulpride	Compendium, https://compendium.ch/	Phase I	prioritized	no	no	-3.02673	-2.04295	0.695929
698	Amisulpride metabolite C4	C17H25N3O5S	383.151		CCN1CCCC1C(NC(C2=CC(S(=O)(CC)=O)=C(N)C=C2OC)=O)=O	InChI=1S/C17H25N3O5S/c1-4-20-8-6-7-13(20)17(22)19-16(21)11-9-15(26(23,24)5-2)12(18)10-14(11)25-3/h9-10,13H,4-8,18H2,1-3H3,(H,19,21,22)	JYARCVCGERLAIC-UHFFFAOYSA-N	Metabolite	Amisulpride	Compendium, https://compendium.ch/	Phase I	prioritized	no	no	-5.93289	-5.38308	0.675583
699	Amisulpride-N-Oxide	C17H27N3O5S	385.167	71676-01-2	CC[N+]1(CCCC1CNC(=O)C2=CC(=C(C=C2OC)N)S(=O)(=O)CC)[O-]	InChI=1S/C17H27N3O5S/c1-4-20(22)8-6-7-12(20)11-19-17(21)13-9-16(26(23,24)5-2)14(18)10-15(13)25-3/h9-10,12H,4-8,11,18H2,1-3H3,(H,19,21)	LLIKIPAUZJTRGB-UHFFFAOYSA-N	Metabolite	Amisulpride	From internal database	Phase I	prioritized	yes	no	-0.952737	-0.879943	0.69006
700	Amitryptiline-N-oxide	C20H23NO	293.178	4317-14-0	C[N+](C)(CCC=C1C2=CC=CC=C2CCC3=CC=CC=C31)[O-]	InChI=1S/C20H23NO/c1-21(2,22)15-7-12-20-18-10-5-3-8-16(18)13-14-17-9-4-6-11-19(17)20/h3-6,8-12H,7,13-15H2,1-2H3	ZPMKQFOGINQDAM-UHFFFAOYSA-N	Metabolite	Amitryptiline	DrugBank, https://go.drugbank.com/	Phase I	prioritized	no	no	3.60188	3.66141	0.608379
701	Amlodipine metabolite M1	C19H21ClN2O5	392.114	113994-38-0	CCOC(C1=C(C2=CC=CC=C2Cl)C(C(O)=O)=C(C)N=C1COCCN)=O	InChI=1S/C19H21ClN2O5/c1-3-27-19(25)17-14(10-26-9-8-21)22-11(2)15(18(23)24)16(17)12-6-4-5-7-13(12)20/h4-7H,3,8-10,21H2,1-2H3,(H,23,24)	YLAOOGNJINQWFK-UHFFFAOYSA-N	Metabolite	Amlodipine	DrugBank, https://go.drugbank.com/	Phase I	prioritized	no	no	-0.126014	0.052044	0.670211
702	Amlodipine metabolite M10	C20H22ClNO6	407.114		CCOC(C1=C(C2=CC=CC=C2Cl)C(C(OC)=O)=C(C)N=C1COCCO)=O	InChI=1S/C20H22ClNO6/c1-4-28-20(25)18-15(11-27-10-9-23)22-12(2)16(19(24)26-3)17(18)13-7-5-6-8-14(13)21/h5-8,23H,4,9-11H2,1-3H3	GENKLQVQPHBQHA-UHFFFAOYSA-N	Metabolite	Amlodipine	DrugBank, https://go.drugbank.com/	Phase I	prioritized	no	yes	2.7165	2.76868	0.697141
703	Amlodipine metabolite M12 (O-Des[2-aminoethyl]-O-carboxymethyl dehydroamlodipine)	C20H20ClNO7	421.093	113994-45-9	CCOC(C1=C(C2=CC=CC=C2Cl)C(C(OC)=O)=C(C)N=C1COCC(O)=O)=O	InChI=1S/C20H20ClNO7/c1-4-29-20(26)18-14(9-28-10-15(23)24)22-11(2)16(19(25)27-3)17(18)12-7-5-6-8-13(12)21/h5-8H,4,9-10H2,1-3H3,(H,23,24)	WYLSEDHKQJBUIA-UHFFFAOYSA-N	Metabolite	Amlodipine	DrugBank, https://go.drugbank.com/	Phase I	prioritized	yes	no	2.59865	0.910356	0.697375
704	Amlodipine metabolite M3/M5/M8 (hydroxylations at three different positions, not clear where)	C20H25ClN2O6	424.14		CCOC(C1=C(COCCN)NC(C)=C(C(OC)=O)C1C2=CC=CC(O)=C2Cl)=O	InChI=1S/C20H25ClN2O6/c1-4-29-20(26)17-13(10-28-9-8-22)23-11(2)15(19(25)27-3)16(17)12-6-5-7-14(24)18(12)21/h5-7,16,23-24H,4,8-10,22H2,1-3H3	GJQPRUDQAPUWFY-UHFFFAOYSA-N	Metabolite	Amlodipine	DrugBank, https://go.drugbank.com/	Phase I	prioritized	no	no	-2.23754	-1.67981	0.734454
705	Amlodipine metabolite M4	C16H14ClNO5	335.056	113994-42-6	OC(C1=C(C2=CC=CC=C2Cl)C(C(OC)=O)=C(C)N=C1CO)=O	InChI=1S/C16H14ClNO5/c1-8-12(16(22)23-2)13(9-5-3-4-6-10(9)17)14(15(20)21)11(7-19)18-8/h3-6,19H,7H2,1-2H3,(H,20,21)	LVNJJYWFSCGLNZ-UHFFFAOYSA-N	Metabolite	Amlodipine	DrugBank, https://go.drugbank.com/	Phase I	prioritized	no	no	1.30017	-0.215843	0.542207
706	Amlodipine metabolite M9	C20H23ClN2O5	406.13	113994-41-5	CCOC(C1=C(C2=CC=CC=C2Cl)C(C(OC)=O)=C(C)N=C1COCCN)=O	InChI=1S/C20H23ClN2O5/c1-4-28-20(25)18-15(11-27-10-9-22)23-12(2)16(19(24)26-3)17(18)13-7-5-6-8-14(13)21/h5-8H,4,9-11,22H2,1-3H3	APZSGEHAFPIYQZ-UHFFFAOYSA-N	Metabolite	Amlodipine	DrugBank, https://go.drugbank.com/	Phase I	prioritized	no	yes	-0.423365	-0.356616	0.705267
707	Amoxicillin metabolite M1	C16H19N3O6S	381.099		[H][C@]12SC(C)(C)[C@@H](N1C(=O)[C@H]2NC(=O)[C@H](N)C1=CC=C(O)C(O)=C1)C(O)=O	InChI=1S/C16H19N3O6S/c1-16(2)11(15(24)25)19-13(23)10(14(19)26-16)18-12(22)9(17)6-3-4-7(20)8(21)5-6/h3-5,9-11,14,20-21H,17H2,1-2H3,(H,18,22)(H,24,25)/t9-,10-,11+,14-/m1/s1	VQSQSODITREYBR-NJBDSQKTSA-N	Metabolite	Amoxicillin	DrugBank, https://go.drugbank.com/	Phase I	prioritized	no	no	-3.1131	-2.61941	0.626285
708	Amoxicillin metabolite M2	C17H20N2O5S	364.109		[H][C@]12SC(C)(C)[C@@H](N1C(=O)[C@H]2NC(=O)[C@H](C)C1=CC=C(O)C=C1)C(O)=O	InChI=1S/C17H20N2O5S/c1-8(9-4-6-10(20)7-5-9)13(21)18-11-14(22)19-12(16(23)24)17(2,3)25-15(11)19/h4-8,11-12,15,20H,1-3H3,(H,18,21)(H,23,24)/t8-,11-,12+,15-/m1/s1	LSHQTRSAVZLTSK-UPSWMWPXSA-N	Metabolite	Amoxicillin	DrugBank, https://go.drugbank.com/	Phase I	prioritized	no	no	0.308402	-0.879089	0.623794
709	Amoxicillin metabolite M3	C16H19N3O6S	381.099		[H][C@]12SC(C)(CO)[C@@H](N1C(=O)[C@H]2NC(=O)[C@H](N)C1=CC=C(O)C=C1)C(O)=O	InChI=1S/C16H19N3O6S/c1-16(6-20)11(15(24)25)19-13(23)10(14(19)26-16)18-12(22)9(17)7-2-4-8(21)5-3-7/h2-5,9-11,14,20-21H,6,17H2,1H3,(H,18,22)(H,24,25)/t9-,10-,11+,14-,16?/m1/s1	RDJRMSBUPDIQQL-CYMCBZLMSA-N	Metabolite	Amoxicillin	DrugBank, https://go.drugbank.com/	Phase I	prioritized	no	no	-3.84945	-3.36177	0.626285
710	Amoxicillin metabolite M4	C16H17N3O6S	379.084		[H][C@]12SC(C)(C=O)[C@@H](N1C(=O)[C@H]2NC(=O)[C@H](N)C1=CC=C(O)C=C1)C(O)=O	InChI=1S/C16H17N3O6S/c1-16(6-20)11(15(24)25)19-13(23)10(14(19)26-16)18-12(22)9(17)7-2-4-8(21)5-3-7/h2-6,9-11,14,21H,17H2,1H3,(H,18,22)(H,24,25)/t9-,10-,11+,14-,16?/m1/s1	LHMJKPIHFZSGQO-CYMCBZLMSA-N	Metabolite	Amoxicillin	DrugBank, https://go.drugbank.com/	Phase I	prioritized	no	no	-3.36498	-3.04515	0.611808
711	Amoxicillin metabolite M5	C16H17N3O7S	395.079		[H][C@]12SC(C)([C@@H](N1C(=O)[C@H]2NC(=O)[C@H](N)C1=CC=C(O)C=C1)C(O)=O)C(O)=O	InChI=1S/C16H17N3O7S/c1-16(15(25)26)10(14(23)24)19-12(22)9(13(19)27-16)18-11(21)8(17)6-2-4-7(20)5-3-6/h2-5,8-10,13,20H,17H2,1H3,(H,18,21)(H,23,24)(H,25,26)/t8-,9-,10+,13-,16?/m1/s1	NGOMLVVXMFBMPS-DNGXBPSFSA-N	Metabolite	Amoxicillin	DrugBank, https://go.drugbank.com/	Phase I	prioritized	no	no	-3.28209	-3.66942	0.626519
712	Amoxicillin metabolite M6	C15H19N3O3S	321.115		[H]C1N2C(=O)[C@@H](NC(=O)[C@H](N)C3=CC=C(O)C=C3)[C@@]2([H])SC1(C)C	InChI=1S/C15H19N3O3S/c1-15(2)7-18-13(21)11(14(18)22-15)17-12(20)10(16)8-3-5-9(19)6-4-8/h3-6,10-11,14,19H,7,16H2,1-2H3,(H,17,20)/t10-,11-,14-/m1/s1	WJMDWZIISRREBK-JTNHKYCSSA-N	Metabolite	Amoxicillin	DrugBank, https://go.drugbank.com/	Phase I	prioritized	no	no	-3.10747	-2.06937	0.561575
713	Amoxicillin-EP-impurity-E	C15H21N3O4S	339.125	1356020-01-3	CC1(C(NC(S1)CNC(=O)C(C2=CC=C(C=C2)O)N)C(=O)O)C	InChI=1S/C15H21N3O4S/c1-15(2)12(14(21)22)18-10(23-15)7-17-13(20)11(16)8-3-5-9(19)6-4-8/h3-6,10-12,18-19H,7,16H2,1-2H3,(H,17,20)(H,21,22)/t10?,11-,12+/m1/s1	HLJHSXSJKLJNKE-SAIIYOCFSA-N	Metabolite	Amoxicillin	From internal database	Phase I	prioritized	yes	no	-3.04433	-1.89353	0.590761
714	Amoxicillin-EP-impurity-F	C10H8N2O2	188.059	126247-63-0	C1=CC(=O)C=CC1=C2C(=O)NC=CN2	InChI=1S/C10H8N2O2/c13-8-3-1-7(2-4-8)9-10(14)12-6-5-11-9/h1-6,11H,(H,12,14)	OSMUFYYELGNEQV-UHFFFAOYSA-N	Metabolite	Amoxicillin	From internal database	Phase I	prioritized	yes	no	-0.554637	-0.554632	0.324319
715	Apremilast metabolite M1/M2	C22H26N2O8S	478.141		CCOC1=C(OC)C=CC([C@H](NC(C2=C(C(NC(C)=O)=CC=C2)C(O)=O)=O)CS(=O)(C)=O)=C1	InChI=1S/C22H26N2O8S/c1-5-32-19-11-14(9-10-18(19)31-3)17(12-33(4,29)30)24-21(26)15-7-6-8-16(23-13(2)25)20(15)22(27)28/h6-11,17H,5,12H2,1-4H3,(H,23,25)(H,24,26)(H,27,28)/t17-/m1/s1	LIFSPLXBVQQZHZ-QGZVFWFLSA-N	Metabolite	Apremilast	Hoffmann et al., Xenobiotica, 41(12), 2011	Phase I	prioritized	no	no	0.963732	-0.557947	0.814251
716	Apremilast metabolite M10	C21H22N2O8S	462.11	1384440-08-7	CCOC1=C(O)C=CC([C@H](N2C(C3=C(C(NC(CO)=O)=CC=C3)C2=O)=O)CS(=O)(C)=O)=C1	InChI=1S/C21H22N2O8S/c1-3-31-17-9-12(7-8-16(17)25)15(11-32(2,29)30)23-20(27)13-5-4-6-14(19(13)21(23)28)22-18(26)10-24/h4-9,15,24-25H,3,10-11H2,1-2H3,(H,22,26)/t15-/m1/s1	ILPGBIZNVGEKFG-OAHLLOKOSA-N	Metabolite	Apremilast	Hoffmann et al., Xenobiotica, 41(12), 2011	Phase I	prioritized	no	no	0.347046	0.347062	0.764719
717	Apremilast metabolite M11 (hydroxylation at different ring positions possible)	C20H22N2O7S	434.115		CCOC1=C(OC)C=CC([C@H](N2C(C3=C(C(N)=CC(O)=C3)C2=O)=O)CS(=O)(C)=O)=C1	InChI=1S/C20H22N2O7S/c1-4-29-17-7-11(5-6-16(17)28-2)15(10-30(3,26)27)22-19(24)13-8-12(23)9-14(21)18(13)20(22)25/h5-9,15,23H,4,10,21H2,1-3H3/t15-/m1/s1	NSWLUPPRCGHDPJ-OAHLLOKOSA-N	Metabolite	Apremilast	Hoffmann et al., Xenobiotica, 41(12), 2011	Phase I	prioritized	no	no	0.930175	0.939673	0.729429
718	Apremilast metabolite M13	C26H28N2O13S	608.131	1384814-91-8	O=S(C[C@@H](N1C(C2=C(C(NC(C)=O)=CC=C2)C1=O)=O)C3=CC(O[C@H]4[C@H](O)[C@@H](O)[C@H](O)[C@@H](C(O)=O)O4)=C(OC)C=C3)(C)=O	InChI=1S/C26H28N2O13S/c1-11(29)27-14-6-4-5-13-18(14)24(34)28(23(13)33)15(10-42(3,37)38)12-7-8-16(39-2)17(9-12)40-26-21(32)19(30)20(31)22(41-26)25(35)36/h4-9,15,19-22,26,30-32H,10H2,1-3H3,(H,27,29)(H,35,36)/t15-,19+,20+,21-,22+,26-/m1/s1	IHODEIGSZXAFEQ-YIKHYSHPSA-N	Metabolite	Apremilast	Hoffmann et al., Xenobiotica, 41(12), 2011	Phase I	prioritized	no	no	-1.27221	-2.79448	0.984597
719	Apremilast metabolite M14	C25H28N2O12S	580.136		CCOC1=C(OC2OC(C(O)=O)C(O)C(O)C2O)C=CC([C@H](N3C(C4=C(C(N)=CC=C4)C3=O)=O)CS(=O)(C)=O)=C1	InChI=1S/C25H28N2O12S/c1-3-37-16-9-11(7-8-15(16)38-25-20(30)18(28)19(29)21(39-25)24(33)34)14(10-40(2,35)36)27-22(31)12-5-4-6-13(26)17(12)23(27)32/h4-9,14,18-21,25,28-30H,3,10,26H2,1-2H3,(H,33,34)/t14-,18?,19?,20?,21?,25?/m1/s1	VHHPTHASTVQNBL-JTBLHVRESA-N	Metabolite	Apremilast	DrugBank, https://go.drugbank.com/	Phase I	prioritized	no	no	-1.0316	-2.59197	0.949307
720	Apremilast metabolite M15	C27H32N2O14S	640.157	1384814-92-9	CCOC1=C(O[C@H]2[C@H](O)[C@@H](O)[C@H](O)[C@@H](C(O)=O)O2)C=CC([C@H](NC(C3=C(C(NC(C)=O)=CC=C3)C(O)=O)=O)CS(=O)(C)=O)=C1	InChI=1S/C27H32N2O14S/c1-4-41-18-10-13(8-9-17(18)42-27-22(33)20(31)21(32)23(43-27)26(37)38)16(11-44(3,39)40)29-24(34)14-6-5-7-15(28-12(2)30)19(14)25(35)36/h5-10,16,20-23,27,31-33H,4,11H2,1-3H3,(H,28,30)(H,29,34)(H,35,36)(H,37,38)/t16-,20+,21+,22-,23+,27-/m1/s1	BEMHBAMCTAUZIO-RWIDXYMRSA-N	Metabolite	Apremilast	Hoffmann et al., Xenobiotica, 41(12), 2011	Phase I	prioritized	no	no	-1.28527	-4.39287	1.04884
721	Apremilast metabolite M17	C22H24N2O8S	476.125	1384814-94-1	CCOC1=C(C=CC(=C1)[C@@H](CS(=O)(=O)C)N2C(=O)C3=C(C2=O)C(=CC=C3)NC(=O)CO)OC	InChI=1S/C22H24N2O8S/c1-4-32-18-10-13(8-9-17(18)31-2)16(12-33(3,29)30)24-21(27)14-6-5-7-15(20(14)22(24)28)23-19(26)11-25/h5-10,16,25H,4,11-12H2,1-3H3,(H,23,26)/t16-/m1/s1	GAEOGEGXFOXKPH-MRXNPFEDSA-N	Metabolite	Apremilast	DrugBank, https://go.drugbank.com/	Phase I	prioritized	no	no	0.49294	0.492959	0.799775
722	Apremilast metabolite M18	C10H9NO5	223.048	15371-06-9	O=C(O)C1=C(C(NC(C)=O)=CC=C1)C(O)=O	InChI=1S/C10H9NO5/c1-5(12)11-7-4-2-3-6(9(13)14)8(7)10(15)16/h2-4H,1H3,(H,11,12)(H,13,14)(H,15,16)	ONSCGVISIRLDJQ-UHFFFAOYSA-N	Metabolite	Apremilast	Hoffmann et al., Xenobiotica, 41(12), 2011	Phase I	prioritized	no	no	0.806254	-1.17372	0.360089
723	Apremilast metabolite M19	C19H18N2O7S	418.083		OC1=C(O)C=CC([C@H](N2C(C3=C(C(NC(C)=O)=CC=C3)C2=O)=O)CS(=O)(C)=O)=C1	InChI=1S/C19H18N2O7S/c1-10(22)20-13-5-3-4-12-17(13)19(26)21(18(12)25)14(9-29(2,27)28)11-6-7-15(23)16(24)8-11/h3-8,14,23-24H,9H2,1-2H3,(H,20,22)/t14-/m1/s1	RQNCFCQNLOYEHC-CQSZACIVSA-N	Metabolite	Apremilast	Hoffmann et al., Xenobiotica, 41(12), 2011	Phase I	prioritized	no	no	0.661592	0.661596	0.679897
724	Apremilast metabolite M20	C17H16N2O6S	376.073		OC1=C(O)C=CC([C@H](N2C(C3=C(C(N)=CC=C3)C2=O)=O)CS(=O)(C)=O)=C1	InChI=1S/C17H16N2O6S/c1-26(24,25)8-12(9-5-6-13(20)14(21)7-9)19-16(22)10-3-2-4-11(18)15(10)17(19)23/h2-7,12,20-21H,8,18H2,1H3/t12-/m1/s1	VAAYDZXCBWCOCK-GFCCVEGCSA-N	Metabolite	Apremilast	Hoffmann et al., Xenobiotica, 41(12), 2011	Phase I	prioritized	no	no	0.569685	0.594753	0.609551
725	Apremilast metabolite M21	C19H18N2O8S	434.078		OC1=C(O)C=CC([C@H](N2C(C3=C(C(NC(CO)=O)=CC=C3)C2=O)=O)CS(=O)(C)=O)=C1	InChI=1S/C19H18N2O8S/c1-30(28,29)9-13(10-5-6-14(23)15(24)7-10)21-18(26)11-3-2-4-12(17(11)19(21)27)20-16(25)8-22/h2-7,13,22-24H,8-9H2,1H3,(H,20,25)/t13-/m1/s1	QDXBFGPTCLXDON-CYBMUJFWSA-N	Metabolite	Apremilast	Hoffmann et al., Xenobiotica, 41(12), 2011	Phase I	prioritized	no	no	-0.155656	-0.155652	0.694607
726	Apremilast metabolite M22	C20H22N2O8S	450.11		OC1=C(OC)C=CC([C@H](NC(C2=C(C(NC(C)=O)=CC=C2)C(O)=O)=O)CS(=O)(C)=O)=C1	InChI=1S/C20H22N2O8S/c1-11(23)21-14-6-4-5-13(18(14)20(26)27)19(25)22-15(10-31(3,28)29)12-7-8-17(30-2)16(24)9-12/h4-9,15,24H,10H2,1-3H3,(H,21,23)(H,22,25)(H,26,27)/t15-/m1/s1	OQNVKSUIWXLRJM-OAHLLOKOSA-N	Metabolite	Apremilast	Hoffmann et al., Xenobiotica, 41(12), 2011	Phase I	prioritized	no	no	0.46103	-1.06065	0.744139
727	Apremilast metabolite M23	C10H9NO6	239.043	1005516-29-9	O=C(O)C1=C(C(NC(CO)=O)=CC=C1)C(O)=O	InChI=1S/C10H9NO6/c12-4-7(13)11-6-3-1-2-5(9(14)15)8(6)10(16)17/h1-3,12H,4H2,(H,11,13)(H,14,15)(H,16,17)	SWINJNOTXKJEFQ-UHFFFAOYSA-N	Metabolite	Apremilast	Hoffmann et al., Xenobiotica, 41(12), 2011	Phase I	prioritized	no	no	-0.0134894	-1.99567	0.374799
728	Apremilast metabolite M4	C19H20N2O6S	404.104	1384440-16-7	CCOC1=C(O)C=CC([C@H](N2C(C3=C(C(N)=CC=C3)C2=O)=O)CS(=O)(C)=O)=C1	InChI=1S/C19H20N2O6S/c1-3-27-16-9-11(7-8-15(16)22)14(10-28(2,25)26)21-18(23)12-5-4-6-13(20)17(12)19(21)24/h4-9,14,22H,3,10,20H2,1-2H3/t14-/m1/s1	RNEPXCGHBYQJJA-CQSZACIVSA-N	Metabolite	Apremilast	Hoffmann et al., Xenobiotica, 41(12), 2011	Phase I	prioritized	no	no	1.07319	1.09747	0.679663
729	Apremilast metabolite M5	C20H20N2O7S	432.099		OC1=C(OC)C=CC([C@H](N2C(C3=C(C(NC(C)=O)=CC=C3)C2=O)=O)CS(=O)(C)=O)=C1	InChI=1S/C20H20N2O7S/c1-11(23)21-14-6-4-5-13-18(14)20(26)22(19(13)25)15(10-30(3,27)28)12-7-8-17(29-2)16(24)9-12/h4-9,15,24H,10H2,1-3H3,(H,21,23)/t15-/m1/s1	SCUNUALPLIEGMD-OAHLLOKOSA-N	Metabolite	Apremilast	Hoffmann et al., Xenobiotica, 41(12), 2011	Phase I	prioritized	no	no	0.807486	0.807501	0.714953
730	Apremilast metabolite M8	C19H20N2O7S	420.099		CCOC1=C(O)C=CC([C@H](N2C(C3=C(C(N)=CC(O)=C3)C2=O)=O)CS(=O)(C)=O)=C1	InChI=1S/C19H20N2O7S/c1-3-28-16-6-10(4-5-15(16)23)14(9-29(2,26)27)21-18(24)12-7-11(22)8-13(20)17(12)19(21)25/h4-8,14,22-23H,3,9,20H2,1-2H3/t14-/m1/s1	XLZKDLXVQSIEMV-CQSZACIVSA-N	Metabolite	Apremilast	Hoffmann et al., Xenobiotica, 41(12), 2011	Phase I	prioritized	no	no	0.784249	0.793775	0.694373
731	Apremilast metabolite M9	C21H24N2O8S	464.125	1384439-48-8	CCOC1=C(O)C=CC([C@H](NC(C2=C(C(NC(C)=O)=CC=C2)C(O)=O)=O)CS(=O)(C)=O)=C1	InChI=1S/C21H24N2O8S/c1-4-31-18-10-13(8-9-17(18)25)16(11-32(3,29)30)23-20(26)14-6-5-7-15(22-12(2)24)19(14)21(27)28/h5-10,16,25H,4,11H2,1-3H3,(H,22,24)(H,23,26)(H,27,28)/t16-/m1/s1	ZHUCOAKDLOTYGA-MRXNPFEDSA-N	Metabolite	Apremilast	Hoffmann et al., Xenobiotica, 41(12), 2011	Phase I	prioritized	no	no	0.817837	-0.703845	0.779195
732	Atazanavir metabolite M10	C38H52N6O9	736.38		CC([C@@H](C(N[C@@H](CC1=CC=CC=C1)[C@H](CN(CC2=CC=C(C=C2)C3=CC=CC=N3)NC([C@H](C(C)(C)C)NC(OC)=O)=O)O)=O)NC(OC)=O)(CO)CO	InChI=1S/C38H52N6O9/c1-37(2,3)31(41-35(50)52-5)34(49)43-44(21-26-15-17-27(18-16-26)28-14-10-11-19-39-28)22-30(47)29(20-25-12-8-7-9-13-25)40-33(48)32(42-36(51)53-6)38(4,23-45)24-46/h7-19,29-32,45-47H,20-24H2,1-6H3,(H,40,48)(H,41,50)(H,42,51)(H,43,49)/t29-,30-,31+,32+/m0/s1	LVOLKWCMALJDSO-GASGPIRDSA-N	Metabolite	Atazanavir	Compendium, https://compendium.ch/	Phase I	prioritized	no	no	-0.0957224	1.81504	1.38439
733	Atazanavir metabolite M11	C38H50N6O9	734.364		CC([C@@H](C(N[C@@H](CC1=CC=CC=C1)/C(O)=C/N(CC2=CC=C(C=C2)C3=CC=CC=N3)NC([C@H](C(C)(C)C)NC(OC)=O)=O)=O)NC(OC)=O)(CO)CO	InChI=1S/C38H50N6O9/c1-37(2,3)31(41-35(50)52-5)34(49)43-44(21-26-15-17-27(18-16-26)28-14-10-11-19-39-28)22-30(47)29(20-25-12-8-7-9-13-25)40-33(48)32(42-36(51)53-6)38(4,23-45)24-46/h7-19,22,29,31-32,45-47H,20-21,23-24H2,1-6H3,(H,40,48)(H,41,50)(H,42,51)(H,43,49)/b30-22-/t29-,31+,32+/m0/s1	LUVXXTGCDNWEOD-LNNKYLDISA-N	Metabolite	Atazanavir	Compendium, https://compendium.ch/	Phase I	prioritized	no	no	0.609623	2.08794	1.36992
734	Atazanavir metabolite M12	C38H50N6O8	718.369		CC([C@@H](C(N[C@@H](CC1=CC=CC=C1)[C@H](CN(CC2=CC=C(C=C2)C3=CC=CC=N3)NC(/C(C(C)(C)C)=N/C(OC)=O)=O)O)=O)NC(OC)=O)(CO)C	InChI=1S/C38H50N6O8/c1-37(2,3)31(41-35(49)51-6)34(48)43-44(22-26-16-18-27(19-17-26)28-15-11-12-20-39-28)23-30(46)29(21-25-13-9-8-10-14-25)40-33(47)32(38(4,5)24-45)42-36(50)52-7/h8-20,29-30,32,45-46H,21-24H2,1-7H3,(H,40,47)(H,42,50)(H,43,48)/b41-31-/t29-,30-,32+/m0/s1	QRWWZZXGEWOUID-QHMZBILMSA-N	Metabolite	Atazanavir	Compendium, https://compendium.ch/	Phase I	prioritized	no	no	2.10453	4.00484	1.35521
735	Atazanavir metabolite M13	C36H50N6O5	646.384	1192224-26-2	CC(C)([C@H](N)C(N[C@H]([C@@H](O)CN(NC([C@@H](NC(OC)=O)C(C)(C)C)=O)CC1=CC=C(C2=CC=CC=N2)C=C1)CC3=CC=CC=C3)=O)C	InChI=1S/C36H50N6O5/c1-35(2,3)30(37)32(44)39-28(21-24-13-9-8-10-14-24)29(43)23-42(41-33(45)31(36(4,5)6)40-34(46)47-7)22-25-16-18-26(19-17-25)27-15-11-12-20-38-27/h8-20,28-31,43H,21-23,37H2,1-7H3,(H,39,44)(H,40,46)(H,41,45)/t28-,29-,30+,31+/m0/s1	CUXBSWCTEGIRQD-SYQUUIDJSA-N	Metabolite	Atazanavir	Compendium, https://compendium.ch/	Phase I	prioritized	no	no	-0.247043	1.06697	1.26992
736	Atazanavir metabolite M14	C36H50N6O5	646.384	1028634-76-5	CC(C)([C@H](NC(OC)=O)C(N[C@H]([C@@H](O)CN(NC([C@@H](N)C(C)(C)C)=O)CC1=CC=C(C2=CC=CC=N2)C=C1)CC3=CC=CC=C3)=O)C	InChI=1S/C36H50N6O5/c1-35(2,3)30(37)32(44)41-42(22-25-16-18-26(19-17-25)27-15-11-12-20-38-27)23-29(43)28(21-24-13-9-8-10-14-24)39-33(45)31(36(4,5)6)40-34(46)47-7/h8-20,28-31,43H,21-23,37H2,1-7H3,(H,39,45)(H,40,46)(H,41,44)/t28-,29-,30+,31+/m0/s1	JTDOEPWAZDTPRH-SYQUUIDJSA-N	Metabolite	Atazanavir	Compendium, https://compendium.ch/	Phase I	prioritized	no	no	-0.97941	1.22533	1.26992
737	Atazanavir metabolite M15	C20H26N4O3	370.2	857904-02-0	O=C([C@@H](NC(OC)=O)C(C)(C)C)NNCC1=CC=C(C2=CC=CC=N2)C=C1	InChI=1S/C20H26N4O3/c1-20(2,3)17(23-19(26)27-4)18(25)24-22-13-14-8-10-15(11-9-14)16-7-5-6-12-21-16/h5-12,17,22H,13H2,1-4H3,(H,23,26)(H,24,25)/t17-/m1/s1	ZQCYFRRVVVAWHJ-QGZVFWFLSA-N	Metabolite	Atazanavir	Compendium, https://compendium.ch/	Phase I	prioritized	no	no	1.03007	2.63192	0.706309
738	Atazanavir metabolite M16	C18H30N4O4	366.227		CC(C)([C@H](NC(OC)=O)C(N[C@H]([C@@H](O)CNN)CC1=CC=CC=C1)=O)C	InChI=1S/C18H30N4O4/c1-18(2,3)15(22-17(25)26-4)16(24)21-13(14(23)11-20-19)10-12-8-6-5-7-9-12/h5-9,13-15,20,23H,10-11,19H2,1-4H3,(H,21,24)(H,22,25)/t13-,14-,15+/m0/s1	YBTUDSMHJMWVSD-SOUVJXGZSA-N	Metabolite	Atazanavir	Compendium, https://compendium.ch/	Phase I	prioritized	no	no	-2.8923	-1.73705	0.708813
739	Atazanavir metabolite M2	C38H52N6O8	720.385	1354820-55-5	CC(C)([C@H](NC(OC)=O)C(N[C@H]([C@@H](O)CN(NC([C@@H](NC(OC)=O)C(C)(C)C)=O)CC1=CC=C(C2=CC=CC=N2)C=C1)CC3=CC=CC=C3)=O)CO	InChI=1S/C38H52N6O8/c1-37(2,3)31(41-35(49)51-6)34(48)43-44(22-26-16-18-27(19-17-26)28-15-11-12-20-39-28)23-30(46)29(21-25-13-9-8-10-14-25)40-33(47)32(38(4,5)24-45)42-36(50)52-7/h8-20,29-32,45-46H,21-24H2,1-7H3,(H,40,47)(H,41,49)(H,42,50)(H,43,48)/t29-,30-,31+,32+/m0/s1	OJYUSGQDUGFHOF-GASGPIRDSA-N	Metabolite	Atazanavir	Compendium, https://compendium.ch/	Phase I	prioritized	no	no	1.18505	3.09581	1.36968
740	Atazanavir metabolite M3	C38H52N6O8	720.385		CC(C)([C@H](NC(OC)=O)C(N[C@H]([C@@H](O)CN(NC([C@@H](NC(OC)=O)C(C)(C)C)=O)CC1=CC=C(C2=CC=CC=N2)C=C1)CC3=CC=C(O)C=C3)=O)C	InChI=1S/C38H52N6O8/c1-37(2,3)31(41-35(49)51-7)33(47)40-29(21-24-14-18-27(45)19-15-24)30(46)23-44(43-34(48)32(38(4,5)6)42-36(50)52-8)22-25-12-16-26(17-13-25)28-11-9-10-20-39-28/h9-20,29-32,45-46H,21-23H2,1-8H3,(H,40,47)(H,41,49)(H,42,50)(H,43,48)/t29-,30-,31+,32+/m0/s1	IZMDNYHPQLUEFK-GASGPIRDSA-N	Metabolite	Atazanavir	Compendium, https://compendium.ch/	Phase I	prioritized	no	no	2.16225	4.07301	1.36968
741	Atazanavir metabolite M4	C38H52N6O8	720.385		CC(C)([C@H](NC(OC)=O)C(N[C@H]([C@@H](O)CN(NC([C@@H](NC(OC)=O)C(C)(C)C)=O)CC1=CC=C(C2=CC(O)=CC=N2)C=C1)CC3=CC=CC=C3)=O)C	InChI=1S/C38H52N6O8/c1-37(2,3)31(41-35(49)51-7)33(47)40-29(20-24-12-10-9-11-13-24)30(46)23-44(43-34(48)32(38(4,5)6)42-36(50)52-8)22-25-14-16-26(17-15-25)28-21-27(45)18-19-39-28/h9-19,21,29-32,46H,20,22-23H2,1-8H3,(H,39,45)(H,40,47)(H,41,49)(H,42,50)(H,43,48)/t29-,30-,31+,32+/m0/s1	JTJYMIDKDTVENA-GASGPIRDSA-N	Metabolite	Atazanavir	Compendium, https://compendium.ch/	Phase I	prioritized	no	no	3.11358	4.21521	1.36968
742	Atazanavir metabolite M5	C38H52N6O8	720.385		CC(C)([C@H](NC(OC)=O)C(N[C@H]([C@@H](O)CN(NC([C@@H](NC(OC)=O)C(C)(C)C)=O)CC1=CC=C(C2=CC=CC=N2)C=C1O)CC3=CC=CC=C3)=O)C	InChI=1S/C38H52N6O8/c1-37(2,3)31(41-35(49)51-7)33(47)40-28(20-24-14-10-9-11-15-24)30(46)23-44(43-34(48)32(38(4,5)6)42-36(50)52-8)22-26-18-17-25(21-29(26)45)27-16-12-13-19-39-27/h9-19,21,28,30-32,45-46H,20,22-23H2,1-8H3,(H,40,47)(H,41,49)(H,42,50)(H,43,48)/t28-,30-,31+,32+/m0/s1	SKHQVCNTXHZGQK-JSSJSZTNSA-N	Metabolite	Atazanavir	Compendium, https://compendium.ch/	Phase I	prioritized	no	no	2.21052	4.09677	1.36968
743	Atazanavir metabolite M6	C38H50N6O8	718.369		CC([C@@H](C(N[C@@H](CC1=CC=CC=C1)/C(O)=C/N(CC2=CC=C(C=C2)C3=CC=CC=N3)NC([C@H](C(C)(C)C)NC(OC)=O)=O)=O)NC(OC)=O)(CO)C	InChI=1S/C38H50N6O8/c1-37(2,3)31(41-35(49)51-6)34(48)43-44(22-26-16-18-27(19-17-26)28-15-11-12-20-39-28)23-30(46)29(21-25-13-9-8-10-14-25)40-33(47)32(38(4,5)24-45)42-36(50)52-7/h8-20,23,29,31-32,45-46H,21-22,24H2,1-7H3,(H,40,47)(H,41,49)(H,42,50)(H,43,48)/b30-23-/t29-,31+,32+/m0/s1	ZLVCUMHDQINUHC-FFLOINDISA-N	Metabolite	Atazanavir	Compendium, https://compendium.ch/	Phase I	prioritized	no	no	1.89039	3.36871	1.35521
744	Atazanavir metabolite M7	C38H50N6O8	718.369		CC([C@@H](C(N[C@@H](CC1=CC=CC=C1)[C@H](CN(CC2=CC=C(C=C2)C3=CC=CC=N3)NC(/C(C(C)(C)C)=N/C(OC)=O)=O)O)=O)NC(OC)=O)(CO)C	InChI=1S/C38H50N6O8/c1-37(2,3)31(41-35(49)51-6)34(48)43-44(22-26-16-18-27(19-17-26)28-15-11-12-20-39-28)23-30(46)29(21-25-13-9-8-10-14-25)40-33(47)32(38(4,5)24-45)42-36(50)52-7/h8-20,29-30,32,45-46H,21-24H2,1-7H3,(H,40,47)(H,42,50)(H,43,48)/b41-31-/t29-,30-,32+/m0/s1	QRWWZZXGEWOUID-QHMZBILMSA-N	Metabolite	Atazanavir	Compendium, https://compendium.ch/	Phase I	prioritized	no	no	2.10453	4.00484	1.35521
745	Atazanavir metabolite M8	C38H52N6O9	736.38		CC([C@@H](C(N[C@@H](CC1=CC=CC=C1)[C@H](CN(CC2=CC=C(C=C2)C3=CC=CC=N3)NC([C@H](C(C)(CO)C)NC(OC)=O)=O)O)=O)NC(OC)=O)(CO)C	InChI=1S/C38H52N6O9/c1-37(2,23-45)31(41-35(50)52-5)33(48)40-29(20-25-12-8-7-9-13-25)30(47)22-44(43-34(49)32(38(3,4)24-46)42-36(51)53-6)21-26-15-17-27(18-16-26)28-14-10-11-19-39-28/h7-19,29-32,45-47H,20-24H2,1-6H3,(H,40,48)(H,41,50)(H,42,51)(H,43,49)/t29-,30-,31+,32+/m0/s1	PDYAZFTYXMMWGY-GASGPIRDSA-N	Metabolite	Atazanavir	Compendium, https://compendium.ch/	Phase I	prioritized	no	no	-0.0957146	1.81504	1.38439
746	Atazanavir metabolite M9	C38H50N6O9	734.364		CC([C@@H](C(N[C@@H](CC1=CC=CC=C1)/C(O)=C/N(CC2=CC=C(C=C2)C3=CC=CC=N3)NC([C@H](C(C)(CO)C)NC(OC)=O)=O)=O)NC(OC)=O)(CO)C	InChI=1S/C38H50N6O9/c1-37(2,23-45)31(41-35(50)52-5)33(48)40-29(20-25-12-8-7-9-13-25)30(47)22-44(43-34(49)32(38(3,4)24-46)42-36(51)53-6)21-26-15-17-27(18-16-26)28-14-10-11-19-39-28/h7-19,22,29,31-32,45-47H,20-21,23-24H2,1-6H3,(H,40,48)(H,41,50)(H,42,51)(H,43,49)/b30-22-/t29-,31+,32+/m0/s1	RPJQYTWXUJSSBI-LNNKYLDISA-N	Metabolite	Atazanavir	Compendium, https://compendium.ch/	Phase I	prioritized	no	no	0.609623	2.08794	1.36992
747	Atenolol acid	C14H21NO4	267.147	56392-14-4	CC(C)NCC(COC1=CC=C(C=C1)CC(=O)O)O	InChI=1S/C14H21NO4/c1-10(2)15-8-12(16)9-19-13-5-3-11(4-6-13)7-14(17)18/h3-6,10,12,15-16H,7-9H2,1-2H3,(H,17,18)	PUQIRTNPJRFRCZ-UHFFFAOYSA-N	Metabolite	Atenolol, Metoprolol	From internal database	Phase I	prioritized	yes	no	-1.80254	-1.25871	0.514556
748	Atenolol-desisopropyl	C11H16N2O3	224.116	81346-71-6	C1=CC(=CC=C1CC(=O)N)OCC(CN)O	InChI=1S/C11H16N2O3/c12-6-9(14)7-16-10-3-1-8(2-4-10)5-11(13)15/h1-4,9,14H,5-7,12H2,(H2,13,15)	UWMXVJVTKRSOPW-UHFFFAOYSA-N	Metabolite	Atenolol	From internal database	Phase I	prioritized	yes	no	-3.81758	-3.7985	0.417514
749	Atorvastatin lactone	C33H33FN2O4	540.242	125995-03-1	CC(C)C1=C(C(=C(N1CC[C@@H]2C[C@H](CC(=O)O2)O)C3=CC=C(C=C3)F)C4=CC=CC=C4)C(=O)NC5=CC=CC=C5	InChI=1S/C33H33FN2O4/c1-21(2)31-30(33(39)35-25-11-7-4-8-12-25)29(22-9-5-3-6-10-22)32(23-13-15-24(34)16-14-23)36(31)18-17-27-19-26(37)20-28(38)40-27/h3-16,21,26-27,37H,17-20H2,1-2H3,(H,35,39)/t26-,27-/m1/s1	OUCSEDFVYPBLLF-KAYWLYCHSA-N	Metabolite	Atorvastatin	DrugBank, https://go.drugbank.com/	Phase I	prioritized	no	no	6.05162	6.05162	1.02133
750	Azacyclonol (MDL 4829)	C18H21NO	267.162	115-46-8	C1CNCCC1C(C2=CC=CC=C2)(C3=CC=CC=C3)O	InChI=1S/C18H21NO/c20-18(15-7-3-1-4-8-15,16-9-5-2-6-10-16)17-11-13-19-14-12-17/h1-10,17,19-20H,11-14H2	ZMISODWVFHHWNR-UHFFFAOYSA-N	Metabolite	Fexofenadine	DrugBank, https://go.drugbank.com/	Phase I	prioritized	no	no	-0.362469	-0.361396	0.552743
751	Azilsartan	C25H20N4O5	456.143	147403-03-0	CCOC1=NC2=CC=CC(=C2N1CC3=CC=C(C=C3)C4=CC=CC=C4C5=NOC(=O)N5)C(=O)O	InChI=1S/C25H20N4O5/c1-2-33-24-26-20-9-5-8-19(23(30)31)21(20)29(24)14-15-10-12-16(13-11-15)17-6-3-4-7-18(17)22-27-25(32)34-28-22/h3-13H,2,14H2,1H3,(H,30,31)(H,27,28,32)	KGSXMPPBFPAXLY-UHFFFAOYSA-N	Metabolite	Azilsartan Medoxomil	DrugBank, https://go.drugbank.com/	Phase I	prioritized	no	no	5.04519	4.38843	0.795198
752	Azilsartan M-I metabolite	C24H22N4O3	414.169		CCOC1=NC2=CC=CC(=C2N1CC3=CC=C(C=C3)C4=CC=CC=C4C(=N)N)C(=O)O	InChI=1S/C24H22N4O3/c1-2-31-24-27-20-9-5-8-19(23(29)30)21(20)28(24)14-15-10-12-16(13-11-15)17-6-3-4-7-18(17)22(25)26/h3-13H,2,14H2,1H3,(H3,25,26)(H,29,30)	GLEVNSRDOQPXLD-UHFFFAOYSA-N	Metabolite	Azilsartan Medoxomil	DrugBank, https://go.drugbank.com/	Phase I	prioritized	no	no	1.9349	2.59065	0.759674
753	Azithromycin-N-oxide	C38H72N2O13	764.503	90503-06-3	CC[C@@H]1[C@@]([C@@H]([C@H](N(C[C@@H](C[C@@]([C@@H]([C@H]([C@@H]([C@H](C(=O)O1)C)O[C@H]2C[C@@]([C@H]([C@@H](O2)C)O)(C)OC)C)O[C@H]3[C@@H]([C@H](C[C@H](O3)C)[N+](C)(C)[O-])O)(C)O)C)C)C)O)(C)O	InChI=1S/C38H72N2O13/c1-15-27-38(10,46)31(42)24(6)39(11)19-20(2)17-36(8,45)33(53-35-29(41)26(40(12,13)47)16-21(3)49-35)22(4)30(23(5)34(44)51-27)52-28-18-37(9,48-14)32(43)25(7)50-28/h20-33,35,41-43,45-46H,15-19H2,1-14H3/t20-,21-,22+,23-,24-,25+,26+,27-,28+,29-,30+,31-,32+,33-,35+,36-,37-,38-/m1/s1	DEORMZXNPDWMST-BICOPXKESA-N	Metabolite	Azithromycin	From internal database	Phase I	prioritized	yes	no	-2.25935	-2.1878	1.5256
754	Azoniaspironortropanol	C11H20NO+	182.154	99945-31-0	C1CC[N+]2(C1)[C@@H]3CC[C@H]2CC(C3)O	InChI=1S/C11H20NO/c13-11-7-9-3-4-10(8-11)12(9)5-1-2-6-12/h9-11,13H,1-8H2/q+1/t9-,10+,11?	MXMOCKPTNSGRFA-ZACCUICWSA-N	Metabolite	Trospium	Compendium, https://compendium.ch/	Phase I	prioritized	no	no	-3.72298	-3.72298	0.401448
755	Benzoic acid	C7H6O2	122.037	65-85-0	C1=CC=C(C=C1)C(=O)O	InChI=1S/C7H6O2/c8-7(9)6-4-2-1-3-5-6/h1-5H,(H,8,9)	WPYMKLBDIGXBTP-UHFFFAOYSA-N	Metabolite	Lisdexamfetamine	DrugBank, https://go.drugbank.com/	Phase I	prioritized	no	no	1.61291	0.831756	0.216907
756	Benzophenone	C13H10O	182.073	119-61-9	C1=CC=C(C=C1)C(=O)C2=CC=CC=C2	InChI=1S/C13H10O/c14-13(11-7-3-1-4-8-11)12-9-5-2-6-10-12/h1-10H	RWCCWEUUXYIKHB-UHFFFAOYSA-N	Metabolite	Cinnarizine	DrugBank, https://go.drugbank.com/	Phase I	prioritized	no	yes	3.4326	3.4326	0.354626
757	Bis-(p-hydroxyphenyl)-pyridyl-2-methane (BHPM)	C18H15NO2	277.11	603-41-8	C1=CC=NC(=C1)C(C2=CC=C(C=C2)O)C3=CC=C(C=C3)O	InChI=1S/C18H15NO2/c20-15-8-4-13(5-9-15)18(17-3-1-2-12-19-17)14-6-10-16(21)11-7-14/h1-12,18,20-21H	LJROKJGQSPMTKB-UHFFFAOYSA-N	Metabolite	Bisacodyl	Compendium, https://compendium.ch/	Phase I	prioritized	no	no	2.6561	3.71685	0.524024
758	Bisoprolol EP Impurity L	C13H19NO3	237.136	29122-74-5	CC(C)NCC(COC1=CC=C(C=C1)C=O)O	InChI=1S/C13H19NO3/c1-10(2)14-7-12(16)9-17-13-5-3-11(8-15)4-6-13/h3-6,8,10,12,14,16H,7,9H2,1-2H3	BGHLBXLHZRCXRY-UHFFFAOYSA-N	Metabolite	Bisoprolol	From internal database	Phase I	prioritized	yes	no	-1.93509	-1.90953	0.464789
759	Bisoprolol metabolite M3 4-(2-Hydroxy-3-isopropylaminopropoxy)benzoic acid	C13H19NO4	253.131	72570-70-8	CC(C)NCC(COC1=CC=C(C=C1)C(=O)O)O	InChI=1S/C13H19NO4/c1-9(2)14-7-11(15)8-18-12-5-3-10(4-6-12)13(16)17/h3-6,9,11,14-15H,7-8H2,1-2H3,(H,16,17)	WONQRVASZHJNFS-UHFFFAOYSA-N	Metabolite	Bisoprolol	Horikiri et al., Life Sciences, 63(13), 1998	Phase I	prioritized	no	no	-1.94664	-1.32652	0.4795
760	Bisoprolol metabolite M4	C15H25NO4	283.178		CC(C)NCC(COC1=CC=C(C=C1)COCCO)O	InChI=1S/C15H25NO4/c1-12(2)16-9-14(18)11-20-15-5-3-13(4-6-15)10-19-8-7-17/h3-6,12,14,16-18H,7-11H2,1-2H3	AIGGWEPYIOOYLI-UHFFFAOYSA-N	Metabolite	Bisoprolol	Horikiri et al., Life Sciences, 63(13), 1998	Phase I	prioritized	no	no	-2.46192	-2.43699	0.564088
761	Biuret	C2H5N3O2	103.038	108-19-0	C(=O)(N)NC(=O)N	InChI=1S/C2H5N3O2/c3-1(6)5-2(4)7/h(H5,3,4,5,6,7)	OHJMTUPIZMNBFR-UHFFFAOYSA-N	Metabolite	Metformin	From internal database	Phase I	prioritized	no	no	-1.71211	-1.7088	0.153566
762	CAFFEINE	C8H10N4O2	194.08	58-08-2	CN1C=NC2=C1C(=O)N(C(=O)N2C)C	InChI=1S/C8H10N4O2/c1-10-4-9-6-5(10)7(13)12(3)8(14)11(6)2/h4H,1-3H3	RYYVLZVUVIJVGH-UHFFFAOYSA-N	Parent, Metabolite	Theophylline	DrugBank, https://go.drugbank.com/	Phase I	prioritized	yes	no	-0.545702	-0.545646	0.328833
763	Candesartan	C24H20N6O3	440.16	139481-59-7	CCOC1=NC2=CC=CC(=C2N1CC3=CC=C(C=C3)C4=CC=CC=C4C5=NNN=N5)C(=O)O	InChI=1S/C24H20N6O3/c1-2-33-24-25-20-9-5-8-19(23(31)32)21(20)30(24)14-15-10-12-16(13-11-15)17-6-3-4-7-18(17)22-26-28-29-27-22/h3-13H,2,14H2,1H3,(H,31,32)(H,26,27,28,29)	HTQMVQVXFRQIKW-UHFFFAOYSA-N	Metabolite	Candesartan cilexetil	DrugBank, https://go.drugbank.com/	Phase I	prioritized	yes	no	5.27172	4.58453	0.776395
764	Canrenoic acid	C22H30O4	358.214		C[C@]12CCC(C=C1C=C[C@@H]3[C@@H]2CC[C@@]4(C)[C@H]3CC[C@@]4(O)CCC(O)=O)=O	InChI=1S/C22H30O4/c1-20-9-5-15(23)13-14(20)3-4-16-17(20)6-10-21(2)18(16)7-11-22(21,26)12-8-19(24)25/h3-4,13,16-18,26H,5-12H2,1-2H3,(H,24,25)/t16-,17+,18+,20+,21+,22-/m1/s1	PBKZPPIHUVSDNM-WNHSNXHDSA-N	Metabolite	Spironolactone	Varin et al., J. Chromatogr. B, 574(1), 1992	Phase I	prioritized	no	no	2.9238	2.44191	0.728737
765	Canrenone	C22H28O3	340.204	976-71-6	C[C@]12CCC(=O)C=C1C=C[C@@H]3[C@@H]2CC[C@]4([C@H]3CC[C@@]45CCC(=O)O5)C	InChI=1S/C22H28O3/c1-20-9-5-15(23)13-14(20)3-4-16-17(20)6-10-21(2)18(16)7-11-22(21)12-8-19(24)25-22/h3-4,13,16-18H,5-12H2,1-2H3/t16-,17+,18+,20+,21+,22-/m1/s1	UJVLDDZCTMKXJK-WNHSNXHDSA-N	Metabolite	Spironolactone	DrugBank, https://go.drugbank.com/	Phase I	prioritized	no	no	3.5954	3.5954	0.699551
766	Carbamazepine-10,11-dihydro-10,11-dihydroxy	C15H14N2O3	270.1	58955-93-4	C1=CC=C2C(=C1)C(C(C3=CC=CC=C3N2C(=O)N)O)O	InChI=1S/C15H14N2O3/c16-15(20)17-11-7-3-1-5-9(11)13(18)14(19)10-6-2-4-8-12(10)17/h1-8,13-14,18-19H,(H2,16,20)	PRGQOPPDPVELEG-UHFFFAOYSA-N	Metabolite	Carbamazepine	DrugBank, https://go.drugbank.com/	Phase I	prioritized	yes	no	0.812745	0.812745	0.485356
767	Carbamazepine-10,11-epoxide	C15H12N2O2	252.09	36507-30-9	C1=CC=C2C(=C1)C3C(O3)C4=CC=CC=C4N2C(=O)N	InChI=1S/C15H12N2O2/c16-15(18)17-11-7-3-1-5-9(11)13-14(19-13)10-6-2-4-8-12(10)17/h1-8,13-14H,(H2,16,18)	ZRWWEEVEIOGMMT-UHFFFAOYSA-N	Metabolite	Carbamazepine	DrugBank, https://go.drugbank.com/	Phase I	prioritized	yes	no	1.97445	1.97445	0.456169
768	Carbamazepine-2,3-epoxide	C15H12N2O2	252.09		NC(=O)N1C2=CC=CC=C2C=CC2=CC3OC3C=C12	InChI=1S/C15H12N2O2/c16-15(18)17-11-4-2-1-3-9(11)5-6-10-7-13-14(19-13)8-12(10)17/h1-8,13-14H,(H2,16,18)	AUCXBTOAZTYKIN-UHFFFAOYSA-N	Metabolite	Carbamazepine	DrugBank, https://go.drugbank.com/	Phase I	prioritized	no	no	1.02821	1.02821	0.456169
769	Carbamazepine-o-quinone	C15H10N2O3	266.069	1135202-29-7	C1=CC=C2C(=C1)C=CC3=CC(=O)C(=O)C=C3N2C(=O)N	InChI=1S/C15H10N2O3/c16-15(20)17-11-4-2-1-3-9(11)5-6-10-7-13(18)14(19)8-12(10)17/h1-8H,(H2,16,20)	GONNJNYLBPEEPH-UHFFFAOYSA-N	Metabolite	Carbamazepine	DrugBank, https://go.drugbank.com/	Phase I	prioritized	no	no	1.38967	1.38967	0.456403
770	Carbocisteine-sulfoxide	C5H9NO5S	195.02	5439-87-2	C(C(C(=O)O)N)S(=O)CC(=O)O	InChI=1S/C5H9NO5S/c6-3(5(9)10)1-12(11)2-4(7)8/h3H,1-2,6H2,(H,7,8)(H,9,10)	DUGSIUCROZRSMS-UHFFFAOYSA-N	Metabolite	Carbocisteine	DrugBank, https://go.drugbank.com/	Phase I	prioritized	no	no	-4.76088	-5.9671	0.28162
771	Carbon disulfide	CS2	75.9441	75-15-0	C(=S)=S	InChI=1S/CS2/c2-1-3	QGJOPFRUJISHPQ-UHFFFAOYSA-N	Metabolite	Disulfiram	Compendium, https://compendium.ch/	Phase I	prioritized	no	no	1.94558	1.94558	0.0694376
772	Carboxygliclazide	C15H19N3O5S	353.105		[H][C@@]12CCC[C@]1([H])CN(C2)NC(=O)NS(=O)(=O)C1=CC=C(C=C1)C(O)=O	InChI=1S/C15H19N3O5S/c19-14(20)10-4-6-13(7-5-10)24(22,23)17-15(21)16-18-8-11-2-1-3-12(11)9-18/h4-7,11-12H,1-3,8-9H2,(H,19,20)(H2,16,17,21)/t11-,12+	DSNDPTBTZSQWJS-TXEJJXNPSA-N	Metabolite	Gliclazide	Compendium, https://compendium.ch/	Phase I	prioritized	no	no	0.812014	-0.515476	0.590995
773	Carboxyterbinafine	C21H23NO2	321.173	99473-14-0	CC(C)(C#C/C=C/CN(C)CC1=CC=CC2=CC=CC=C21)C(=O)O	InChI=1S/C21H23NO2/c1-21(2,20(23)24)14-7-4-8-15-22(3)16-18-12-9-11-17-10-5-6-13-19(17)18/h4-6,8-13H,15-16H2,1-3H3,(H,23,24)/b8-4+	DSPCPJFHUUUMEV-XBXARRHUSA-N	Metabolite	Terbinafine	DrugBank, https://go.drugbank.com/	Phase I	prioritized	no	no	1.33497	2.00727	0.643668
774	Carvedilol metabolite M8	C11H17NO4	227.116		OCC(O)CNCCOC1=CC=CC=C1O	InChI=1S/C11H17NO4/c13-8-9(14)7-12-5-6-16-11-4-2-1-3-10(11)15/h1-4,9,12-15H,5-8H2	AGYRJCUIRUOCTL-UHFFFAOYSA-N	Metabolite	Carvedilol	Compendium, https://compendium.ch/	Phase I	prioritized	no	no	-3.41144	-3.11538	0.423864
775	Catechol duloxetine	C18H19NO3S	329.109	741693-78-7	CNCC[C@@H](C1=CC=CS1)OC2=CC=CC3=C2C=CC(=C3O)O	InChI=1S/C18H19NO3S/c1-19-10-9-16(17-6-3-11-23-17)22-15-5-2-4-13-12(15)7-8-14(20)18(13)21/h2-8,11,16,19-21H,9-10H2,1H3/t16-/m0/s1	GGNUKUMOMWBKFX-INIZCTEOSA-N	Metabolite	Duloxetine	DrugBank, https://go.drugbank.com/	Phase I	prioritized	no	no	0.348799	0.375612	0.592116
776	C-Dealkyl-dronedarone	C18H29NO3	307.215	748763-03-3	CCCCN(CCCC)CCCOC1=CC=C(C=C1)C(=O)O	InChI=1S/C18H29NO3/c1-3-5-12-19(13-6-4-2)14-7-15-22-17-10-8-16(9-11-17)18(20)21/h8-11H,3-7,12-15H2,1-2H3,(H,20,21)	SPPUXULYIUEQMC-UHFFFAOYSA-N	Metabolite	Dronedarone	DrugBank, https://go.drugbank.com/	Phase I	prioritized	no	no	0.741258	1.35985	0.640069
777	Cefaclor metabolite	C15H16ClN3O4S	369.055		C1C(C(N2[C@H](S1)[C@@H](C2=O)NC(=O)[C@@H](C3=CC=CC=C3)N)C(=O)O)Cl	InChI=1S/C15H16ClN3O4S/c16-8-6-24-14-10(13(21)19(14)11(8)15(22)23)18-12(20)9(17)7-4-2-1-3-5-7/h1-5,8-11,14H,6,17H2,(H,18,20)(H,22,23)/t8?,9-,10-,11?,14-/m1/s1	IGUISXOGWAUANH-YVOQLSEKSA-N	Metabolite	Cefaclor	Biotransformer AllHuman	Phase I	prioritized	no	no	-2.29567	-1.92979	0.577019
778	Cefpodoxim	C15H17N5O6S2	427.062	80210-62-4	COCC1=C(N2[C@@H]([C@@H](C2=O)NC(=O)/C(=N\OC)/C3=CSC(=N3)N)SC1)C(=O)O	InChI=1S/C15H17N5O6S2/c1-25-3-6-4-27-13-9(12(22)20(13)10(6)14(23)24)18-11(21)8(19-26-2)7-5-28-15(16)17-7/h5,9,13H,3-4H2,1-2H3,(H2,16,17)(H,18,21)(H,23,24)/b19-8-/t9-,13-/m1/s1	WYUSVOMTXWRGEK-HBWVYFAYSA-N	Metabolite	Cefpodoxime Proxetil	Compendium, https://compendium.ch/	Phase I	prioritized	no	no	-1.57082	-2.53488	0.646855
779	Cefuroxime	C16H16N4O8S	424.069	55268-75-2	CO/N=C(/C1=CC=CO1)\C(=O)N[C@H]2[C@@H]3N(C2=O)C(=C(CS3)COC(=O)N)C(=O)O	InChI=1S/C16H16N4O8S/c1-26-19-9(8-3-2-4-27-8)12(21)18-10-13(22)20-11(15(23)24)7(5-28-16(17)25)6-29-14(10)20/h2-4,10,14H,5-6H2,1H3,(H2,17,25)(H,18,21)(H,23,24)/b19-9-/t10-,14-/m1/s1	JFPVXVDWJQMJEE-IZRZKJBUSA-N	Metabolite	Cefuroxime axetil	DrugBank, https://go.drugbank.com/	Phase I	prioritized	no	no	-1.33941	-3.04032	0.649589
780	Celecoxib carboxylic acid	C17H12F3N3O4S	411.05	170571-01-4	C1=CC(=CC=C1C2=CC(=NN2C3=CC=C(C=C3)S(=O)(=O)N)C(F)(F)F)C(=O)O	InChI=1S/C17H12F3N3O4S/c18-17(19,20)15-9-14(10-1-3-11(4-2-10)16(24)25)23(22-15)12-5-7-13(8-6-12)28(21,26)27/h1-9H,(H,24,25)(H2,21,26,27)	WTHNOVFEXONZMI-UHFFFAOYSA-N	Metabolite	Celecoxib	DrugBank, https://go.drugbank.com/	Phase I	prioritized	no	no	3.13089	2.26931	0.606694
781	Cetirizine-N-Oxide	C21H25ClN2O4	404.15	1076199-80-8	C1C[N+](CCN1C(C2=CC=CC=C2)C3=CC=C(C=C3)Cl)(CCOCC(=O)O)[O-]	InChI=1S/C21H25ClN2O4/c22-19-8-6-18(7-9-19)21(17-4-2-1-3-5-17)23-10-12-24(27,13-11-23)14-15-28-16-20(25)26/h1-9,21H,10-16H2,(H,25,26)	IVDOUUOLLFEMJQ-UHFFFAOYSA-N	Metabolite	Cetirizine	From internal database	Phase I	prioritized	yes	no	1.85821	1.18829	0.725613
782	Chloroprothixene-sulfoxide	C18H18ClNOS	331.08	16260-06-3	CN(C)CC/C=C\1/C2=CC=CC=C2S(=O)C3=C1C=C(C=C3)Cl	InChI=1S/C18H18ClNOS/c1-20(2)11-5-7-14-15-6-3-4-8-17(15)22(21)18-10-9-13(19)12-16(14)18/h3-4,6-10,12H,5,11H2,1-2H3/b14-7-	FIRHWYHHSBEFJB-AUWJEWJLSA-N	Metabolite	Chlorprothixene	Compendium, https://compendium.ch/	Phase I	prioritized	no	no	0.191186	0.276442	0.577907
783	Chlorprothixene metabolite	C18H18ClNO2S	347.075		CN(=O)(C)CC/C=C\1/C2CCCCC2S(=O)C2CCC(CC12)Cl	InChI=1S/C18H18ClNO2S/c1-20(2,21)11-5-7-14-15-6-3-4-8-17(15)23(22)18-10-9-13(19)12-16(14)18/h3-4,6-10,12H,5,11H2,1-2H3/b14-7-	HHQJNIHAEVSNPE-AUWJEWJLSA-N	Metabolite	Chlorprothixene	Compendium, https://compendium.ch/	Phase I	prioritized	no	no	2.48417	2.5437	0.592617
784	Chlorthiazide	C7H6ClN3O4S2	294.949	58-94-6	C1=C2C(=CC(=C1Cl)S(=O)(=O)N)S(=O)(=O)N=CN2	InChI=1S/C7H6ClN3O4S2/c8-4-1-5-7(2-6(4)16(9,12)13)17(14,15)11-3-10-5/h1-3H,(H,10,11)(H2,9,12,13)	JBMKAUGHUNFTOL-UHFFFAOYSA-N	Metabolite	Hydrochlorthiazide	From internal database	Phase I	prioritized	no	no	-0.442182	-0.442187	0.36443
785	Cinnamaldehyde	C9H8O	132.058	104-55-2	C1=CC=C(C=C1)/C=C/C=O	InChI=1S/C9H8O/c10-8-4-7-9-5-2-1-3-6-9/h1-8H/b7-4+	KJPRLNWUNMBNBZ-QPJJXVBHSA-N	Metabolite	Cinnarizine	DrugBank, https://go.drugbank.com/	Phase I	prioritized	no	no	1.97747	1.97747	0.257832
786	Cinnarizine metabolite M1	C17H20N2	252.163	841-77-0	C1CN(CCN1)C(C2=CC=CC=C2)C3=CC=CC=C3	InChI=1S/C17H20N2/c1-3-7-15(8-4-1)17(16-9-5-2-6-10-16)19-13-11-18-12-14-19/h1-10,17-18H,11-14H2	NWVNXDKZIQLBNM-UHFFFAOYSA-N	Metabolite	Cinnarizine	DrugBank, https://go.drugbank.com/	Phase I	prioritized	no	no	-1.91379	-0.255622	0.525814
787	Cinnarizine metabolite M2	C26H28N2O	384.22		OC1=CC=C(C=CCN2CCN(CC2)C(C2=CC=CC=C2)C2=CC=CC=C2)C=C1	InChI=1S/C26H28N2O/c29-25-15-13-22(14-16-25)8-7-17-27-18-20-28(21-19-27)26(23-9-3-1-4-10-23)24-11-5-2-6-12-24/h1-16,26,29H,17-21H2	QFWMZESBHJUDQQ-UHFFFAOYSA-N	Metabolite	Cinnarizine	DrugBank, https://go.drugbank.com/	Phase I	prioritized	no	no	1.73043	2.62026	0.783645
788	Cinnarizine metabolite M4	C26H28N2O	384.22		OC1=CC=C(C=C1)C(N1CCN(CC=CC2=CC=CC=C2)CC1)C1=CC=CC=C1	InChI=1S/C26H28N2O/c29-25-15-13-24(14-16-25)26(23-11-5-2-6-12-23)28-20-18-27(19-21-28)17-7-10-22-8-3-1-4-9-22/h1-16,26,29H,17-21H2	UQMAKWWGLMGUQQ-UHFFFAOYSA-N	Metabolite	Cinnarizine	DrugBank, https://go.drugbank.com/	Phase I	prioritized	no	no	1.78548	2.69421	0.783645
789	cis-10,11-Dihydro-10,11-dihydroxycarbamazepine	C15H14N2O3	270.1	58955-94-5	C1=CC=C2C(=C1)[C@@H]([C@@H](C3=CC=CC=C3N2C(=O)N)O)O	InChI=1S/C15H14N2O3/c16-15(20)17-11-7-3-1-5-9(11)13(18)14(19)10-6-2-4-8-12(10)17/h1-8,13-14,18-19H,(H2,16,20)/t13-,14+	PRGQOPPDPVELEG-OKILXGFUSA-N	Metabolite	Oxcarbazepine	DrugBank, https://go.drugbank.com/	Phase I	prioritized	no	no	0.812745	0.812745	0.485356
790	cis-Entacapone	C14H15N3O5	305.101	145195-63-7	CCN(CC)C(=O)/C(=C\C1=CC(=C(C(=C1)O)O)[N+](=O)[O-])/C#N	InChI=1S/C14H15N3O5/c1-3-16(4-2)14(20)10(8-15)5-9-6-11(17(21)22)13(19)12(18)7-9/h5-7,18-19H,3-4H2,1-2H3/b10-5-	JRURYQJSLYLRLN-YHYXMXQVSA-N	Metabolite	Entacapone	DrugBank, https://go.drugbank.com/	Phase I	prioritized	no	no	1.62116	1.61303	0.517034
791	Cisteine	C3H7NO2S	121.02	3374-22-9	C(C(C(=O)O)N)S	InChI=1S/C3H7NO2S/c4-2(1-7)3(5)6/h2,7H,1,4H2,(H,5,6)	XUJNEKJLAYXESH-UHFFFAOYSA-N	Metabolite	Carbocisteine	DrugBank, https://go.drugbank.com/	Phase I	prioritized	no	no	-2.91422	-2.79344	0.181854
792	Citalopram propionaldehyde	C18H14FNO2	295.101		N#CC1=CC(COC2(C3=CC=C(F)C=C3)CCC=O)=C2C=C1	InChI=1S/C18H14FNO2/c19-16-5-3-15(4-6-16)18(8-1-9-21)17-7-2-13(11-20)10-14(17)12-22-18/h2-7,9-10H,1,8,12H2	BBYAFETUIKMLSF-UHFFFAOYSA-N	Metabolite	Citalopram, Escitalopram	Budău et al., Chirality, 832(1), 2020	Phase I	prioritized	no	no	3.01338	3.01338	0.530091
793	Citalopram propionic acid	C18H14FNO3	311.096		C1C2=C(C=CC(=C2)C#N)C(O1)(CCC(=O)O)C3=CC=C(C=C3)F	InChI=1S/C18H14FNO3/c19-15-4-2-14(3-5-15)18(8-7-17(21)22)16-6-1-12(10-20)9-13(16)11-23-18/h1-6,9H,7-8,11H2,(H,21,22)	JSYNRZJODZWUKX-UHFFFAOYSA-N	Metabolite	Citalopram	DrugBank, https://go.drugbank.com/	Phase I	prioritized	no	no	3.1597	2.50811	0.544802
794	Citalopram-N-oxide	C20H21FN2O2	340.159	63284-72-0	C[N+](C)(CCCC1(C2=C(CO1)C=C(C=C2)C#N)C3=CC=C(C=C3)F)[O-]	InChI=1S/C20H21FN2O2/c1-23(2,24)11-3-10-20(17-5-7-18(21)8-6-17)19-9-4-15(13-22)12-16(19)14-25-20/h4-9,12H,3,10-11,14H2,1-2H3	DIOGFDCEWUUSBQ-UHFFFAOYSA-N	Metabolite	Citalopram	DrugBank, https://go.drugbank.com/	Phase I	prioritized	no	no	2.55647	2.6142	0.637517
795	Cladinose	C8H16O4	176.105	470-12-2	C[C@H]([C@H]([C@](C)(CC=O)OC)O)O	InChI=1S/C8H16O4/c1-6(10)7(11)8(2,12-3)4-5-9/h5-7,10-11H,4H2,1-3H3/t6-,7-,8+/m1/s1	AJSDVNKVGFVAQU-PRJMDXOYSA-N	Metabolite	Clarithromycin	Wibawa et al., J. Chromatogr. B, 783(2), 2003	Phase I	prioritized	no	no	-0.882589	-0.882589	0.339289
796	Clarithromycin-N-oxide	C38H69NO14	763.472	118074-07-0	CC[C@@H]1[C@@]([C@@H]([C@H](C(=O)[C@@H](C[C@@]([C@@H]([C@H]([C@@H]([C@H](C(=O)O1)C)O[C@H]2C[C@@]([C@H]([C@@H](O2)C)O)(C)OC)C)O[C@H]3[C@@H]([C@H](C[C@H](O3)C)[N+](C)(C)[O-])O)(C)OC)C)C)O)(C)O	InChI=1S/C38H69NO14/c1-15-26-38(10,45)31(42)21(4)28(40)19(2)17-37(9,48-14)33(53-35-29(41)25(39(11,12)46)16-20(3)49-35)22(5)30(23(6)34(44)51-26)52-27-18-36(8,47-13)32(43)24(7)50-27/h19-27,29-33,35,41-43,45H,15-18H2,1-14H3/t19-,20-,21+,22+,23-,24+,25+,26-,27+,29-,30+,31-,32+,33-,35+,36-,37-,38-/m1/s1	KDRPFIWYMNONLJ-KCBOHYOISA-N	Metabolite	Clarithromycin	From internal database	Phase I	prioritized	yes	no	2.03678	2.10782	1.503
797	Clindamycine-sulfoxide	C18H33ClN2O6S	440.175	22431-46-5	CCCC1CC(N(C1)C)C(=O)NC(C2C(C(C(C(O2)S(=O)C)O)O)O)C(C)Cl	InChI=1S/C18H33ClN2O6S/c1-5-6-10-7-11(21(3)8-10)17(25)20-12(9(2)19)16-14(23)13(22)15(24)18(27-16)28(4)26/h9-16,18,22-24H,5-8H2,1-4H3,(H,20,25)	XSLGFIQRVCXUEU-UHFFFAOYSA-N	Metabolite	Clindamycin	DrugBank, https://go.drugbank.com/	Phase I	prioritized	no	yes	-4.51419	-3.58481	0.77563
798	Clomipramine-N-oxide	C19H23ClN2O	330.15	14171-67-6	C[N+](C)(CCCN1C2=CC=CC=C2CCC3=C1C=C(C=C3)Cl)[O-]	InChI=1S/C19H23ClN2O/c1-22(2,23)13-5-12-21-18-7-4-3-6-15(18)8-9-16-10-11-17(20)14-19(16)21/h3-4,6-7,10-11,14H,5,8-9,12-13H2,1-2H3	ARNOTLDVJSFYBP-UHFFFAOYSA-N	Metabolite	Clomipramine	DrugBank, https://go.drugbank.com/	Phase I	prioritized	no	no	2.49653	3.68196	0.625847
799	Clopidogrel carboxylic acid derivative	C15H14ClNO2S	307.043	144457-28-3	C1C[NH+](CC2=C1SC=C2)[C@@H](C3=CC=CC=C3Cl)C(=O)[O-]	InChI=1S/C15H14ClNO2S/c16-12-4-2-1-3-11(12)14(15(18)19)17-7-5-13-10(9-17)6-8-20-13/h1-4,6,8,14H,5,7,9H2,(H,18,19)/t14-/m0/s1	DCASRSISIKYPDD-AWEZNQCLSA-N	Metabolite	Clopidogrel	DrugBank, https://go.drugbank.com/	Phase I	prioritized	yes	no	1.19786	1.23211	0.501925
800	Clopidogrel endo thiol metabolite	C16H18ClNO4S	355.065		COC(=O)[C@@H](N1CCC(S)=C(CC(O)=O)C1)C1=CC=CC=C1Cl	InChI=1S/C16H18ClNO4S/c1-22-16(21)15(11-4-2-3-5-12(11)17)18-7-6-13(23)10(9-18)8-14(19)20/h2-5,15,23H,6-9H2,1H3,(H,19,20)/t15-/m0/s1	CXPJTQJWJQRBOF-HNNXBMFYSA-N	Metabolite	Clopidogrel	DrugBank, https://go.drugbank.com/	Phase I	prioritized	no	no	-0.98978	-0.306786	0.580878
801	Clozapine metabolite M3	C16H17ClN4	300.114		CNCCNC1=NC2=C(NC3=CC=CC=C31)C=CC(Cl)=C2	InChI=1S/C16H17ClN4/c1-18-8-9-19-16-12-4-2-3-5-13(12)20-14-7-6-11(17)10-15(14)21-16/h2-7,10,18,20H,8-9H2,1H3,(H,19,21)	YJJYKPCAQDDSGZ-UHFFFAOYSA-N	Metabolite	Clozapine	Dragovic et al., Drug Metab. Dispos., 41(3), 2013	Phase I	prioritized	no	no	-2.08375	-1.35403	0.537166
802	Clozapine metabolite M4	C15H15ClN4	286.099		NCCNC1=NC2=C(NC3=CC=CC=C31)C=CC(Cl)=C2	InChI=1S/C15H15ClN4/c16-10-5-6-13-14(9-10)20-15(18-8-7-17)11-3-1-2-4-12(11)19-13/h1-6,9,19H,7-8,17H2,(H,18,20)	WNEOPUAIBRLQMV-UHFFFAOYSA-N	Metabolite	Clozapine	Dragovic et al., Drug Metab. Dispos., 41(3), 2013	Phase I	prioritized	no	no	-2.30593	-1.43685	0.50211
803	Clozapine-N-oxide (M1)	C18H19ClN4O	342.125	34233-69-7	C[N+]1(CCN(CC1)C2=NC3=C(C=CC(=C3)Cl)NC4=CC=CC=C42)[O-]	InChI=1S/C18H19ClN4O/c1-23(24)10-8-22(9-11-23)18-14-4-2-3-5-15(14)20-16-7-6-13(19)12-17(16)21-18/h2-7,12,20H,8-11H2,1H3	OGUCZBIQSYYWEF-UHFFFAOYSA-N	Metabolite	Clozapine	DrugBank, https://go.drugbank.com/	Phase I	prioritized	no	no	1.13075	2.22422	0.607511
804	Cobicistat metabolite M1	C40H53N7O6S2	791.35		CC(C1=NC(CN(C(N[C@H](C(N[C@@H](CC2=CC=CC=C2)CC[C@@H](NC(OCC3=CN=CS3)=O)CC4=CC=CC=C4)=O)CCN5CCOCC5)=O)C)=CS1)CO	InChI=1S/C40H53N7O6S2/c1-29(25-48)38-43-34(27-54-38)24-46(2)39(50)45-36(15-16-47-17-19-52-20-18-47)37(49)42-32(21-30-9-5-3-6-10-30)13-14-33(22-31-11-7-4-8-12-31)44-40(51)53-26-35-23-41-28-55-35/h3-12,23,27-29,32-33,36,48H,13-22,24-26H2,1-2H3,(H,42,49)(H,44,51)(H,45,50)/t29?,32-,33-,36+/m1/s1	NJIAAGKQZKKERZ-PETXPVMUSA-N	Metabolite	Cobicistat	Wang et al., Drug Metab. Lett., 10(2), 2016	Phase I	prioritized	no	no	-0.129394	2.1002	1.45312
805	Cobicistat metabolite M15	C31H42N6O5S	610.294		CNC(N[C@H](C(N[C@@H](CC1=CC=CC=C1)CC[C@@H](NC(OCC2=CN=CS2)=O)CC3=CC=CC=C3)=O)CCNCCO)=O	InChI=1S/C31H42N6O5S/c1-32-30(40)37-28(14-15-33-16-17-38)29(39)35-25(18-23-8-4-2-5-9-23)12-13-26(19-24-10-6-3-7-11-24)36-31(41)42-21-27-20-34-22-43-27/h2-11,20,22,25-26,28,33,38H,12-19,21H2,1H3,(H,35,39)(H,36,41)(H2,32,37,40)/t25-,26-,28+/m1/s1	ZDPJZYKRMPSLME-GTNKKZTPSA-N	Metabolite	Cobicistat	Wang et al., Drug Metab. Lett., 10(2), 2016	Phase I	prioritized	no	no	-1.51275	-1.15779	1.13354
806	Cobicistat metabolite M16	C28H41N5O3	495.321		CNC(N[C@H](C(N[C@@H](CC1=CC=CC=C1)CC[C@@H](N)CC2=CC=CC=C2)=O)CCN3CCOCC3)=O	InChI=1S/C28H41N5O3/c1-30-28(35)32-26(14-15-33-16-18-36-19-17-33)27(34)31-25(21-23-10-6-3-7-11-23)13-12-24(29)20-22-8-4-2-5-9-22/h2-11,24-26H,12-21,29H2,1H3,(H,31,34)(H2,30,32,35)/t24-,25-,26+/m1/s1	PHFGAZDFMVXPJZ-CYXNTTPDSA-N	Metabolite	Cobicistat	Wang et al., Drug Metab. Lett., 10(2), 2016	Phase I	prioritized	no	no	-4.68335	-2.65373	0.995117
807	Cobicistat metabolite M17		735.378					Metabolite	Cobicistat	Wang et al., Drug Metab. Lett., 10(2), 2016	Phase I	prioritized	no	no
808	Cobicistat metabolite M18		763.374					Metabolite	Cobicistat	Wang et al., Drug Metab. Lett., 10(2), 2016	Phase I	prioritized	no	no
809	Cobicistat metabolite M19		763.374					Metabolite	Cobicistat	Wang et al., Drug Metab. Lett., 10(2), 2016	Phase I	prioritized	no	no
810	Cobicistat metabolite M2	C35H50N6O3S	634.367		CC(C)C1=NC(=CS1)CN(C)C(=O)N[C@@H](CCN2CCOCC2)C(=O)N[C@H](CC[C@H](CC3=CC=CC=C3)N)CC4=CC=CC=C4	InChI=1S/C35H50N6O3S/c1-26(2)34-38-31(25-45-34)24-40(3)35(43)39-32(16-17-41-18-20-44-21-19-41)33(42)37-30(23-28-12-8-5-9-13-28)15-14-29(36)22-27-10-6-4-7-11-27/h4-13,25-26,29-30,32H,14-24,36H2,1-3H3,(H,37,42)(H,39,43)/t29-,30-,32+/m1/s1	GORIKGUQMVKNDU-FUWNPBJGSA-N	Metabolite	Cobicistat	Wang et al., Drug Metab. Lett., 10(2), 2016	Phase I	prioritized	no	no	-2.89337	-0.601698	1.24435
811	Cobicistat metabolite M2-1	C6H6N2O3S	186.01		OC(CNC(C1=CN=CS1)=O)=O	InChI=1S/C6H6N2O3S/c9-5(10)2-8-6(11)4-1-7-3-12-4/h1,3H,2H2,(H,8,11)(H,9,10)	KDRWHGXQEHSEFF-UHFFFAOYSA-N	Metabolite	Cobicistat	Wang et al., Drug Metab. Lett., 10(2), 2016	Phase I	prioritized	no	no	-0.872619	-2.47576	0.266663
812	Cobicistat metabolite M2-2	C9H12N2O3S2	260.029		CC(NC(CSCC1=CN=CS1)C(O)=O)=O	InChI=1S/C9H12N2O3S2/c1-6(12)11-8(9(13)14)4-15-3-7-2-10-5-16-7/h2,5,8H,3-4H2,1H3,(H,11,12)(H,13,14)	YIKBPYNMVDFDPG-UHFFFAOYSA-N	Metabolite	Cobicistat	Wang et al., Drug Metab. Lett., 10(2), 2016	Phase I	prioritized	no	no	-0.00160522	-0.977091	0.39626
813	Cobicistat metabolite M3	C38H51N7O5S2	749.339		CC(C)C1=NC(=CS1)CN(C)C(=O)N[C@@H](CCNCCO)C(=O)N[C@H](CC[C@H](CC2=CC=CC=C2)NC(=O)OCC3=CN=CS3)CC4=CC=CC=C4	InChI=1S/C38H51N7O5S2/c1-27(2)36-42-32(25-51-36)23-45(3)37(48)44-34(16-17-39-18-19-46)35(47)41-30(20-28-10-6-4-7-11-28)14-15-31(21-29-12-8-5-9-13-29)43-38(49)50-24-33-22-40-26-52-33/h4-13,22,25-27,30-31,34,39,46H,14-21,23-24H2,1-3H3,(H,41,47)(H,43,49)(H,44,48)/t30-,31-,34+/m1/s1	XMFHRYIHJKFQMJ-PSUXHBTPSA-N	Metabolite	Cobicistat	Wang et al., Drug Metab. Lett., 10(2), 2016	Phase I	prioritized	no	no	0.277241	0.894251	1.38277
814	Cobicistat metabolite M4	C35H50N6O4S	650.361		CC(C1=NC(CN(C(N[C@H](C(N[C@@H](CC2=CC=CC=C2)CC[C@@H](N)CC3=CC=CC=C3)=O)CCN4CCOCC4)=O)C)=CS1)CO	InChI=1S/C35H50N6O4S/c1-26(24-42)34-38-31(25-46-34)23-40(2)35(44)39-32(15-16-41-17-19-45-20-18-41)33(43)37-30(22-28-11-7-4-8-12-28)14-13-29(36)21-27-9-5-3-6-10-27/h3-12,25-26,29-30,32,42H,13-24,36H2,1-2H3,(H,37,43)(H,39,44)/t26?,29-,30-,32+/m1/s1	XVOHIKLOHSLXTN-JKPCMTSPSA-N	Metabolite	Cobicistat	Wang et al., Drug Metab. Lett., 10(2), 2016	Phase I	prioritized	no	no	-4.09247	-1.88134	1.25906
815	Cobicistat metabolite M7		765.334					Metabolite	Cobicistat	Wang et al., Drug Metab. Lett., 10(2), 2016	Phase I	prioritized	no	no
816	Cobicistat metabolite M9	C33H44N6O5S	636.309		CNC(=O)N[C@@H](CCN1CCOCC1)C(=O)N[C@H](CC[C@H](CC2=CC=CC=C2)NC(=O)OCC3=CN=CS3)CC4=CC=CC=C4	InChI=1S/C33H44N6O5S/c1-34-32(41)38-30(14-15-39-16-18-43-19-17-39)31(40)36-27(20-25-8-4-2-5-9-25)12-13-28(21-26-10-6-3-7-11-26)37-33(42)44-23-29-22-35-24-45-29/h2-11,22,24,27-28,30H,12-21,23H2,1H3,(H,36,40)(H,37,42)(H2,34,38,41)/t27-,28-,30+/m1/s1	PIELYTOQFNJZHH-QVKOCQLISA-N	Metabolite	Cobicistat	Wang et al., Drug Metab. Lett., 10(2), 2016	Phase I	prioritized	no	no	-0.720289	1.32781	1.18918
817	Cobicistat metabolite M9.1	C9H12N2O3S	228.057		CC(C)C1=NC(=CS1)C(=O)NCC(=O)O	InChI=1S/C9H12N2O3S/c1-5(2)9-11-6(4-15-9)8(14)10-3-7(12)13/h4-5H,3H2,1-2H3,(H,10,14)(H,12,13)	BWDRJRJFORADED-UHFFFAOYSA-N	Metabolite	Cobicistat	Wang et al., Drug Metab. Lett., 10(2), 2016	Phase I	prioritized	no	no	0.889432	-0.233707	0.371831
818	Cobicistat metabolite M9.2	C8H12N2OS	184.067		CC(C)C1=NC(=CS1)/C=N/OC	InChI=1S/C8H12N2OS/c1-6(2)8-10-7(5-12-8)4-9-11-3/h4-6H,1-3H3/b9-4+	XVVKZSSHBRZXHX-RUDMXATFSA-N	Metabolite	Cobicistat	Wang et al., Drug Metab. Lett., 10(2), 2016	Phase I	prioritized	no	no	2.70414	2.77252	0.321831
819	Codeine	C18H21NO3	299.152	76-57-3	CN1CC[C@]23[C@@H]4[C@H]1CC5=C2C(=C(C=C5)OC)O[C@H]3[C@H](C=C4)O	InChI=1S/C18H21NO3/c1-19-8-7-18-11-4-5-13(20)17(18)22-16-14(21-2)6-3-10(15(16)18)9-12(11)19/h3-6,11-13,17,20H,7-9H2,1-2H3/t11-,12+,13-,17-,18-/m0/s1	OROGSEYTTFOCAN-DNJOTXNNSA-N	Metabolite	Morphine	DrugBank, https://go.drugbank.com/	Phase I	prioritized	no	no	-2.15756	-2.05941	0.582164
820	Coramine-N-oxide	C10H14N2O2	194.106		CCN(C(C1=C[N+]([O-])=CC=C1)=O)CC	InChI=1S/C10H14N2O2/c1-3-11(4-2)10(13)9-6-5-7-12(14)8-9/h5-8H,3-4H2,1-2H3	QVMCONZXDUORQS-UHFFFAOYSA-N	Metabolite	Nikethamide	Delbeke and Debackere, Br. J. Sports Med., 10(3), 1976	Phase I	prioritized	no	no	-0.496968	-0.493007	0.367748
821	Core-hydroxyquinine	C20H24N2O3	340.179	36508-93-7	C=C[C@H]1CN2CC[C@H]1C[C@H]2[C@H](O)C(C=C(O)N=C3C=C4)=C3C=C4OC	InChI=1S/C20H24N2O3/c1-3-12-11-22-7-6-13(12)8-18(22)20(24)16-10-19(23)21-17-5-4-14(25-2)9-15(16)17/h3-5,9-10,12-13,18,20,24H,1,6-8,11H2,2H3,(H,21,23)/t12-,13-,18-,20+/m0/s1	FRZGROVVMXMITN-OCCRYCDCSA-N	Metabolite	Quinine	Marcsisin et al., Malar. J., 12(1), 2013	Phase I	prioritized	no	no	-0.738834	-0.552752	0.660636
822	Cortison	C21H28O5	360.194	53-06-5	CC12CCC(=O)C=C1CCC3C2C(=O)CC4(C3CCC4(C(=O)CO)O)C	InChI=1S/C21H28O5/c1-19-7-5-13(23)9-12(19)3-4-14-15-6-8-21(26,17(25)11-22)20(15,2)10-16(24)18(14)19/h9,14-15,18,22,26H,3-8,10-11H2,1-2H3/t14-,15-,18+,19-,20-,21-/m0/s1	MFYSYFVPBJMHGN-ZPOLXVRWSA-N	Metabolite	Hydrocortison	From internal database	Phase I	non-prioritized	yes	no	1.66068	1.66068	0.708392
823	Cotinine	C10H12N2O	176.095	486-56-6	CN1C(CCC1=O)C2=CN=CC=C2	InChI=1S/C10H12N2O/c1-12-9(4-5-10(12)13)8-3-2-6-11-7-8/h2-3,6-7,9H,4-5H2,1H3/t9-/m0/s1	UIKROCXWUNQSPJ-VIFPVBQESA-N	Metabolite	Nicotine	From internal database	Phase I	non-prioritized	yes	no	-0.798576	-0.0438388	0.338561
824	Crotonobetaine	C7H13NO2	143.095	927-89-9	C[N+](C)(C)C/C=C/C(=O)[O-]	InChI=1S/C7H13NO2/c1-8(2,3)6-4-5-7(9)10/h4-5H,6H2,1-3H3/b5-4+	GUYHPGUANSLONG-SNAWJCMRSA-N	Metabolite	Levocarnitine	Compendium, https://compendium.ch/	Phase I	prioritized	no	no	-3.7822	-3.18306	0.283173
825	Cycloguanil	C11H14ClN5	251.094	516-21-2	CC1(N=C(N=C(N1C2=CC=C(C=C2)Cl)N)N)C	InChI=1S/C11H14ClN5/c1-11(2)16-9(13)15-10(14)17(11)8-5-3-7(12)4-6-8/h3-6H,1-2H3,(H4,13,14,15,16)	QMNFFXRFOJIOKZ-UHFFFAOYSA-N	Metabolite	Proguanil	DrugBank, https://go.drugbank.com/	Phase I	prioritized	no	no	-2.69023	-1.50759	0.428152
826	Cyclosporine AM1 (M17)	C62H111N11O13	1217.84		CC[C@H]1C(=O)N(CC(=O)N([C@H](C(=O)N[C@H](C(=O)N([C@H](C(=O)N[C@H](C(=O)N[C@@H](C(=O)N([C@H](C(=O)N([C@H](C(=O)N([C@H](C(=O)N([C@H](C(=O)N1)[C@@H]([C@H](C)C/C=C/CO)O)C)C(C)C)C)CC(C)C)C)CC(C)C)C)C)C)CC(C)C)C)C(C)C)CC(C)C)C)C	InChI=1S/C62H111N11O13/c1-24-43-58(82)67(17)33-48(75)68(18)44(29-34(2)3)55(79)66-49(38(10)11)61(85)69(19)45(30-35(4)5)54(78)63-41(15)53(77)64-42(16)57(81)70(20)46(31-36(6)7)59(83)71(21)47(32-37(8)9)60(84)72(22)50(39(12)13)62(86)73(23)51(56(80)65-43)52(76)40(14)27-25-26-28-74/h25-26,34-47,49-52,74,76H,24,27-33H2,1-23H3,(H,63,78)(H,64,77)(H,65,80)(H,66,79)/b26-25+/t40-,41+,42-,43+,44+,45+,46+,47+,4…	ZPZHKIOMBYYVRD-WRDPQARASA-N	Metabolite	Ciclosporin	DrugBank, https://go.drugbank.com/	Phase I	prioritized	no	no	-7.58733	1.71337	2.44219
827	Cyclosporine AM-4N (M21)	C61H109N11O12	1187.83		CC[C@H]1C(=O)N(CC(=O)N[C@H](C(=O)N[C@H](C(=O)N([C@H](C(=O)N[C@H](C(=O)N[C@@H](C(=O)N([C@H](C(=O)N([C@H](C(=O)N([C@H](C(=O)N([C@H](C(=O)N1)[C@@H]([C@H](C)C/C=C/C)O)C)C(C)C)C)CC(C)C)C)CC(C)C)C)C)C)CC(C)C)C)C(C)C)CC(C)C)C	InChI=1S/C61H109N11O12/c1-24-26-27-39(15)51(74)50-55(78)65-42(25-2)57(80)67(18)32-47(73)64-43(28-33(3)4)53(76)66-48(37(11)12)60(83)68(19)44(29-34(5)6)54(77)62-40(16)52(75)63-41(17)56(79)69(20)45(30-35(7)8)58(81)70(21)46(31-36(9)10)59(82)71(22)49(38(13)14)61(84)72(50)23/h24,26,33-46,48-51,74H,25,27-32H2,1-23H3,(H,62,77)(H,63,75)(H,64,73)(H,65,78)(H,66,76)/b26-24+/t39-,40+,41-,42+,43+,44+,45+,46+,4…	MIIRLHRXLLVIMF-WKHWYDSQSA-N	Metabolite	Ciclosporin	DrugBank, https://go.drugbank.com/	Phase I	prioritized	no	no	-6.25392	2.80113	2.39242
828	Cyclosporine AM9 (M1)	C62H111N11O13	1217.84		CC[C@H]1C(=O)N(CC(=O)N([C@H](C(=O)N[C@H](C(=O)N([C@H](C(=O)N[C@H](C(=O)N[C@@H](C(=O)N([C@H](C(=O)N([C@H](C(=O)N([C@H](C(=O)N([C@H](C(=O)N1)[C@@H]([C@H](C)C/C=C/C)O)C)C(C)C)C)CC(C)C)C)CC(C)(C)O)C)C)C)CC(C)C)C)C(C)C)CC(C)C)C)C	InChI=1S/C62H111N11O13/c1-25-27-28-39(13)51(75)50-55(79)65-42(26-2)57(81)67(18)33-47(74)68(19)43(29-34(3)4)54(78)66-48(37(9)10)60(84)69(20)44(30-35(5)6)53(77)63-40(14)52(76)64-41(15)56(80)71(22)46(32-62(16,17)86)59(83)70(21)45(31-36(7)8)58(82)72(23)49(38(11)12)61(85)73(50)24/h25,27,34-46,48-51,75,86H,26,28-33H2,1-24H3,(H,63,77)(H,64,76)(H,65,79)(H,66,78)/b27-25+/t39-,40+,41-,42+,43+,44+,45+,46+,4…	ODPRYBDBGFBROY-ANCDGSCPSA-N	Metabolite	Ciclosporin	DrugBank, https://go.drugbank.com/	Phase I	prioritized	no	no	-7.85046	1.45023	2.44219
829	Cysteine	C3H7NO2S	121.02	52-90-4	C([C@@H](C(=O)O)N)S	InChI=1S/C3H7NO2S/c4-2(1-7)3(5)6/h2,7H,1,4H2,(H,5,6)/t2-/m0/s1	XUJNEKJLAYXESH-REOHCLBHSA-N	Metabolite	Acetylcysteine	DrugBank, https://go.drugbank.com/	Phase I	prioritized	no	no	-2.91422	-2.79344	0.181854
830	Cα-Hydroxytrimethoprom	C14H18N4O4	306.133	29606-06-2	COC1=CC(=CC(OC)=C1OC)C(O)C1=CN=C(N)N=C1N	InChI=1S/C14H18N4O4/c1-20-9-4-7(5-10(21-2)12(9)22-3)11(19)8-6-17-14(16)18-13(8)15/h4-6,11,19H,1-3H3,(H4,15,16,17,18)	ZQRSRBQVQNNQKD-UHFFFAOYSA-N	Metabolite	Trimethoprim	DrugBank, https://go.drugbank.com/	Phase I	prioritized	no	no	-1.2641	-1.20072	0.539637
831	Cα-NAC-trimethoprim	C18H23N5O6S	437.471		COC1=CC(C(C(N[C@H](C(O)=O)CS)=O)C2=CN=C(N=C2N)N)=CC(OC)=C1OC	InChI=1S/C18H23N5O6S/c1-27-11-4-8(5-12(28-2)14(11)29-3)13(9-6-21-18(20)23-15(9)19)16(24)22-10(7-30)17(25)26/h4-6,10,13,30H,7H2,1-3H3,(H,22,24)(H,25,26)(H4,19,20,21,23)/t10-,13?/m0/s1	XBGOZBDOOKDTLF-NKUHCKNESA-N	Metabolite	Trimethoprim	DrugBank, https://go.drugbank.com/	Phase I	prioritized	no	no	-1.78039	-1.69784	0.727594
832	D4-Abiraterone	C24H29NO	347.225	154229-21-7	C[C@]12CCC(=O)C=C1CC[C@@H]3[C@@H]2CC[C@]4([C@H]3CC=C4C5=CN=CC=C5)C	InChI=1S/C24H29NO/c1-23-11-9-18(26)14-17(23)5-6-19-21-8-7-20(16-4-3-13-25-15-16)24(21,2)12-10-22(19)23/h3-4,7,13-15,19,21-22H,5-6,8-12H2,1-2H3/t19-,21-,22-,23-,24+/m0/s1	GYJZZAJJENTSTP-NHFPKVKZSA-N	Metabolite	Abiraterone acetate	Compendium, https://compendium.ch/	Phase I	prioritized	no	no	3.5753	4.27016	0.734126
833	Dabigatran	C25H25N7O3	471.202	211914-51-1	CN1C2=C(C=C(C=C2)C(=O)N(CCC(=O)O)C3=CC=CC=N3)N=C1CNC4=CC=C(C=C4)C(=N)N	InChI=1S/C25H25N7O3/c1-31-20-10-7-17(25(35)32(13-11-23(33)34)21-4-2-3-12-28-21)14-19(20)30-22(31)15-29-18-8-5-16(6-9-18)24(26)27/h2-10,12,14,29H,11,13,15H2,1H3,(H3,26,27)(H,33,34)	YBSJFWOBGCMAKL-UHFFFAOYSA-N	Metabolite	Dabigatran Etexilate	DrugBank, https://go.drugbank.com/	Phase I	prioritized	no	no	-1.51562	0.0204039	0.848764
834	Dabigatran metabolite M324 (BIBR1151)	C17H17N5O2	323.138	1015167-27-7	CN1C2=C(C=C(C=C2)C(=O)O)N=C1CNC3=CC=C(C=C3)C(=N)N	InChI=1S/C17H17N5O2/c1-22-14-7-4-11(17(23)24)8-13(14)21-15(22)9-20-12-5-2-10(3-6-12)16(18)19/h2-8,20H,9H2,1H3,(H3,18,19)(H,23,24)	PLWQWQUVUDJPFA-UHFFFAOYSA-N	Metabolite	Dabigatran Etexilate	DrugBank, https://go.drugbank.com/	Phase I	prioritized	no	no	-1.67006	-0.357159	0.580315
835	Dabigatran metabolite M325	C17H16N4O3	324.122		CN1C=NC2=C1C=CC(=C2)C(=O)N(CCC(O)=O)C1=NC=CC=C1	InChI=1S/C17H16N4O3/c1-20-11-19-13-10-12(5-6-14(13)20)17(24)21(9-7-16(22)23)15-4-2-3-8-18-15/h2-6,8,10-11H,7,9H2,1H3,(H,22,23)	JGHAOUYTBYRFRI-UHFFFAOYSA-N	Metabolite	Dabigatran Etexilate	DrugBank, https://go.drugbank.com/	Phase I	prioritized	no	no	0.418365	0.376599	0.572188
836	Dabigatran metabolite M354	C18H19N5O3	353.149	1015167-29-9	CN1C2=C(C=C(C=C2)C(=O)N(CCC(=O)O)C3=CC=CC=N3)N=C1CN	InChI=1S/C18H19N5O3/c1-22-14-6-5-12(10-13(14)21-16(22)11-19)18(26)23(9-7-17(24)25)15-4-2-3-8-20-15/h2-6,8,10H,7,9,11,19H2,1H3,(H,24,25)	WLVSOHFZTKZNMN-UHFFFAOYSA-N	Metabolite	Dabigatran Etexilate	DrugBank, https://go.drugbank.com/	Phase I	prioritized	no	no	-2.36785	-1.54942	0.630081
837	Dabigatran metabolite M355	C18H18N4O4	354.133	1015167-30-2	CN1C2=C(C=C(C=C2)C(=O)N(CCC(=O)O)C3=CC=CC=N3)N=C1CO	InChI=1S/C18H18N4O4/c1-21-14-6-5-12(10-13(14)20-16(21)11-23)18(26)22(9-7-17(24)25)15-4-2-3-8-19-15/h2-6,8,10,23H,7,9,11H2,1H3,(H,24,25)	XSHQQGMNBDLVGC-UHFFFAOYSA-N	Metabolite	Dabigatran Etexilate	DrugBank, https://go.drugbank.com/	Phase I	prioritized	no	no	-0.104522	-0.349866	0.621955
838	Dabigatran metabolite M369	C18H16N4O5	368.112		CN1C(=NC2=C1C=CC(=C2)C(=O)N(CCC(O)=O)C1=NC=CC=C1)C(O)=O	InChI=1S/C18H16N4O5/c1-21-13-6-5-11(10-12(13)20-16(21)18(26)27)17(25)22(9-7-15(23)24)14-4-2-3-8-19-14/h2-6,8,10H,7,9H2,1H3,(H,23,24)(H,26,27)	UAHPICIFAZXXBO-UHFFFAOYSA-N	Metabolite	Dabigatran Etexilate	DrugBank, https://go.drugbank.com/	Phase I	prioritized	no	no	0.656002	-2.15553	0.622188
839	Dabigatran metabolite M396	C20H21N5O4	395.159	1015167-32-4	CC(=O)NCC1=NC2=C(N1C)C=CC(=C2)C(=O)N(CCC(=O)O)C3=CC=CC=N3	InChI=1S/C20H21N5O4/c1-13(26)22-12-18-23-15-11-14(6-7-16(15)24(18)2)20(29)25(10-8-19(27)28)17-5-3-4-9-21-17/h3-7,9,11H,8,10,12H2,1-2H3,(H,22,26)(H,27,28)	RDBOPNWKRCXFMD-UHFFFAOYSA-N	Metabolite	Dabigatran Etexilate	DrugBank, https://go.drugbank.com/	Phase I	prioritized	no	no	-0.571263	-0.644461	0.700427
840	Dabigatran metabolite M400	C22H21N7O	399.181	1015167-33-5	CN1C2=C(C=C(C=C2)C(=O)NC3=CC=CC=N3)N=C1CNC4=CC=C(C=C4)C(=N)N	InChI=1S/C22H21N7O/c1-29-18-10-7-15(22(30)28-19-4-2-3-11-25-19)12-17(18)27-20(29)13-26-16-8-5-14(6-9-16)21(23)24/h2-12,26H,13H2,1H3,(H3,23,24)(H,25,28,30)	PCUHMXXHLDGABI-UHFFFAOYSA-N	Metabolite	Dabigatran Etexilate	DrugBank, https://go.drugbank.com/	Phase I	prioritized	no	no	-1.40451	-0.302644	0.728652
841	Dabigatran metabolite M486	C25H23N7O4	485.181		CN1C2=C(C=C(C=C2)C(=O)N(CCC(O)=O)C2=NC=CC=C2)N=C1C(=O)NC1=CC=C(C=C1)C(N)=N	InChI=1S/C25H23N7O4/c1-31-19-10-7-16(25(36)32(13-11-21(33)34)20-4-2-3-12-28-20)14-18(19)30-23(31)24(35)29-17-8-5-15(6-9-17)22(26)27/h2-10,12,14H,11,13H2,1H3,(H3,26,27)(H,29,35)(H,33,34)	CRKDWMFDEAYERL-UHFFFAOYSA-N	Metabolite	Dabigatran Etexilate	DrugBank, https://go.drugbank.com/	Phase I	prioritized	no	no	-0.448551	0.259292	0.848998
842	Dabigatran metabolite M486-2	C26H27N7O3	485.218		CN1C2=C(C=C(C=C2)C(=O)N(CCC(=O)OC)C3=CC=CC=N3)N=C1CNC4=CC=C(C=C4)C(=N)N	InChI=1S/C26H27N7O3/c1-32-21-11-8-18(26(35)33(14-12-24(34)36-2)22-5-3-4-13-29-22)15-20(21)31-23(32)16-30-19-9-6-17(7-10-19)25(27)28/h3-11,13,15,30H,12,14,16H2,1-2H3,(H3,27,28)	YNXUXWCCKIZGCU-UHFFFAOYSA-N	Metabolite	Dabigatran Etexilate	DrugBank, https://go.drugbank.com/	Phase I	prioritized	no	no	-1.59421	-0.575593	0.88382
843	Dabigatran metabolite M500	C23H25N5O8	499.17		CN1C(CNC2=CC=C(C=C2)C(N)=N)=NC2=C1C=CC(=C2)C(=O)OC1O[C@H]([C@H](O)[C@@H](O)[C@@H]1O)C(O)=O	InChI=1S/C23H25N5O8/c1-28-14-7-4-11(22(34)36-23-18(31)16(29)17(30)19(35-23)21(32)33)8-13(14)27-15(28)9-26-12-5-2-10(3-6-12)20(24)25/h2-8,16-19,23,26,29-31H,9H2,1H3,(H3,24,25)(H,32,33)/t16-,17-,18+,19-,23?/m1/s1	GQOGBHBGKZPIIP-ZLDYTAISSA-N	Metabolite	Dabigatran Etexilate	DrugBank, https://go.drugbank.com/	Phase I	prioritized	no	no	-3.09003	-2.08301	0.849959
844	Dabigatran metabolite M574	C28H27N7O7	573.197		CN1C(CNC2=CC=C(C=C2)C(=N)NC(=O)OCC(O)=O)=NC2=C1C=CC(=C2)C(=O)N(CCC(O)=O)C1=NC=CC=C1	InChI=1S/C28H27N7O7/c1-34-21-10-7-18(27(40)35(13-11-24(36)37)22-4-2-3-12-30-22)14-20(21)32-23(34)15-31-19-8-5-17(6-9-19)26(29)33-28(41)42-16-25(38)39/h2-10,12,14,31H,11,13,15-16H2,1H3,(H,36,37)(H,38,39)(H2,29,33,41)	AKFQDXNSRLNJTO-UHFFFAOYSA-N	Metabolite	Dabigatran Etexilate	DrugBank, https://go.drugbank.com/	Phase I	prioritized	no	no	-0.23701	-0.757802	0.98382
845	Dabigatran metabolite M602	C30H31N7O7	601.228		CN1C(CNC2=CC=C(C=C2)C(=N)NC(=O)OCCCC(O)=O)=NC2=C1C=CC(=C2)C(=O)N(CCC(O)=O)C1=NC=CC=C1	InChI=1S/C30H31N7O7/c1-36-23-12-9-20(29(42)37(15-13-27(40)41)24-5-2-3-14-32-24)17-22(23)34-25(36)18-33-21-10-7-19(8-11-21)28(31)35-30(43)44-16-4-6-26(38)39/h2-3,5,7-12,14,17,33H,4,6,13,15-16,18H2,1H3,(H,38,39)(H,40,41)(H2,31,35,43)	SFOBGRQDBYEQMB-UHFFFAOYSA-N	Metabolite	Dabigatran Etexilate	DrugBank, https://go.drugbank.com/	Phase I	prioritized	no	no	0.381154	0.110079	1.05393
846	Dabigatran metabolite M630	C32H35N7O7	629.26		CN1C(CNC2=CC=C(C=C2)C(=N)NC(=O)OCCCCCC(O)=O)=NC2=C1C=CC(=C2)C(=O)N(CCC(O)=O)C1=NC=CC=C1	InChI=1S/C32H35N7O7/c1-38-25-14-11-22(31(44)39(17-15-29(42)43)26-7-4-5-16-34-26)19-24(25)36-27(38)20-35-23-12-9-21(10-13-23)30(33)37-32(45)46-18-6-2-3-8-28(40)41/h4-5,7,9-14,16,19,35H,2-3,6,8,15,17-18,20H2,1H3,(H,40,41)(H,42,43)(H2,33,37,45)	OVEQQUQSRPFUCO-UHFFFAOYSA-N	Metabolite	Dabigatran Etexilate	DrugBank, https://go.drugbank.com/	Phase I	prioritized	no	no	1.27967	1.29982	1.12404
847	Dabigatran metabolite M636	C31H37N7O8	635.27		CN1C(CNC2=CC=C(C=C2)C(N)=N)=NC2=C1C=CC(=C2)C(=O)N(CCC(=O)OCC(O)C(O)C(O)C(O)CO)C1=NC=CC=C1	InChI=1S/C31H37N7O8/c1-37-22-10-7-19(14-21(22)36-26(37)15-35-20-8-5-18(6-9-20)30(32)33)31(45)38(25-4-2-3-12-34-25)13-11-27(42)46-17-24(41)29(44)28(43)23(40)16-39/h2-10,12,14,23-24,28-29,35,39-41,43-44H,11,13,15-17H2,1H3,(H3,32,33)	FOEPNRPCVXSDCY-UHFFFAOYSA-N	Metabolite	Dabigatran Etexilate	DrugBank, https://go.drugbank.com/	Phase I	prioritized	no	no	-4.80566	-3.78703	1.13265
848	Dabigatran metabolite M690	C32H35N9O9	689.256		CN1C(CNC2=CC=C(C=C2)C(N)=N)=NC2=C1C=CC(=C2)C(=O)N(CCC(=O)OC1O[C@@H]([C@@H](O)[C@H](O)[C@H]1O)C(=O)NC(N)=O)C1=NC=CC=C1	InChI=1S/C32H35N9O9/c1-40-20-10-7-17(14-19(20)38-22(40)15-37-18-8-5-16(6-9-18)28(33)34)30(47)41(21-4-2-3-12-36-21)13-11-23(42)49-31-26(45)24(43)25(44)27(50-31)29(46)39-32(35)48/h2-10,12,14,24-27,31,37,43-45H,11,13,15H2,1H3,(H3,33,34)(H3,35,39,46,48)/t24-,25-,26+,27-,31?/m0/s1	XRJBHAPIKOSXJS-FAPHDDPZSA-N	Metabolite	Dabigatran Etexilate	DrugBank, https://go.drugbank.com/	Phase I	prioritized	no	no	-4.83978	-3.82116	1.18466
849	Dabigatran-ethyl ester (metabolite M2, BIBR0951)	C27H29N7O3	499.233	429658-95-7	CCOC(=O)CCN(C1=CC=CC=N1)C(=O)C2=CC3=C(C=C2)N(C(=N3)CNC4=CC=C(C=C4)C(=N)N)C	InChI=1S/C27H29N7O3/c1-3-37-25(35)13-15-34(23-6-4-5-14-30-23)27(36)19-9-12-22-21(16-19)32-24(33(22)2)17-31-20-10-7-18(8-11-20)26(28)29/h4-12,14,16,31H,3,13,15,17H2,1-2H3,(H3,28,29)	BGLLICFSSKPUMR-UHFFFAOYSA-N	Metabolite	Dabigatran Etexilate	DrugBank, https://go.drugbank.com/	Phase I	prioritized	no	no	-1.23741	-0.218785	0.918876
850	Darunavir metabolite 15	C20H29N3O4S	407.188		CC(C)CN(C[C@H]([C@H](CC1=CC=CC=C1)N)O)S(=O)(C2=CC=C(C(O)=C2)N)=O	InChI=1S/C20H29N3O4S/c1-14(2)12-23(28(26,27)16-8-9-17(21)19(24)11-16)13-20(25)18(22)10-15-6-4-3-5-7-15/h3-9,11,14,18,20,24-25H,10,12-13,21-22H2,1-2H3/t18-,20+/m0/s1	WWWIHCNFYLYPBT-AZUAARDMSA-N	Metabolite	Darunavir	DrugBank, https://go.drugbank.com/	Phase I	prioritized	no	no	-1.50444	-1.22349	0.751565
851	Darunavir metabolite 19, R374699	C20H29N3O3S	391.193		CC(CN(S(=O)(C1=CC=C(N)C=C1)=O)C[C@@H](O)[C@@H](N)CC2=CC=CC=C2)C	InChI=1S/C20H29N3O3S/c1-15(2)13-23(27(25,26)18-10-8-17(21)9-11-18)14-20(24)19(22)12-16-6-4-3-5-7-16/h3-11,15,19-20,24H,12-14,21-22H2,1-2H3/t19-,20+/m0/s1	NUMJNKDUHFCFJO-VQTJNVASSA-N	Metabolite	Darunavir	DrugBank, https://go.drugbank.com/	Phase I	prioritized	no	no	-1.11603	-0.921101	0.736854
852	Darunavir metabolite 33, R330689	C27H37N3O8S	563.23	313682-97-2	CC(CN(S(=O)(C1=CC=C(N)C=C1)=O)C[C@@H](O)[C@@H](NC(O[C@H]2CO[C@@H]3[C@H]2CCO3)=O)CC4=CC=C(O)C=C4)C	InChI=1S/C27H37N3O8S/c1-17(2)14-30(39(34,35)21-9-5-19(28)6-10-21)15-24(32)23(13-18-3-7-20(31)8-4-18)29-27(33)38-25-16-37-26-22(25)11-12-36-26/h3-10,17,22-26,31-32H,11-16,28H2,1-2H3,(H,29,33)/t22-,23-,24+,25-,26+/m0/s1	SNQVQNQWAPHMDK-HEXNFIEUSA-N	Metabolite	Darunavir	DrugBank, https://go.drugbank.com/	Phase I	prioritized	no	no	2.34254	2.51158	1.01237
853	Darunavir metabolite 6, R426855	C20H29N3O4S	407.188	1809097-04-8	CC(C)(CN(C[C@H]([C@H](CC1=CC=CC=C1)N)O)S(=O)(=O)C2=CC=C(C=C2)N)O	InChI=1S/C20H29N3O4S/c1-20(2,25)14-23(28(26,27)17-10-8-16(21)9-11-17)13-19(24)18(22)12-15-6-4-3-5-7-15/h3-11,18-19,24-25H,12-14,21-22H2,1-2H3/t18-,19+/m0/s1	SKPOYGHDPSYYLM-RBUKOAKNSA-N	Metabolite	Darunavir	DrugBank, https://go.drugbank.com/	Phase I	prioritized	no	no	-2.34507	-2.15826	0.751565
854	Darunavir metabolite/Verapamil metabolite D-715/PR-22	C25H34N2O4	426.252		COC1=C(O)C=C(C=C1)C(CCCNCCC1=CC(OC)=C(OC)C=C1)(C#N)C(C)C	InChI=1S/C25H34N2O4/c1-18(2)25(17-26,20-8-10-22(29-3)21(28)16-20)12-6-13-27-14-11-19-7-9-23(30-4)24(15-19)31-5/h7-10,15-16,18,27-28H,6,11-14H2,1-5H3	VAUMWVGUBVPENJ-UHFFFAOYSA-N	Metabolite	Verapmil	DrugBank, https://go.drugbank.com/	Phase I	prioritized	no	no	1.27225	1.27519	0.850626
855	Dealkylnebivolol	C11H14FNO2	211.101	897661-66-4	NCC(O)C1CCC2=C(C=CC(F)=C2)O1	InChI=1S/C11H14FNO2/c12-8-2-4-10-7(5-8)1-3-11(15-10)9(14)6-13/h2,4-5,9,11,14H,1,3,6,13H2	XEWOKAJCYBGRTK-UHFFFAOYSA-N	Metabolite	Nebivolol	Compendium, https://compendium.ch/	Phase I	prioritized	no	no	-1.95781	-1.94203	0.386035
856	Deaminated amiodarone	C21H20I2O4	589.945	135048-44-1	CCCCC1=C(C2=CC=CC=C2O1)C(C3=CC(I)=C(C(I)=C3)OCCO)=O	InChI=1S/C21H20I2O4/c1-2-3-7-18-19(14-6-4-5-8-17(14)27-18)20(25)13-11-15(22)21(16(23)12-13)26-10-9-24/h4-6,8,11-12,24H,2-3,7,9-10H2,1H3	FHWJUIZOKDUAQQ-UHFFFAOYSA-N	Metabolite	Amiodarone	Colunga Biancatelli et al., J. Geriatric Cardiology, 16(7), 2019	Phase I	prioritized	no	no	6.21306	6.21306	0.700806
857	Deaminated N,N′-didebutyldronedarone	C23H27NO6S	445.156	1310430-08-0	CCCCC1=C(C2=C(O1)C=CC(=C2)NS(=O)(=O)C)C(=O)C3=CC=C(C=C3)OCCCO	InChI=1S/C23H27NO6S/c1-3-4-6-21-22(19-15-17(24-31(2,27)28)9-12-20(19)30-21)23(26)16-7-10-18(11-8-16)29-14-5-13-25/h7-12,15,24-25H,3-6,13-14H2,1-2H3	KOCBODZSBFXCPL-UHFFFAOYSA-N	Metabolite	Dronedarone	DrugBank, https://go.drugbank.com/	Phase I	prioritized	no	no	2.78827	2.78808	0.79705
858	Decladinose	C30H55NO10	589.383	118058-74-5	CC[C@@H]1[C@@]([C@@H]([C@H](C(=O)[C@@H](C[C@@]([C@@H]([C@H]([C@@H]([C@H](C(=O)O1)C)O)C)O[C@H]2[C@@H]([C@H](C[C@H](O2)C)N(C)C)O)(C)OC)C)C)O)(C)O	InChI=1S/C30H55NO10/c1-12-21-30(8,37)25(35)17(4)22(32)15(2)14-29(7,38-11)26(18(5)23(33)19(6)27(36)40-21)41-28-24(34)20(31(9)10)13-16(3)39-28/h15-21,23-26,28,33-35,37H,12-14H2,1-11H3/t15-,16-,17+,18+,19-,20+,21-,23+,24-,25-,26-,28+,29-,30-/m1/s1	QTLYNHBYTKOXTE-FNAMOMDESA-N	Metabolite	Clarithromycin	Wibawa et al., J. Chromatogr. B, 783(2), 2003	Phase I	prioritized	no	no	-1.36161	-1.28366	1.17819
859	Deesterified lactam	C13H17NO3	235.121		OC(C(C1CCCCN1)C2=CC=C(C=C2)O)=O	InChI=1S/C13H17NO3/c15-10-6-4-9(5-7-10)12(13(16)17)11-3-1-2-8-14-11/h4-7,11-12,14-15H,1-3,8H2,(H,16,17)	RONUHFNRYTWMCI-UHFFFAOYSA-N	Metabolite	Methylphenidate	Markowitz et al., Pharmacotherapy, 23(10), 2003	Phase I	prioritized	no	no	-1.16908	-0.679241	0.450313
860	Deesterified p-hydroxymethylphenidate	C13H17NO3	235.121		OC(C(C1CCCCN1)C2=CC=C(C=C2)O)=O	InChI=1S/C13H17NO3/c15-10-6-4-9(5-7-10)12(13(16)17)11-3-1-2-8-14-11/h4-7,11-12,14-15H,1-3,8H2,(H,16,17)	RONUHFNRYTWMCI-UHFFFAOYSA-N	Metabolite	Methylphenidate	Markowitz et al., Pharmacotherapy, 23(10), 2003	Phase I	prioritized	no	no	-1.16908	-0.679241	0.450313
861	Dehydrated 67M-1	C16H14N2O3S	314.073		CC1=C(C(O)=O)SC(C2=CC(C#N)=C(OCC(C)=C)C=C2)=N1	InChI=1S/C16H14N2O3S/c1-9(2)8-21-13-5-4-11(6-12(13)7-17)15-18-10(3)14(22-15)16(19)20/h4-6H,1,8H2,2-3H3,(H,19,20)	XLXWPLIVAATKQH-UHFFFAOYSA-N	Metabolite	Febuxostat	DrugBank, https://go.drugbank.com/	Phase I	prioritized	no	no	2.09203	0.199881	0.530364
862	Dehydrated 67M-2	C16H14N2O3S	314.073		CC(=COC1CCC(CC1C#N)C1NC©C(C(=O)O)S1)C	InChI=1S/C16H14N2O3S/c1-9(2)8-21-13-5-4-11(6-12(13)7-17)15-18-10(3)14(22-15)16(19)20/h4-6,8H,1-3H3,(H,19,20)	DECITMCXDYLXMK-UHFFFAOYSA-N	Metabolite	Febuxostat	DrugBank, https://go.drugbank.com/	Phase I	prioritized	no	no	2.25202	0.359852	0.530364
863	Dehydrolercanidipine	C36H39N3O6	609.284		CC1=C(C(OC)=O)C(C2=CC([N+]([O-])=O)=CC=C2)=C(C(C)=N1)C(OC(C)(CN(CCC(C3=CC=CC=C3)C4=CC=CC=C4)C)C)=O	InChI=1S/C36H39N3O6/c1-24-31(34(40)44-6)33(28-18-13-19-29(22-28)39(42)43)32(25(2)37-24)35(41)45-36(3,4)23-38(5)21-20-30(26-14-9-7-10-15-26)27-16-11-8-12-17-27/h7-19,22,30H,20-21,23H2,1-6H3	JIWNIVBUTXSUBK-UHFFFAOYSA-N	Metabolite	Lercanidipine	Barchielli et al., J. Cardiovasc. Pharmacol., 29, 1997	Phase I	prioritized	no	no	2.29813	3.63495	1.15821
864	Dehydronifedipine	C17H16N2O6	344.101	67035-22-7	CC1=C(C(=C(C(=N1)C)C(=O)OC)C2=CC=CC=C2[N+](=O)[O-])C(=O)OC	InChI=1S/C17H16N2O6/c1-9-13(16(20)24-3)15(14(10(2)18-9)17(21)25-4)11-7-5-6-8-12(11)19(22)23/h5-8H,1-4H3	UMQHJQGNGLQJPF-UHFFFAOYSA-N	Metabolite	Nifedipine	DrugBank, https://go.drugbank.com/	Phase I	prioritized	no	no	1.80491	2.59291	0.585122
865	Deprenyl-N-oxide	C13H17N	203.131	14611-51-9	CC(CC1=CC=CC=C1)N(C)CC#C	InChI=1S/C13H17N/c1-4-10-14(3)12(2)11-13-8-6-5-7-9-13/h1,5-9,12H,10-11H2,2-3H3/t12-/m1/s1	MEZLKOACVSPNER-GFCCVEGCSA-N	Metabolite	Deprenyl	From internal database	Phase I	non-prioritized	yes	no	-0.652047	-0.506708	0.406182
866	Des(benzylpyridyl)atazanavir (M1)	C26H43N5O7	537.316	1192224-24-0	CC(C)(C)[C@@H](C(=O)N[C@@H](CC1=CC=CC=C1)[C@H](CNNC(=O)[C@H](C(C)(C)C)NC(=O)OC)O)NC(=O)OC	InChI=1S/C26H43N5O7/c1-25(2,3)19(29-23(35)37-7)21(33)28-17(14-16-12-10-9-11-13-16)18(32)15-27-31-22(34)20(26(4,5)6)30-24(36)38-8/h9-13,17-20,27,32H,14-15H2,1-8H3,(H,28,33)(H,29,35)(H,30,36)(H,31,34)/t17-,18-,19+,20+/m0/s1	LUAXFCAWZAZCNR-VNTMZGSJSA-N	Metabolite	Atazanavir	Compendium, https://compendium.ch/	Phase I	prioritized	no	no	0.474914	2.02265	1.02728
867	Des(Isopropoxyethyl)bisoprolol	C13H21NO3	239.152	62572-93-4	CC(C)NCC(COC1=CC=C(C=C1)CO)O	InChI=1S/C13H21NO3/c1-10(2)14-7-12(16)9-17-13-5-3-11(8-15)4-6-13/h3-6,10,12,14-16H,7-9H2,1-2H3	XWWMQUXRXOEXDS-UHFFFAOYSA-N	Metabolite	Bisoprolol, Metoprolol	From internal database	Phase I	prioritized	yes	no	-2.41495	-2.39001	0.479266
868	Des-4-chlorobenzoyl-indomethacin	C12H13NO3	219.09	2882-15-7	CC1=C(C2=C(N1)C=CC(=C2)OC)CC(=O)O	InChI=1S/C12H13NO3/c1-7-9(6-12(14)15)10-5-8(16-2)3-4-11(10)13-7/h3-5,13H,6H2,1-2H3,(H,14,15)	TXWGINUZLBAKDF-UHFFFAOYSA-N	Metabolite	Acemetacin	DrugBank, https://go.drugbank.com/	Phase I	prioritized	no	no	1.74372	1.23083	0.400781
869	Desacetylbisacodyl	C18H15NO2	277.11	603-41-8	C1=CC=NC(=C1)C(C2=CC=C(C=C2)O)C3=CC=C(C=C3)O	InChI=1S/C18H15NO2/c20-15-8-4-13(5-9-15)18(17-3-1-2-12-19-17)14-6-10-16(21)11-7-14/h1-12,18,20-21H	LJROKJGQSPMTKB-UHFFFAOYSA-N	Metabolite	Bisacodyl	Sund et al., Acta Pharmacologica et Toxicologica, 1982	Phase I	prioritized	no	yes	2.6561	3.71685	0.524024
870	Desacetyldiltiazem	C20H24N2O3S	372.151	42399-40-6	CN(C)CCN1C2=CC=CC=C2S[C@H]([C@H](C1=O)O)C3=CC=C(C=C3)OC	InChI=1S/C20H24N2O3S/c1-21(2)12-13-22-16-6-4-5-7-17(16)26-19(18(23)20(22)24)14-8-10-15(25-3)11-9-14/h4-11,18-19,23H,12-13H2,1-3H3/t18-,19+/m1/s1	NZHUXMZTSSZXSB-MOPGFXCFSA-N	Metabolite	Diltiazem	DrugBank, https://go.drugbank.com/	Phase I	prioritized	yes	no	-1.21068	-0.846815	0.685065
871	Desacetyldiltiazem-N-oxide	C20H24N2O4S	388.146	122619-90-3	C[N+](C)(CCN1C2=CC=CC=C2S[C@H]([C@H](C1=O)O)C3=CC=C(C=C3)OC)[O-]	InChI=1S/C20H24N2O4S/c1-22(2,25)13-12-21-16-6-4-5-7-17(16)27-19(18(23)20(21)24)14-8-10-15(26-3)11-9-14/h4-11,18-19,23H,12-13H2,1-3H3/t18-,19+/m1/s1	IUGDJMNXZDLMHP-MOPGFXCFSA-N	Metabolite	Diltiazem	DrugBank, https://go.drugbank.com/	Phase I	prioritized	no	no	1.07916	1.14343	0.699775
872	Desacetyl-N,O-didesmethyldiltiazem	C18H20N2O3S	344.119	86408-42-6	CNCCN1C2=CC=CC=C2S[C@H]([C@H](C1=O)O)C3=CC=C(C=C3)O	InChI=1S/C18H20N2O3S/c1-19-10-11-20-14-4-2-3-5-15(14)24-17(16(22)18(20)23)12-6-8-13(21)9-7-12/h2-9,16-17,19,21-22H,10-11H2,1H3/t16-,17+/m1/s1	ZTRZZXJIQHVVGS-SJORKVTESA-N	Metabolite	Diltiazem	DrugBank, https://go.drugbank.com/	Phase I	prioritized	no	no	-1.48459	-1.45459	0.614953
873	Desacetyl-N-monodesmethyldiltiazem	C19H22N2O3S	358.135	86408-44-8	CNCCN1C2=CC=CC=C2S[C@H]([C@H](C1=O)O)C3=CC=C(C=C3)OC	InChI=1S/C19H22N2O3S/c1-20-11-12-21-15-5-3-4-6-16(15)25-18(17(22)19(21)23)13-7-9-14(24-2)10-8-13/h3-10,17-18,20,22H,11-12H2,1-2H3/t17-,18+/m1/s1	HNXJRKQNTGIDDU-MSOLQXFVSA-N	Metabolite	Diltiazem	DrugBank, https://go.drugbank.com/	Phase I	prioritized	no	no	-1.3387	-1.30965	0.650009
874	Desacetyl-O-desmethyldiltiazem	C19H22N2O3S	358.135	84903-82-2	CN(C)CCN1C2=C(S[C@H]([C@@H](O)C1=O)C1=CC=C(O)C=C1)C=CC=C2	InChI=1S/C19H22N2O3S/c1-20(2)11-12-21-15-5-3-4-6-16(15)25-18(17(23)19(21)24)13-7-9-14(22)10-8-13/h3-10,17-18,22-23H,11-12H2,1-2H3/t17-,18+/m1/s1	QYKYTLTVPBXRNC-MSOLQXFVSA-N	Metabolite	Diltiazem	DrugBank, https://go.drugbank.com/	Phase I	prioritized	no	no	-1.35657	-0.992276	0.650009
875	Desacrylibrutininb	C23H24N6O	400.201		CN1CCC[C@@H](N2C3=NC=NC(N)=C3C(C4=CC=C(OC5=CC=CC=C5)C=C4)=N2)C1	InChI=1S/C23H24N6O/c1-28-13-5-6-17(14-28)29-23-20(22(24)25-15-26-23)21(27-29)16-9-11-19(12-10-16)30-18-7-3-2-4-8-18/h2-4,7-12,15,17H,5-6,13-14H2,1H3,(H2,24,25,26)/t17-/m1/s1	VUCCOJRMQJEQCP-QGZVFWFLSA-N	Metabolite	Ibrutinib	Rood et al., Investigational New Drugs, 39(1), 2021	Phase I	prioritized	no	no	-1.46082	0.0753702	0.755348
876	Desacyldehydropravastatin	C18H24O5	320.162	136590-28-8	C[C@H]1C=CC2=C([C@H]1CC[C@H](C[C@H](CC(=O)O)O)O)C=CC(=C2)O	InChI=1S/C18H24O5/c1-11-2-3-12-8-13(19)5-7-17(12)16(11)6-4-14(20)9-15(21)10-18(22)23/h2-3,5,7-8,11,14-16,19-21H,4,6,9-10H2,1H3,(H,22,23)/t11-,14+,15+,16-/m0/s1	STGSFABFWFDJSQ-SRMUXQRQSA-N	Metabolite	Pravastatin	DrugBank, https://go.drugbank.com/	Phase I	prioritized	no	no	2.05936	1.35831	0.6177
877	Desaminated propafenone metabolite	C15H14O2	226.099	3516-95-8	O=C(C1=CC=CC=C1O)CCC2=CC=CC=C2	InChI=1S/C15H14O2/c16-14-9-5-4-8-13(14)15(17)11-10-12-6-2-1-3-7-12/h1-9,16H,10-11H2	JCPGMXJLFWGRMZ-UHFFFAOYSA-N	Metabolite	Propafenone	DrugBank, https://go.drugbank.com/	Phase I	prioritized	no	no	4.15624	4.15623	0.439449
878	Descarbonyllacosamide	C11H16N2O2	208.121	196601-69-1	COC[C@H](C(=O)NCC1=CC=CC=C1)N	InChI=1S/C11H16N2O2/c1-15-8-10(12)11(14)13-7-9-5-3-2-4-6-9/h2-6,10H,7-8,12H2,1H3,(H,13,14)/t10-/m1/s1	WPLANNRKFDHEKD-SNVBAGLBSA-N	Metabolite	Lacosamide	DrugBank, https://go.drugbank.com/	Phase I	prioritized	no	no	-2.86946	-2.43626	0.402804
879	Descladinose-6-N-desmethylazithromycin	C29H56N2O9	576.399	111247-94-0	CC[C@@H]1[C@@](O)([C@@H]([C@H](N(C)C[C@@H](C[C@@](O)([C@@H]([C@H]([C@@H]([C@H](C(O1)=O)C)O)C)O[C@H]2[C@@H]([C@H](C[C@H](O2)C)NC)O)C)C)C)O)C	InChI=1S/C29H56N2O9/c1-11-21-29(8,37)24(34)19(6)31(10)14-15(2)13-28(7,36)25(17(4)22(32)18(5)26(35)39-21)40-27-23(33)20(30-9)12-16(3)38-27/h15-25,27,30,32-34,36-37H,11-14H2,1-10H3/t15-,16-,17+,18-,19-,20+,21-,22+,23-,24-,25-,27+,28-,29-/m1/s1	SZROGRUAGWWKKR-NHUOXGILSA-N	Metabolite	Azithromycin	From internal database	Phase I	prioritized	no	no	-5.78201	-5.77091	1.16574
880	Descladinose-dehydroxy-2-ene-azithromycin	C30H56N2O8	572.404		CC[C@@H]1[C@](C)([C@@H]([C@@H](C)N(C)C[C@H](C)C[C@](C)([C@@H]([C@@H](C)/C=C(/C)\C(=O)O1)O[C@H]1[C@@H]([C@H](C[C@@H](C)O1)N(C)C)O)O)O)O	InChI=1S/C30H56N2O8/c1-12-23-30(8,37)25(34)21(6)32(11)16-17(2)15-29(7,36)26(18(3)13-19(4)27(35)39-23)40-28-24(33)22(31(9)10)14-20(5)38-28/h13,17-18,20-26,28,33-34,36-37H,12,14-16H2,1-11H3/b19-13-/t17-,18+,20-,21-,22+,23-,24-,25-,26-,28+,29-,30-/m1/s1	RPKREJAWUPYFEA-HCEUWYCISA-N	Metabolite	Azithromycin	Compendium, https://compendium.ch/	Phase I	prioritized	no	no	-4.38487	-4.31826	1.17161
881	Desethylamisulpride C2	C15H23N3O4S	341.141	93839-82-8	CCS(=O)(=O)C1=C(C=C(C(=C1)C(=O)NCC2CCCN2)OC)N	InChI=1S/C15H23N3O4S/c1-3-23(20,21)14-7-11(13(22-2)8-12(14)16)15(19)18-9-10-5-4-6-17-10/h7-8,10,17H,3-6,9,16H2,1-2H3,(H,18,19)	BEDJAYJKACGEHH-UHFFFAOYSA-N	Metabolite	Amisulpride	Compendium, https://compendium.ch/	Phase I	prioritized	no	no	-3.73184	-3.71696	0.605238
882	Desethylbilastine	C26H33N3O3	435.252		CC(C)(C1=CC=C(C=C1)CCN2CCC(CC2)C3=NC4=CC=CC=C4N3CCO)C(=O)O	InChI=1S/C26H33N3O3/c1-26(2,25(31)32)21-9-7-19(8-10-21)11-14-28-15-12-20(13-16-28)24-27-22-5-3-4-6-23(22)29(24)17-18-30/h3-10,20,30H,11-18H2,1-2H3,(H,31,32)	RMALIQMLRXZLAU-UHFFFAOYSA-N	Metabolite	Bilastine	Lucero et al., Drug Chem. Toxicol., 35, 2012	Phase I	prioritized	no	no	-0.6727	0.78599	0.864856
883	Desethylchloroquine	C16H22ClN3	291.15	1476-52-4	CCNCCCC(C)NC1=C2C=CC(=CC2=NC=C1)Cl	InChI=1S/C16H22ClN3/c1-3-18-9-4-5-12(2)20-15-8-10-19-16-11-13(17)6-7-14(15)16/h6-8,10-12,18H,3-5,9H2,1-2H3,(H,19,20)	MCYUUUTUAAGOOT-UHFFFAOYSA-N	Metabolite	Hydroxychloroquine	DrugBank, https://go.drugbank.com/	Phase I	prioritized	no	no	-1.38954	-1.36379	0.557758
884	Desethyldabigatran etexilate (metabolite M1, BIBR1087)	C32H37N7O5	599.286	212321-78-3	CCCCCCOC(=O)/N=C(/C1=CC=C(C=C1)NCC2=NC3=C(N2C)C=CC(=C3)C(=O)N(CCC(=O)O)C4=CC=CC=N4)\N	InChI=1S/C32H37N7O5/c1-3-4-5-8-19-44-32(43)37-30(33)22-10-13-24(14-11-22)35-21-28-36-25-20-23(12-15-26(25)38(28)2)31(42)39(18-16-29(40)41)27-9-6-7-17-34-27/h6-7,9-15,17,20,35H,3-5,8,16,18-19,21H2,1-2H3,(H,40,41)(H2,33,37,43)	UGEWTLXHMYKLCO-UHFFFAOYSA-N	Metabolite	Dabigatran Etexilate	DrugBank, https://go.drugbank.com/	Phase I	prioritized	no	no	1.54781	2.69531	1.1091
885	Desethylene ciprofloxacin	C15H16FN3O3	305.118	103222-12-4	C1CC1N2C=C(C(=O)C3=CC(=C(C=C32)NCCN)F)C(=O)O	InChI=1S/C15H16FN3O3/c16-11-5-9-13(6-12(11)18-4-3-17)19(8-1-2-8)7-10(14(9)20)15(21)22/h5-8,18H,1-4,17H2,(H,21,22)	ZYLULTURYPAERI-UHFFFAOYSA-N	Metabolite	Ciprofloxacin	DrugBank, https://go.drugbank.com/	Phase I	prioritized	no	no	-2.38027	-2.24647	0.528737
886	Desethylhydroxychloroquine (Cletoquine)	C16H22ClN3O	307.145	4298-15-1	CC(CCCNCCO)NC1=C2C=CC(=CC2=NC=C1)Cl	InChI=1S/C16H22ClN3O/c1-12(3-2-7-18-9-10-21)20-15-6-8-19-16-11-13(17)4-5-14(15)16/h4-6,8,11-12,18,21H,2-3,7,9-10H2,1H3,(H,19,20)	XFICNUNWUREFDP-UHFFFAOYSA-N	Metabolite	Hydroxychloroquine	DrugBank, https://go.drugbank.com/	Phase I	prioritized	no	no	-2.43641	-2.40624	0.572469
887	Desethylpiperacillin	C21H23N5O7S	489.132		CC1([C@@H](N2[C@H](S1)[C@@H](C2=O)NC(=O)[C@@H](C3=CC=CC=C3)NC(=O)N4CCNC(=O)C4=O)C(=O)O)C	InChI=1S/C21H23N5O7S/c1-21(2)13(19(31)32)26-16(29)12(18(26)34-21)23-14(27)11(10-6-4-3-5-7-10)24-20(33)25-9-8-22-15(28)17(25)30/h3-7,11-13,18H,8-9H2,1-2H3,(H,22,28)(H,23,27)(H,24,33)(H,31,32)/t11-,12-,13+,18-/m1/s1	MKBNTPDMOZKDSO-ZIVKBKJYSA-N	Metabolite	Piperacillin	Wyeth Pharmaceuticals Inc., FDA approval document of Zosyn, 2007	Phase I	prioritized	no	no	-1.72142	-3.13646	0.804043
888	Deshydroxyethoxyticagrelor (AR-C124910XX) (M8)	C21H24F2N6O3S	478.16	220347-05-7	CCCSC1=NC(=C2C(=N1)N(N=N2)[C@@H]3C[C@@H]([C@H]([C@H]3O)O)O)N[C@@H]4C[C@H]4C5=CC(=C(C=C5)F)F	InChI=1S/C21H24F2N6O3S/c1-2-5-33-21-25-19(24-13-7-10(13)9-3-4-11(22)12(23)6-9)16-20(26-21)29(28-27-16)14-8-15(30)18(32)17(14)31/h3-4,6,10,13-15,17-18,30-32H,2,5,7-8H2,1H3,(H,24,25,26)/t10-,13+,14+,15-,17-,18+/m0/s1	XYLIQTKEYHWYGG-XUNGLMTJSA-N	Metabolite	Ticagrelor	Compendium, https://compendium.ch/	Phase I	prioritized	no	no	2.32427	2.32563	0.79465
889	Desisobutylnisoldipine	C16H16N2O6	332.101	74936-71-3	CC1=C(C(C(=C(N1)C)C(=O)OC)C2=CC=CC=C2[N+](=O)[O-])C(=O)O	InChI=1S/C16H16N2O6/c1-8-12(15(19)20)14(13(9(2)17-8)16(21)24-3)10-6-4-5-7-11(10)18(22)23/h4-7,14,17H,1-3H3,(H,19,20)	IGTNUCYFOBDUEF-UHFFFAOYSA-N	Metabolite	Nifedipine	DrugBank, https://go.drugbank.com/	Phase I	prioritized	no	no	1.36493	0.340846	0.564543
890	Desisopropylmetoprolol	C12H19NO3	225.136		COCCC1=CC=C(C=C1)OC[C@@H](CN)O	InChI=1S/C12H19NO3/c1-15-7-6-10-2-4-12(5-3-10)16-9-11(14)8-13/h2-5,11,14H,6-9,13H2,1H3/t11-/m1/s1	XJWXVDJGNOHFLR-LLVKDONJSA-N	Metabolite	Metoprolol	DrugBank, https://go.drugbank.com/	Phase I	prioritized	no	no	-2.4803	-2.46484	0.44421
891	Desmethylamolodipine (M6)	C19H23ClN2O5	394.13	113994-37-9	CCOC(C1=C(COCCN)NC(C)=C(C(O)=O)C1C2=CC=CC=C2Cl)=O	InChI=1S/C19H23ClN2O5/c1-3-27-19(25)17-14(10-26-9-8-21)22-11(2)15(18(23)24)16(17)12-6-4-5-7-13(12)20/h4-7,16,22H,3,8-10,21H2,1-2H3,(H,23,24)	RMMLXNROVBYURX-UHFFFAOYSA-N	Metabolite	Amlodipine	DrugBank, https://go.drugbank.com/	Phase I	prioritized	no	no	-1.58921	-1.02797	0.684688
892	Desmethylchlorprothixene	C17H16ClNS	301.069	51382-91-3	CNCC/C=C1C2=CC=CC=C2SC3=C/1C=C(Cl)C=C3	InChI=1S/C17H16ClNS/c1-19-10-4-6-13-14-5-2-3-7-16(14)20-17-9-8-12(18)11-15(13)17/h2-3,5-9,11,19H,4,10H2,1H3	MFNIWJBWDRDXPK-UHFFFAOYSA-N	Metabolite	Chlorprothixene	Compendium, https://compendium.ch/	Phase I	prioritized	no	no	1.44091	1.44251	0.52814
893	Desmethylchlorprothixene-sulfoxide	C17H16ClNOS	317.064		CNCC/C=C\1/C2CCCCC2S(=O)C2CCC(CC12)Cl	InChI=1S/C17H16ClNOS/c1-19-10-4-6-13-14-5-2-3-7-16(14)21(20)17-9-8-12(18)11-15(13)17/h2-3,5-9,11,19H,4,10H2,1H3/b13-6-	HYBHNKLMYBQZJR-MLPAPPSSSA-N	Metabolite	Chlorprothixene	Compendium, https://compendium.ch/	Phase I	prioritized	no	no	0.0667681	0.0684198	0.542851
894	Desmethylclomipramine	C18H21ClN2	300.139	303-48-0	CNCCCN1C2=CC=CC=C2CCC3=C1C=C(C=C3)Cl	InChI=1S/C18H21ClN2/c1-20-11-4-12-21-17-6-3-2-5-14(17)7-8-15-9-10-16(19)13-18(15)21/h2-3,5-6,9-10,13,20H,4,7-8,11-12H2,1H3	VPIXQGUBUKFLRF-UHFFFAOYSA-N	Metabolite	Clomipramine	DrugBank, https://go.drugbank.com/	Phase I	prioritized	no	no	0.947055	1.25851	0.576081
895	Desmethyllevofloxacin	C17H18FN3O4	347.128	117707-40-1	C[C@H]1COC2=C3N1C=C(C(=O)C3=CC(=C2N4CCNCC4)F)C(=O)O	InChI=1S/C17H18FN3O4/c1-9-8-25-16-13-10(15(22)11(17(23)24)7-21(9)13)6-12(18)14(16)20-4-2-19-3-5-20/h6-7,9,19H,2-5,8H2,1H3,(H,23,24)/t9-/m0/s1	WKRSSAPQZDHYRV-VIFPVBQESA-N	Metabolite	Levofloxacin	DrugBank, https://go.drugbank.com/	Phase I	prioritized	no	no	-2.06407	-1.83723	0.599082
896	Desmethylnortriptyline	C18H19N	249.152	4444-42-2	C1CC2=CC=CC=C2C(=CCCN)C3=CC=CC=C31	InChI=1S/C18H19N/c19-13-5-10-18-16-8-3-1-6-14(16)11-12-15-7-2-4-9-17(15)18/h1-4,6-10H,5,11-13,19H2	PTQFRALDEONNOA-UHFFFAOYSA-N	Metabolite	Amitryptiline	DrugBank, https://go.drugbank.com/	Phase I	prioritized	no	no	0.960805	0.96277	0.523556
897	Desmethylquinine	C19H22N2O2	310.168	524-63-0	OC1=CC2=C([C@@H](O)[C@@H]3C[C@@H]4CCN3C[C@@H]4C=C)C=CN=C2C=C1	InChI=1S/C19H22N2O2/c1-2-12-11-21-8-6-13(12)9-18(21)19(23)15-5-7-20-17-4-3-14(22)10-16(15)17/h2-5,7,10,12-13,18-19,22-23H,1,6,8-9,11H2/t12-,13-,18-,19+/m0/s1	VJFMSYZSFUWQPZ-BIPCEHGGSA-N	Metabolite	Quinine	Marcsisin et al., Malar. J., 12(1), 2013	Phase I	prioritized	no	no	-2.33074	-1.08021	0.61087
898	Desosaminylazithromycin	C30H58N2O9	590.414	117693-41-1	CC[C@@H]1[C@@](C)(O)[C@H](O)[C@@H](C)N(C)C[C@H](C)C[C@@](C)(O)[C@H](O[C@H]2[C@H](O)[C@@H](N(C)C)C[C@@H](C)O2)[C@@H](C)[C@H](O)[C@@H](C)C(O1)=O	InChI=1S/C30H58N2O9/c1-12-22-30(8,38)25(35)20(6)32(11)15-16(2)14-29(7,37)26(18(4)23(33)19(5)27(36)40-22)41-28-24(34)21(31(9)10)13-17(3)39-28/h16-26,28,33-35,37-38H,12-15H2,1-11H3/t16-,17-,18+,19-,20-,21+,22-,23+,24-,25-,26-,28+,29-,30-/m1/s1	PXDYILJJHOVNLO-NZMWSZMZSA-N	Metabolite	Azithromycin	Compendium, https://compendium.ch/	Phase I	prioritized	no	no	-5.65784	-5.59124	1.20079
899	Dextroamphetamine	C9H13N	135.105	51-64-9	C[C@@H](CC1=CC=CC=C1)N	InChI=1S/C9H13N/c1-8(10)7-9-5-3-2-4-6-9/h2-6,8H,7,10H2,1H3/t8-/m0/s1	KWTSXDURSIMDCE-QMMMGPOBSA-N	Metabolite	Lisdexamfetamine	DrugBank, https://go.drugbank.com/	Phase I	prioritized	no	no	-1.22885	-1.22617	0.294911
900	Dextrorphan	C17H23NO	257.178	125-73-5	CN1CC[C@@]23CCCC[C@@H]2[C@@H]1CC4=C3C=C(C=C4)O	InChI=1S/C17H23NO/c1-18-9-8-17-7-3-2-4-14(17)16(18)10-12-5-6-13(19)11-15(12)17/h5-6,11,14,16,19H,2-4,7-10H2,1H3/t14-,16+,17+/m1/s1	JAQUASYNZVUNQP-PVAVHDDUSA-N	Metabolite	Dextromethorphan	DrugBank, https://go.drugbank.com/	Phase I	prioritized	yes	no	-0.153412	-0.141001	0.54664
901	Dextrose	C6H12O6	180.063	492-62-6	C([C@@H]1[C@H]([C@@H]([C@H]([C@H](O1)O)O)O)O)O	InChI=1S/C6H12O6/c7-1-2-3(8)4(9)5(10)6(11)12-2/h2-11H,1H2/t2-,3-,4+,5-,6+/m1/s1	WQZGKKKJIJFFOK-DVKNGEFBSA-N	Metabolite	Sorbitol	DrugBank, https://go.drugbank.com/	Phase I	prioritized	no	no	-2.93254	-2.93254	0.298597
902	Dichloroacetic acid	C2H2Cl2O2	127.943	79-43-6	O=C(O)C([H])(Cl)Cl	InChI=1S/C2H2Cl2O2/c3-1(4)2(5)6/h1H,(H,5,6)","SMILES":"O=C(O)C([H])(Cl)Cl	JXTHNDFMNIQAHM-UHFFFAOYSA-N	Metabolite	Chloral hydrate	Shroads et al., Drug Metab. Pers. Ther., 30(1), 2014	Phase I	prioritized	no	no	-0.0761931	-1.97733	0.129955
903	Diclofenac-2',3'-oxide	C14H11Cl2NO3	311.012		C1=CC=C(C(=C1)CC(=O)O)NC2=C(C=CC3C2(O3)Cl)Cl	InChI=1S/C14H11Cl2NO3/c15-9-5-6-11-14(16,20-11)13(9)17-10-4-2-1-3-8(10)7-12(18)19/h1-6,11,17H,7H2,(H,18,19)	FFEFAUPXSXXFBD-UHFFFAOYSA-N	Metabolite	Diclofenac	DrugBank, https://go.drugbank.com/	Phase I	prioritized	no	no	2.58259	1.86564	0.472362
904	Diclofenac-O-imine-methine	C13H9Cl2N	249.011		ClC1=CC=CC(Cl)=C1\N=C1/C=CC=CC1=C	InChI=1S/C13H9Cl2N/c1-9-5-2-3-8-12(9)16-13-10(14)6-4-7-11(13)15/h2-8H,1H2/b16-12+	ORCBPRUTYDPFLS-FOWTUZBSSA-N	Metabolite	Diclofenac	DrugBank, https://go.drugbank.com/	Phase I	prioritized	no	no	3.06243	3.07456	0.393175
905	Didesethylchloroquine	C14H18ClN3	263.119	4298-14-0	CC(CCCN)NC1=C2C=CC(=CC2=NC=C1)Cl	InChI=1S/C14H18ClN3/c1-10(3-2-7-16)18-13-6-8-17-14-9-11(15)4-5-12(13)14/h4-6,8-10H,2-3,7,16H2,1H3,(H,17,18)	GYEDIFVVTRKXHP-UHFFFAOYSA-N	Metabolite	Hydroxychloroquine	DrugBank, https://go.drugbank.com/	Phase I	prioritized	no	no	-1.97001	-1.94272	0.487646
906	Didesmethylchlorprothixene	C16H14ClNS	287.054		NCC/C=C1C2=CC=CC=C2SC3=C/1C=C(Cl)C=C3	InChI=1S/C16H14ClNS/c17-11-7-8-16-14(10-11)12(5-3-9-18)13-4-1-2-6-15(13)19-16/h1-2,4-8,10H,3,9,18H2/b12-5-	NNBMGBOYFCXBHF-XGICHPGQSA-N	Metabolite	Chlorprothixene	Compendium, https://compendium.ch/	Phase I	prioritized	no	no	1.21724	1.2192	0.493084
907	Didesmethylcitalopram	C18H17FN2O	296.132	62498-69-5	C1C2=C(C=CC(=C2)C#N)C(O1)(CCCN)C3=CC=C(C=C3)F	InChI=1S/C18H17FN2O/c19-16-5-3-15(4-6-16)18(8-1-9-20)17-7-2-13(11-21)10-14(17)12-22-18/h2-7,10H,1,8-9,12,20H2	RKUKMUWCRLRPEJ-UHFFFAOYSA-N	Metabolite	Citalopram	DrugBank, https://go.drugbank.com/	Phase I	prioritized	yes	no	-0.0844266	-0.0825878	0.552694
908	Didesmethylclomipramine	C17H19ClN2	286.124	62724-32-7	C1CC2=CC=CC=C2N(C3=C1C=CC(=C3)Cl)CCCN	InChI=1S/C17H19ClN2/c18-15-9-8-14-7-6-13-4-1-2-5-16(13)20(11-3-10-19)17(14)12-15/h1-2,4-5,8-9,12H,3,6-7,10-11,19H2	LHDZEFLZJRLKPT-UHFFFAOYSA-N	Metabolite	Clomipramine	DrugBank, https://go.drugbank.com/	Phase I	prioritized	no	no	0.389523	1.02933	0.541025
909	Diethylamine	C4H11N	73.0891	109-89-7	CCNCC	InChI=1S/C4H11N/c1-3-5-4-2/h5H,3-4H2,1-2H3	HPNMFZURTQLUMO-UHFFFAOYSA-N	Metabolite	Disulfiram	Compendium, https://compendium.ch/	Phase I	prioritized	no	no	-2.72128	-2.72097	0.177537
910	Diethyldithiocarbamic acid (DDC)	C5H11NS2	149.033	147-84-2	CCN(CC)C(=S)S	InChI=1S/C5H11NS2/c1-3-6(4-2)5(7)8/h3-4H2,1-2H3,(H,7,8)	LMBWSYZSUOEYSN-UHFFFAOYSA-N	Metabolite	Disulfiram	Compendium, https://compendium.ch/	Phase I	prioritized	no	no	1.36275	0.873274	0.246975
911	Diethyldithiomethylcarbamate (Me-DDC)	C6H13NS2	163.049	686-07-7	CCN(C(SC)=S)CC	InChI=1S/C6H13NS2/c1-4-7(5-2)6(8)9-3/h4-5H2,1-3H3	JYRXPFCUABYLPD-UHFFFAOYSA-N	Metabolite	Disulfiram	Johansson, Acta Psychiatr. Scand., 86(S369), 1992	Phase I	prioritized	no	no	2.39447	2.39447	0.282031
912	Diethylthiomethylcarbamate (Me-DTC)	C6H13NOS	147.072	37174-63-3	CCN(C(SC)=O)CC	InChI=1S/C6H13NOS/c1-4-7(5-2)6(8)9-3/h4-5H2,1-3H3	AQTFQQHFHGBCPG-UHFFFAOYSA-N	Metabolite	Disulfiram	Johansson, Acta Psychiatr. Scand., 86(S369), 1992	Phase I	prioritized	no	no	1.5046	1.5046	0.272312
913	Diethylthiomethylcarbamate-sulfone	C6H13NO3S	179.062	155514-79-7	CCN(C(S(C)(=O)=O)=O)CC	InChI=1S/C6H13NO3S/c1-4-7(5-2)6(8)11(3,9)10/h4-5H2,1-3H3	XRFGLFAEBISDIV-UHFFFAOYSA-N	Metabolite	Disulfiram	Johansson, Acta Psychiatr. Scand., 86(S369), 1992	Phase I	prioritized	no	no	-0.397447	-0.253419	0.301732
914	Diethylthiomethylcarbamate-sulfoxide	C6H13NO2S	163.067	140703-15-7	CCN(C(S(C)=O)=O)CC	InChI=1S/C6H13NO2S/c1-4-7(5-2)6(8)10(3)9/h4-5H2,1-3H3	FQSRGOGWCPXJIN-UHFFFAOYSA-N	Metabolite	Disulfiram	Johansson, Acta Psychiatr. Scand., 86(S369), 1992	Phase I	prioritized	no	no	-0.498437	-0.360248	0.287022
915	Dihydro-5-fluorouracil (FUH2)	C4H5FN2O2	132.034	696-06-0	C1C(C(=O)NC(=O)N1)F	InChI=1S/C4H5FN2O2/c5-2-1-6-4(9)7-3(2)8/h2H,1H2,(H2,6,7,8,9)	RAIRJKWTBBDDAR-UHFFFAOYSA-N	Metabolite	Capecitabine	Compendium, https://compendium.ch/	Phase I	prioritized	no	no	-1.03892	-1.03729	0.192433
916	Dihydrodihydroxy-phenobarbital	C12H14N2O5	266.09		CCC1(C(C=C2)=CC(O)C2O)C(NC(NC1=O)=O)=O	InChI=1S/C12H14N2O5/c1-2-12(6-3-4-7(15)8(16)5-6)9(17)13-11(19)14-10(12)18/h3-5,7-8,15-16H,2H2,1H3,(H2,13,14,17,18,19)	UGFLLWMLFCOVBY-UHFFFAOYSA-N	Metabolite	Phenobarbital	Eady et al., Neupsy Key, 2016	Phase I	prioritized	no	no	-1.04325	-1.04519	0.453038
917	Dihydrodiolibrutinib (PCI-45227, M37)	C25H26N6O4	474.202	1654820-87-7	C1C[C@H](CN(C1)C(=O)C(CO)O)N2C3=NC=NC(=C3C(=N2)C4=CC=C(C=C4)OC5=CC=CC=C5)N	InChI=1S/C25H26N6O4/c26-23-21-22(16-8-10-19(11-9-16)35-18-6-2-1-3-7-18)29-31(24(21)28-15-27-23)17-5-4-12-30(13-17)25(34)20(33)14-32/h1-3,6-11,15,17,20,32-33H,4-5,12-14H2,(H2,26,27,28)/t17-,20?/m1/s1	NWKPMPRXJGMTKQ-DIAVIDTQSA-N	Metabolite	Ibrutinib	DrugBank, https://go.drugbank.com/	Phase I	prioritized	no	no	-0.890908	1.06345	0.855114
918	Dihydromorphine	C17H21NO3	287.152	509-60-4	CN1CC[C@]23[C@@H]4[C@H]1CC5=C2C(=C(C=C5)O)O[C@H]3[C@H](CC4)O	InChI=1S/C17H21NO3/c1-18-7-6-17-10-3-5-13(20)16(17)21-15-12(19)4-2-9(14(15)17)8-11(10)18/h2,4,10-11,13,16,19-20H,3,5-8H2,1H3/t10-,11+,13-,16-,17-/m0/s1	IJVCSMSMFSCRME-KBQPJGBKSA-N	Metabolite	Dihydrocodeine	Compendium, https://compendium.ch/	Phase I	prioritized	no	no	-2.09767	-2.02265	0.561584
919	Dihydrosimvastatin-3',5'-diol	C25H40O7	452.277		CCC(C)(C)C(=O)O[C@H]1C[C@H](C(C2=CC([C@@H]([C@@H]([C@@H]12)CC[C@@H]3C[C@H](CC(=O)O3)O)C)O)O)C	InChI=1S/C25H40O7/c1-6-25(4,5)24(30)32-20-9-13(2)23(29)18-12-19(27)14(3)17(22(18)20)8-7-16-10-15(26)11-21(28)31-16/h12-17,19-20,22-23,26-27,29H,6-11H2,1-5H3/t13-,14-,15-,16-,17+,19?,20+,22-,23?/m1/s1	MRCKOKWQDZYFLT-IHHACARCSA-N	Metabolite	Simvastatin	DrugBank, https://go.drugbank.com/	Phase I	prioritized	no	no	2.51441	2.51441	0.906989
920	Dihydroxy-O-demethylated silybin (hydroxylations at different positions possible)	C24H20O12	500.095		O=C(C1=C(O)C(O)=C(O)C=C1O2)[C@H](O)[C@H]2C(C=C3)=CC(O4)=C3O[C@H](CO)[C@H]4C5=CC(O)=C(O)C(O)=C5	InChI=1S/C24H20O12/c25-7-16-23(9-3-10(26)18(29)11(27)4-9)35-14-5-8(1-2-13(14)34-16)24-22(33)21(32)17-15(36-24)6-12(28)19(30)20(17)31/h1-6,16,22-31,33H,7H2/t16-,22+,23-,24-/m1/s1	RTNZIYGKEBIDHR-VBICKZDXSA-N	Metabolite	Silymarin	Xie et al., Molecules, 24(20), 2019	Phase I	prioritized	no	no	1.87629	1.87591	0.815196
921	Diosmetin	C16H12O6	300.063	520-34-3	COC1=C(C=C(C=C1)C2=CC(=O)C3=C(C=C(C=C3O2)O)O)O	InChI=1S/C16H12O6/c1-21-13-3-2-8(4-10(13)18)14-7-12(20)16-11(19)5-9(17)6-15(16)22-14/h2-7,17-19H,1H3	MBNGWHIJMBWFHU-UHFFFAOYSA-N	Metabolite	Diosmin	Zheng et al., Food Funct., 11, 2020	Phase I	prioritized	no	no	2.54819	2.45737	0.504393
922	Diosmin metabolite g	C29H34O16	638.185					Metabolite	Diosmin	Zheng et al., Food Funct., 11, 2020	Phase I	prioritized	no	no			1.07827
923	Diosmin metabolite h	C28H32O17	640.164					Metabolite	Diosmin	Zheng et al., Food Funct., 11, 2020	Phase I	prioritized	no	no			1.05792
924	Diosmin metabolite i	C27H32O14	580.179		C[C@H]1[C@H](O)[C@@H](O)[C@@H](O)[C@H](OC[C@@H]2[C@@H](O)[C@H](O)[C@@H](O)[C@H](OC3=CC(O)=C4C(OC(C5=CC(O)=C(OC)C=C5)=C4)=C3)O2)O1	InChI=1S/C27H32O14/c1-10-20(30)22(32)24(34)26(38-10)37-9-19-21(31)23(33)25(35)27(41-19)39-12-6-14(28)13-8-17(40-18(13)7-12)11-3-4-16(36-2)15(29)5-11/h3-8,10,19-35H,9H2,1-2H3/t10-,19+,20-,21+,22+,23-,24+,25+,26+,27+/m0/s1	JYIYMIHKVQPEDW-GPAYOWEBSA-N	Metabolite	Diosmin	Zheng et al., Food Funct., 11, 2020	Phase I	prioritized	no	no	-0.360767	-0.360953	0.993214
925	Diosmin metabolite j	C27H30O14	578.164		C[C@H]1[C@H](O)[C@@H](O)[C@@H](O)[C@H](OC[C@@H]2[C@@H](O)[C@H](O)[C@@H](O)[C@H](OC3=CC(O)=C4C(OC(C5=CC(O)=CC=C5)=CC4=O)=C3)O2)O1	InChI=1S/C27H30O14/c1-10-20(31)22(33)24(35)26(38-10)37-9-18-21(32)23(34)25(36)27(41-18)39-13-6-14(29)19-15(30)8-16(40-17(19)7-13)11-3-2-4-12(28)5-11/h2-8,10,18,20-29,31-36H,9H2,1H3/t10-,18+,20-,21+,22+,23-,24+,25+,26+,27+/m0/s1	RNDRVMFKLNJWFW-SLNHTJRHSA-N	Metabolite	Diosmin	Zheng et al., Food Funct., 11, 2020	Phase I	prioritized	no	no	-0.285453	-0.303555	0.978737
926	Diosmin metabolite k	C17H12O5	296.068		O=C1C=C(C(C#C2)=CC=C2OC)OC3=CC(OC)=CC(O)=C31	InChI=1S/C17H12O5/c1-20-11-5-3-10(4-6-11)15-9-14(19)17-13(18)7-12(21-2)8-16(17)22-15/h3,5,7-9,18H,1-2H3	FPKDACANGPKHFT-UHFFFAOYSA-N	Metabolite	Diosmin	Zheng et al., Food Funct., 11, 2020	Phase I	prioritized	no	no	2.15478	2.13859	0.510262
927	Dioxoaminopyrine	C13H17N3O3	263.127	519-65-3	CC(=O)N(C)N(C1=CC=CC=C1)C(=O)C(=O)N(C)C	InChI=1S/C13H17N3O3/c1-10(17)15(4)16(11-8-6-5-7-9-11)13(19)12(18)14(2)3/h5-9H,1-4H3	IRTZMJWVZQYURE-UHFFFAOYSA-N	Metabolite	Metamizole	From internal database	Phase I	prioritized	yes	no	0.0482617	0.0852725	0.48151
928	Diphenylmethoxyacetic acid	C15H14O3	242.094	21409-25-6	C1=CC=C(C=C1)C(C2=CC=CC=C2)OCC(=O)O	InChI=1S/C15H14O3/c16-14(17)11-18-15(12-7-3-1-4-8-12)13-9-5-2-6-10-13/h1-10,15H,11H2,(H,16,17)	KWGQOJWITMQEOT-UHFFFAOYSA-N	Metabolite	Diphenhydramine	DrugBank, https://go.drugbank.com/	Phase I	prioritized	no	no	3.09231	2.29153	0.454159
929	Doxorubicinol	C27H31NO11	545.19	54193-28-1	CC1C(C(CC(O1)OC2CC(CC3=C(C4=C(C(=C23)O)C(=O)C5=C(C4=O)C=CC=C5OC)O)(C(CO)O)O)N)O	InChI=1S/C27H31NO11/c1-10-22(31)13(28)6-17(38-10)39-15-8-27(36,16(30)9-29)7-12-19(15)26(35)21-20(24(12)33)23(32)11-4-3-5-14(37-2)18(11)25(21)34/h3-5,10,13,15-17,22,29-31,33,35-36H,6-9,28H2,1-2H3/t10-,13-,15-,16-,17-,22+,27-/m0/s1	NKZRZOVSJNSBFR-FEMMEMONSA-N	Metabolite	Doxorubicin	From internal database	Phase I	non-prioritized	no	no	-2.14404	-2.13403	0.957443
930	D-Sorbitol	C6H14O6	182.079	50-70-4	C([C@H]([C@H]([C@@H]([C@H](CO)O)O)O)O)O	InChI=1S/C6H14O6/c7-1-3(9)5(11)6(12)4(10)2-8/h3-12H,1-2H2/t3-,4+,5-,6-/m1/s1	FBPFZTCFMRRESA-JGWLITMVSA-N	Metabolite	Isosorbide Dinitrate	Compendium, https://compendium.ch/	Phase I	prioritized	no	no	-3.73002	-3.73002	0.313074
931	E-10-Hydroxyamitriptyline	C20H23NO	293.178	64520-05-4	CN(C)CC/C=C/1\C2=CC=CC=C2CC(C3=CC=CC=C31)O	InChI=1S/C20H23NO/c1-21(2)13-7-12-17-16-9-4-3-8-15(16)14-20(22)19-11-6-5-10-18(17)19/h3-6,8-12,20,22H,7,13-14H2,1-2H3/b17-12+	GHWBJXOKAFHZAI-SFQUDFHCSA-N	Metabolite	Amitryptiline	DrugBank, https://go.drugbank.com/	Phase I	prioritized	no	no	0.0779303	0.14699	0.608379
932	E-10-Hydroxydesmethylnortriptyline	C18H19NO	265.147		C1C(C2=CC=CC=C2/C(=C/CCN)/C3=CC=CC=C31)O	InChI=1S/C18H19NO/c19-11-5-10-15-14-7-2-1-6-13(14)12-18(20)17-9-4-3-8-16(15)17/h1-4,6-10,18,20H,5,11-12,19H2/b15-10+	PIEVJGJKDMQGSG-XNTDXEJSSA-N	Metabolite	Amitryptiline	DrugBank, https://go.drugbank.com/	Phase I	prioritized	no	no	-0.270006	-0.268041	0.538267
933	E-10-Hydroxynortriptyline	C19H21NO	279.162	47132-16-1	CNCC/C=C/1\C2=CC=CC=C2CC(C3=CC=CC=C31)O	InChI=1S/C19H21NO/c1-20-12-6-11-16-15-8-3-2-7-14(15)13-19(21)18-10-5-4-9-17(16)18/h2-5,7-11,19-21H,6,12-13H2,1H3/b16-11+	VAGXZGJKNUNLHK-LFIBNONCSA-N	Metabolite	Amitryptiline	DrugBank, https://go.drugbank.com/	Phase I	prioritized	no	no	-0.0463328	-0.0447344	0.573323
934	Edoxaban metabolite M1	C19H27N5O5S	437.173		CN1CCC2=C(C1)SC(=N2)C(=O)N[C@@H]3C[C@H](CC[C@@H]3NC(=O)C(=O)O)C(=O)N(C)C	InChI=1S/C19H27N5O5S/c1-23(2)18(27)10-4-5-11(20-16(26)19(28)29)13(8-10)21-15(25)17-22-12-6-7-24(3)9-14(12)30-17/h10-11,13H,4-9H2,1-3H3,(H,20,26)(H,21,25)(H,28,29)/t10-,11-,13+/m0/s1	CIKVHUDEOYKYGJ-GMXVVIOVSA-N	Metabolite	Edoxaban	Parasrampuria et al., Clin. Pharmacokinet., 55, 2016	Phase I	prioritized	no	no	-6.85362	-6.28748	0.762416
935	Edoxaban metabolite M2	C17H27N5O2S	365.189	480450-71-3	CN1CCC2=C(C1)SC(=N2)C(=O)N[C@@H]3C[C@H](CC[C@@H]3N)C(=O)N(C)C	InChI=1S/C17H27N5O2S/c1-21(2)17(24)10-4-5-11(18)13(8-10)19-15(23)16-20-12-6-7-22(3)9-14(12)25-16/h10-11,13H,4-9,18H2,1-3H3,(H,19,23)/t10-,11-,13+/m0/s1	QJVMDGXTANLPMW-GMXVVIOVSA-N	Metabolite	Edoxaban	Parasrampuria et al., Clin. Pharmacokinet., 55, 2016	Phase I	prioritized	no	no	-7.10594	-4.84703	0.677126
936	Edoxaban metabolite M3	C30H39ClN7O10S+	724.216		C[N+]1(C2OC(C(O)=O)C(O)C(O)C2O)CCC3=C(SC(C(N[C@@H]4C[C@@H](C(N(C)C)=O)CC[C@@H]4NC(C(NC5=NC=C(Cl)C=C5)=O)=O)=O)=N3)C1	InChI=1S/C30H38ClN7O10S/c1-37(2)28(45)13-4-6-15(33-24(42)25(43)36-19-7-5-14(31)11-32-19)17(10-13)34-26(44)27-35-16-8-9-38(3,12-18(16)49-27)29-22(41)20(39)21(40)23(48-29)30(46)47/h5,7,11,13,15,17,20-23,29,39-41H,4,6,8-10,12H2,1-3H3,(H3-,32,33,34,36,42,43,44,46,47)/p+1/t13-,15-,17+,20?,21?,22?,23?,29?,38?/m0/s1	SGEBYLVLDVGYQI-VBDWRQTNSA-O	Metabolite	Edoxaban	Parasrampuria et al., Clin. Pharmacokinet., 55, 2016	Phase I	prioritized	no	no	-5.56461	-4.60205	1.20285
937	Edoxaban metabolite M4	C22H25ClN6O5S	520.13	834919-19-6	CN1CCC2=C(C1)SC(=N2)C(=O)N[C@@H]3C[C@H](CC[C@@H]3NC(=O)C(=O)NC4=NC=C(C=C4)Cl)C(=O)O	InChI=1S/C22H25ClN6O5S/c1-29-7-6-14-16(10-29)35-21(27-14)20(32)26-15-8-11(22(33)34)2-4-13(15)25-18(30)19(31)28-17-5-3-12(23)9-24-17/h3,5,9,11,13,15H,2,4,6-8,10H2,1H3,(H,25,30)(H,26,32)(H,33,34)(H,24,28,31)/t11-,13-,15+/m0/s1	QPYMJNYAASVNAP-CORIIIEPSA-N	Metabolite	Edoxaban	Parasrampuria et al., Clin. Pharmacokinet., 55, 2016	Phase I	prioritized	no	no	-1.9953	-1.23019	0.847726
938	Edoxaban metabolite M7	C24H30ClN7O5S	563.172		CN1CCC2=C(C1)SC(=N2)C(=O)N[C@@H]3C[C@H](CC[C@@H]3NC(=O)C(=O)NC4=NC=C(C=C4)Cl)C(=O)N(C)CO	InChI=1S/C24H30ClN7O5S/c1-31-8-7-16-18(11-31)38-23(29-16)22(36)28-17-9-13(24(37)32(2)12-33)3-5-15(17)27-20(34)21(35)30-19-6-4-14(25)10-26-19/h4,6,10,13,15,17,33H,3,5,7-9,11-12H2,1-2H3,(H,27,34)(H,28,36)(H,26,30,35)/t13-,15-,17+/m0/s1	PLNLONVCUKZPEM-JLJPHGGASA-N	Metabolite	Edoxaban	Parasrampuria et al., Clin. Pharmacokinet., 55, 2016	Phase I	prioritized	no	no	-4.28512	-1.26693	0.940675
939	Edoxaban metabolite M8	C23H28ClN7O4S	533.161	740794-83-6	CNC(=O)[C@H]1CC[C@@H]([C@@H](C1)NC(=O)C2=NC3=C(S2)CN(CC3)C)NC(=O)C(=O)NC4=NC=C(C=C4)Cl	InChI=1S/C23H28ClN7O4S/c1-25-19(32)12-3-5-14(27-20(33)21(34)30-18-6-4-13(24)10-26-18)16(9-12)28-22(35)23-29-15-7-8-31(2)11-17(15)36-23/h4,6,10,12,14,16H,3,5,7-9,11H2,1-2H3,(H,25,32)(H,27,33)(H,28,35)(H,26,30,34)/t12-,14-,16+/m0/s1	XEESEADVQCJXSF-DUVNUKRYSA-N	Metabolite	Edoxaban	Parasrampuria et al., Clin. Pharmacokinet., 55, 2016	Phase I	prioritized	no	no	-2.8125	-0.857972	0.890908
940	Edoxaban-N-oxide (M5)	C24H30ClN7O5S	563.172	2244103-96-4	C[N+]1([O-])CCC2=C(SC(C(N[C@@H]3C[C@@H](C(N(C)C)=O)CC[C@@H]3NC(C(NC4=NC=C(Cl)C=C4)=O)=O)=O)=N2)C1	InChI=1S/C24H30ClN7O5S/c1-31(2)24(36)13-4-6-15(27-20(33)21(34)30-19-7-5-14(25)11-26-19)17(10-13)28-22(35)23-29-16-8-9-32(3,37)12-18(16)38-23/h5,7,11,13,15,17H,4,6,8-10,12H2,1-3H3,(H,27,33)(H,28,35)(H,26,30,34)/t13-,15-,17+,32?/m0/s1	VXYMWDLQMMPOMS-QDYCCJOXSA-N	Metabolite	Edoxaban	Parasrampuria et al., Clin. Pharmacokinet., 55, 2016	Phase I	prioritized	no	no	-0.931374	-0.236859	0.940675
941	Elvitegravir metabolite M15	C23H23ClFNO7	479.115		CC([C@H](N1C=C(C(O)=O)C(C2=C1C=C(OC)C(C(O)C3=C(F)C(Cl)=CC=C3)=C2)=O)CO)CO	InChI=1S/C23H23ClFNO7/c1-11(9-27)18(10-28)26-8-15(23(31)32)22(30)13-6-14(19(33-2)7-17(13)26)21(29)12-4-3-5-16(24)20(12)25/h3-8,11,18,21,27-29H,9-10H2,1-2H3,(H,31,32)/t11?,18-,21?/m1/s1	CXSXEIAAQPZOAK-JOWTXTNGSA-N	Metabolite	Elvitegravir	Ghantous, FDA approval document of elvitegravir, 203100Orig1s000, 2012	Phase I	prioritized	no	no	2.19771	2.18046	0.794134
942	Elvitegravir metabolite M18	C23H23ClFNO6	463.12		CC([C@H](N1C=C(C(O)=O)C(C2=C1C(O)=C(OC)C(CC3=C(F)C(Cl)=CC=C3)=C2)=O)CO)C	InChI=1S/C23H23ClFNO6/c1-11(2)17(10-27)26-9-15(23(30)31)20(28)14-8-13(22(32-3)21(29)19(14)26)7-12-5-4-6-16(24)18(12)25/h4-6,8-9,11,17,27,29H,7,10H2,1-3H3,(H,30,31)/t17-/m1/s1	ZOARVWWLEQBZDY-QGZVFWFLSA-N	Metabolite	Elvitegravir	Ghantous, FDA approval document of elvitegravir, 203100Orig1s000, 2012	Phase I	prioritized	no	no	4.36425	4.3489	0.779423
943	Elvitegravir metabolite M5_1	C23H23ClFNO7	479.115		CC([C@H](N1C=C(C(O)=O)C(C2=C1C=C(OC)C(CC3=C(F)C(Cl)=C(O)C(O)=C3)=C2)=O)CO)C	InChI=1S/C23H23ClFNO7/c1-10(2)16(9-27)26-8-14(23(31)32)21(29)13-5-11(18(33-3)7-15(13)26)4-12-6-17(28)22(30)19(24)20(12)25/h5-8,10,16,27-28,30H,4,9H2,1-3H3,(H,31,32)/t16-/m1/s1	MEPCKRVNUATGFW-MRXNPFEDSA-N	Metabolite	Elvitegravir	Ghantous, FDA approval document of elvitegravir, 203100Orig1s000, 2012	Phase I	prioritized	no	no	4.06043	4.0457	0.794134
944	Elvitegravir metabolite M5_2	C23H23ClFNO7	479.115		CC([C@H](N1C=C(C(O)=O)C(C2=C1C=C(OC)C(CC3=C(F)C(Cl)=CC(O)=C3O)=C2)=O)CO)C	InChI=1S/C23H23ClFNO7/c1-10(2)17(9-27)26-8-14(23(31)32)21(29)12-4-11(19(33-3)7-16(12)26)5-13-20(25)15(24)6-18(28)22(13)30/h4,6-8,10,17,27-28,30H,5,9H2,1-3H3,(H,31,32)/t17-/m1/s1	SNYOAZPZVFJLER-QGZVFWFLSA-N	Metabolite	Elvitegravir	Ghantous, FDA approval document of elvitegravir, 203100Orig1s000, 2012	Phase I	prioritized	no	no	4.06042	4.04114	0.794134
945	Elvitegravir metabolite M7	C29H31ClFNO13	655.147		CC([C@H](N1C=C(C(O)=O)C(C2=C1C(OC3C(O)C(O)C(O)C(C(O)=O)O3)=C(OC)C(CC4=C(F)C(Cl)=C(O)C=C4)=C2)=O)CO)C	InChI=1S/C29H31ClFNO13/c1-10(2)15(9-33)32-8-14(27(39)40)20(35)13-7-12(6-11-4-5-16(34)17(30)18(11)31)24(43-3)25(19(13)32)44-29-23(38)21(36)22(37)26(45-29)28(41)42/h4-5,7-8,10,15,21-23,26,29,33-34,36-38H,6,9H2,1-3H3,(H,39,40)(H,41,42)/t15-,21?,22?,23?,26?,29?/m1/s1	RWHYFETVVRKSPW-UWWRFHCJSA-N	Metabolite	Elvitegravir	Ghantous, FDA approval document of elvitegravir, 203100Orig1s000, 2012	Phase I	prioritized	no	no	1.9403	0.305204	1.06378
946	Elvitegravir metabolite M8	C23H23ClFNO7	479.115		CC([C@H](N1C=C(C(O)=O)C(C2=C1C=C(OC)C(C(O)C3=C(F)C(Cl)=C(O)C=C3)=C2)=O)CO)C	InChI=1S/C23H23ClFNO7/c1-10(2)16(9-27)26-8-14(23(31)32)22(30)12-6-13(18(33-3)7-15(12)26)21(29)11-4-5-17(28)19(24)20(11)25/h4-8,10,16,21,27-29H,9H2,1-3H3,(H,31,32)/t16-,21?/m1/s1	WQOHXWANJSQPED-UJONTBEJSA-N	Metabolite	Elvitegravir	Ghantous, FDA approval document of elvitegravir, 203100Orig1s000, 2012	Phase I	prioritized	no	no	3.28924	3.27203	0.794134
947	Elvitegravir metabolite M9	C23H23ClFNO7	479.115		CC([C@H](N1C=C(C(O)=O)C(C2=C1C(O)=C(OC)C(CC3=C(F)C(Cl)=C(O)C=C3)=C2)=O)CO)C	InChI=1S/C23H23ClFNO7/c1-10(2)15(9-27)26-8-14(23(31)32)20(29)13-7-12(22(33-3)21(30)19(13)26)6-11-4-5-16(28)17(24)18(11)25/h4-5,7-8,10,15,27-28,30H,6,9H2,1-3H3,(H,31,32)/t15-/m1/s1	CNJHWNPPTCHWDX-OAHLLOKOSA-N	Metabolite	Elvitegravir	Ghantous, FDA approval document of elvitegravir, 203100Orig1s000, 2012	Phase I	prioritized	no	no	4.06067	4.04373	0.794134
[truncated: 980 more rows]

## Sheet: SI-A2 Target screening
																			Reference standard				Altenrhein										Neugut										Werdhoelzli
																							Influent										Influent										Influent
[truncated: 308 more rows]
[truncated: 29 more columns]

## Sheet: SI-A3 Suspect candidates
Compound Information													SIRIUS/CSI:FingerID									MetFrag															mzCloud					mzVault			FISh Scoring		Retention Time Prediction
[truncated: 94 more rows]
[truncated: 72 more columns]

## Sheet: SI-A4 Confidence score
Proposed Compound	Confidence Level	Molecular Formula	Monoisotopic Mass [g/mol]	Retention Time [min]	SMILES	InChI	InChI-Key	CAS-RN	log DOW (pH=2.7/4.8)	Adduct	Mode	Isotopic Fit Score	RT Score	Fragment Score	Final Score
[truncated: 92 more rows]

[truncated: 5 more sheets: SI-A5 Reference standards, SI-A6 Internal standards, SI-A7 Semiquantification, SI-A8 WWTP data, SI-A9 Solvents, Chemicals]
